# Supplementary material for: Genome-wide interaction and pathway-based identification of key regulators in multiple myeloma
Source: Commun Biol. 2019 Mar 4;2:89. doi: 10.1038/s42003-019-0329-2 (PMC6399257; doi:10.1038/s42003-019-0329-2)
Supplement: Supplementary file 1 — Supplementary Data 1 [file 42003_2019_329_MOESM1_ESM.xlsx]

## Sheet: Sheet1
Supplementary Data 1 Genome-wide interaction analysis of the UK and the German MM samples and their meta-analysis. SNP, single nucleotide polymorphism; Chr, Chromosomal band; bp, base pair; OR, odds ratio; CI, confidence interval, Px, P value obtained from X
								UK samples		German samples		Meta-analysis
Gene	SNP1 (Risk allele)	Chr	bp (hg19)	Gene	SNP2 (Risk allele)	Chr	bp (hg19)	OR (95% CI)	P UK	OR (95% CI)	P German	OR (95% CI)	P Meta-analysis
GNAQ	rs7048811	9q21.2	80469747	IRF8	rs7204305	16q24.1	86068776	1.20 (1.08 - 1.33)	7e-06	1.24 (1.09 - 1.41)	7.6e-06	1.22 (1.12 - 1.32)	1.3e-10
	(G)				(A)
PDE3B	rs2167453	11p15.2	14865666	ZNF229	rs2734459	19q13.31	44928885	1.48 (1.21 - 1.80)	3e-05	1.55 (1.30 - 1.85)	1.7e-07	1.52 (1.33 - 1.73)	1.3e-10
	(G)				(C)
LRRC15	rs923934	3q29	194081900	RMND1	rs13201167	6q25.1	151773504	1.32 (1.11 - 1.56)	9.8e-06	1.25 (1.12 - 1.39)	6.6e-06	1.27 (1.16 - 1.39)	1.5e-10
	(G)				(C)
CACNA1C	rs2238087	12p13.33	2613716	KCNA5	rs17777157	12p13.32	5221668	1.35 (1.17 - 1.57)	8.7e-05	1.39 (1.16 - 1.67)	6.9e-08	1.37 (1.22 - 1.53)	1.6e-10
	(T)				(T)
PGCP	rs6990629	8q22.1	98180213	NELL1	rs10766743	11p15.1	20925039	0.64 (0.57 - 0.72)	9.4e-08	0.93 (0.84 - 1.01)	8e-05	0.81 (0.75 - 0.87)	2e-10
	(A)				(T)
CNR1	rs806366	6q15	88847589	FABP5L1	rs17089906	13q22.1	73686332	1.68 (1.52 - 1.85)	1.1e-07	0.83 (0.72 - 0.96)	8.2e-05	1.34 (1.24 - 1.46)	2.3e-10
	(C)				(C)
ACTL8	rs4141983	1p36.13	18122009	CSMD2	rs3131529	1p35.1	34514486	1.17 (1.07 - 1.27)	1.6e-05	1.31 (1.18 - 1.45)	5.7e-07	1.23 (1.15 - 1.31)	2.3e-10
	(C)				(T)
TUT7	rs2860107	9q21.33	89212523	RUNX1	rs2834882	21q22.12	36666340	1.03 (0.92 - 1.23)	7.3e-07	0.90 (0.82 - 1.09)	1.4e-05	0.96 (0.87 - 1.06)	2.7e-10
	(T)				(T)
DISC1	rs1888601	1q42.2	232266922	TTC5	rs10130942	14q11.2	20756405	0.82 (0.80 - 1.05)	0.0002	1.26 (1.13 - 1.40)	8e-08	1.07 (0.98 - 1.16)	4.2e-10
	(C)				(C)
PRKD1	rs12436395	14q12	30706026	TMEPAI	rs427278	20q13.31	56235119	1.42 (1.28 - 1.50)	2e-07	1.22 (1.11 - 1.35)	9.2e-05	1.34 (1.26 - 1.42)	4.6e-10
	(T)				(T)
HDAC9	rs7788833	7p21.1	19034191	NCAM2	rs2408239	21q21.1	23332626	0.64 (0.57 - 0.72)	1.9e-07	0.96 (0.89 - 1.04)	9.4e-05	0.85 (0.79 - 0.90)	4.6e-10
	(C)				(T)
C6orf195	rs6918808	6p25.2	2608995	TGDS	rs17181808	13q32.1	95186815	1.18 (1.08 - 1.29)	2.4e-07	0.83 (0.72 - 0.96)	7.7e-05	1.07 (0.99 - 1.15)	4.7e-10
	(A)				(A)
HSP90AA4P	rs1496937	4q35.2	190004805	LOC730121	rs1365524	14q31.3	87770671	1.25 (1.12 - 1.39)	8.3e-07	1.61 (1.45 - 1.78)	2.2e-05	1.43 (1.33 - 1.54)	4.7e-10
	(G)				(T)
THSD7B	rs719790	2q22.1	138207269	SLC8A2	rs4802363	19q13.32	47940364	1.13 (1.06 - 1.21)	2.9e-05	1.28 (1.13 - 1.46)	6.4e-07	1.16 (1.09 - 1.23)	4.7e-10
	(C)				(C)
HSP90AB2P	rs17362130	4p15.33	12613974	LOC642681	rs4706511	6q13	73448086	1.24 (1.09 - 1.41)	1.4e-05	1.24 (1.12 - 1.38)	1.3e-06	1.24 (1.14 - 1.34)	4.8e-10
	(G)				(G)
SORCS1	rs7095427	10q25.1	108426206	LOC646801	rs7130727	11p11.12	50232757	1.47 (1.21 - 1.80)	1e-05	1.19 (1.08 - 1.30)	1.9e-06	1.23 (1.13 - 1.34)	4.9e-10
	(C)				(T)
