# Supplementary material for: Genome-wide interaction and pathway-based identification of key regulators in multiple myeloma
Source: Commun Biol. 2019 Mar 4;2:89. doi: 10.1038/s42003-019-0329-2 (PMC6399257; doi:10.1038/s42003-019-0329-2)
Supplement: Supplementary file 2 — Supplementary Data 2 [file 42003_2019_329_MOESM2_ESM.xlsx]

## Sheet: MM_metainter_tissueenrichment
Supplementary Data 2. Tissue and cell enrichment analysis with DEPICT
Mesh Level 1 term	Mesh Level 2 term	Transformed P value
Neutrophils	Hemic and Immune Systems	2.88024
Granulocytes	Cells	2.74694
Plasma	Hemic and Immune Systems	2.43246
Plasma Cells	Hemic and Immune Systems	2.41173
Leukocytes	Cells	2.3727
Phagocytes	Hemic and Immune Systems	2.29439
Myeloid Cells	Cells	2.26678
Hematopoietic System	Hemic and Immune Systems	2.2483
Bone Marrow Cells	Hemic and Immune Systems	2.2483
B Lymphocytes	Cells	2.17577
Antibody Producing Cells	Cells	2.17577
Immune System	Hemic and Immune Systems	2.03641
Mononuclear Phagocyte System	Hemic and Immune Systems	1.88371
Blood Cells	Hemic and Immune Systems	1.82927
Dendritic Cells	Hemic and Immune Systems	1.82539
Antigen Presenting Cells	Cells	1.82539
Leukocytes Mononuclear	Hemic and Immune Systems	1.82527
Monocytes	Hemic and Immune Systems	1.73401
Connective Tissue	Tissues	1.601
Blood	Hemic and Immune Systems	1.55406
Bone Marrow	Hemic and Immune Systems	1.5317
Skeleton	Musculoskeletal System	1.50271
Bone and Bones	Musculoskeletal System	1.46819
Macrophages	Hemic and Immune Systems	1.45057
Periodontium	Stomatognathic System	1.38696
Lymphocytes	Hemic and Immune Systems	1.34775
CD4 Positive T Lymphocytes	Hemic and Immune Systems	1.30938
Salivary Glands	Digestive System	1.25643
Macrophages Alveolar	Cells	1.22948
Vulva	Urogenital System	1.20218
T Lymphocytes Regulatory	Cells	1.17073
Parotid Gland	Digestive System	1.16479
Rectum	Digestive System	1.11633
Bones of Lower Extremity	Musculoskeletal System	1.10875
Foot Bones	Musculoskeletal System	1.08944
Tarsal Bones	Musculoskeletal System	1.08944
Fetal Blood	Hemic and Immune Systems	1.08072
Anterior Eye Segment	Sense Organs	1.06353
Eyelids	Sense Organs	1.05774
Conjunctiva	Sense Organs	1.05774
Membranes	Tissues	1.01627
Mucous Membrane	Tissues	0.951815
Esophagus	Digestive System	0.951132
Mouth Mucosa	Tissues	0.920501
Stomach	Digestive System	0.91404
Skin	Integumentary System	0.902857
Upper Gastrointestinal Tract	Digestive System	0.900455
Cervix Uteri	Urogenital System	0.89641
Mouth	Stomatognathic System	0.86156
Gastrointestinal Tract	Digestive System	0.839151
Intestinal Mucosa	Digestive System	0.828491
Colon Sigmoid	Digestive System	0.818041
Abdominal Fat	Tissues	0.788956
Subcutaneous Fat Abdominal	Tissues	0.788956
Arteries	Cardiovascular System	0.781174
Cartilage	Musculoskeletal System	0.776841
Granulation Tissue	Tissues	0.776739
Cicatrix	Tissues	0.776739
Thyroid Gland	Endocrine System	0.752201
Monocyte Macrophage Precursor Cells	Cells	0.732764
Keloid	Tissues	0.723214
Granulosa Cells	Cells	0.6931
Cumulus Cells	Endocrine System	0.6931
Ovarian Follicle	Urogenital System	0.6931
Intestines	Digestive System	0.691534
Chondrocytes	Cells	0.678815
Adipose Tissue White	Tissues	0.676163
Subcutaneous Fat	Tissues	0.676163
Nose	Sense Organs	0.675132
Nasal Mucosa	Respiratory System	0.675132
Respiratory Mucosa	Tissues	0.675132
Keratinocytes	Cells	0.666097
Adipose Tissue	Tissues	0.661646
Urinary Bladder	Urogenital System	0.659651
Connective Tissue Cells	Cells	0.640936
Intestine Large	Digestive System	0.63978
Lower Gastrointestinal Tract	Digestive System	0.63848
Intestine Small	Digestive System	0.633977
Blood Platelets	Hemic and Immune Systems	0.618532
Megakaryocyte Erythroid Progenitor Cells	Cells	0.616537
Erythroid Precursor Cells	Hemic and Immune Systems	0.616537
Colon	Digestive System	0.610465
Palatine Tonsil	Hemic and Immune Systems	0.602668
Oropharynx	Respiratory System	0.602668
Erythrocytes	Hemic and Immune Systems	0.600627
Erythroid Cells	Cells	0.595006
Myeloid Progenitor Cells	Cells	0.593256
Epithelium	Tissues	0.589113
Heart Valves	Cardiovascular System	0.587254
Aortic Valve	Cardiovascular System	0.587254
Lymphoid Progenitor Cells	Cells	0.58298
Precursor Cells B Lymphoid	Cells	0.58298
T Lymphocytes	Cells	0.580118
Granulocyte Macrophage Progenitor Cells	Cells	0.577138
Chorion	Tissues	0.575503
Extraembryonic Membranes	Tissues	0.575503
Heart Atria	Cardiovascular System	0.574875
Hematopoietic Stem Cells	Cells	0.55486
Joint Capsule	Musculoskeletal System	0.552924
Synovial Membrane	Musculoskeletal System	0.552924
Joints	Musculoskeletal System	0.552924
Atrial Appendage	Cardiovascular System	0.532459
Urinary Tract	Urogenital System	0.509152
Kidney	Urogenital System	0.502719
Eye	Sense Organs	0.489139
Kidney Cortex	Urogenital System	0.468428
Synovial Fluid	Musculoskeletal System	0.438846
Exocrine Glands	Tissues	0.432458
Serous Membrane	Tissues	0.418463
Ileum	Digestive System	0.413893
Dentition	Stomatognathic System	0.402393
Prostate	Tissues	0.379303
Epidermis	Tissues	0.364018
Myometrium	Urogenital System	0.361958
Adrenal Cortex	Endocrine System	0.356094
Germ Cells	Urogenital System	0.3455
Genitalia	Urogenital System	0.344972
Genitalia Female	Urogenital System	0.338762
Heart	Cardiovascular System	0.331875
Granulocyte Precursor Cells	Cells	0.331242
Pharynx	Stomatognathic System	0.331132
Retina	Sense Organs	0.327016
Ovary	Urogenital System	0.3236
Genitalia Male	Urogenital System	0.320489
Adnexa Uteri	Urogenital System	0.320112
Gonads	Endocrine System	0.319544
Epithelial Cells	Cells	0.313491
Endocrine Glands	Endocrine System	0.304717
Lung	Respiratory System	0.300666
Heart Ventricles	Cardiovascular System	0.291347
Nasopharynx	Stomatognathic System	0.288194
Oocytes	Cells	0.281904
Ovum	Urogenital System	0.281904
Killer Cells Natural	Hemic and Immune Systems	0.279166
Uterus	Urogenital System	0.27861
Endocrine Cells	Cells	0.248938
Cecum	Digestive System	0.246253
Liver	Digestive System	0.236919
Osteoblasts	Cells	0.233575
Adrenal Glands	Endocrine System	0.232037
Pancreas	Digestive System	0.231968
Testis	Endocrine System	0.219581
Adipocytes	Cells	0.199741
Tongue	Stomatognathic System	0.184393
Muscle Skeletal	Tissues	0.184292
Muscle Striated	Tissues	0.184292
Mesenchymal Stem Cells	Cells	0.183763
Lymphatic System	Hemic and Immune Systems	0.171958
Lymphoid Tissue	Tissues	0.171958
Lymph Nodes	Tissues	0.170461
Quadriceps Muscle	Musculoskeletal System	0.169791
Endometrium	Urogenital System	0.158762
Penis	Urogenital System	0.136555
Foreskin	Urogenital System	0.125613
Corpus Striatum	Nervous System	0.119468
Muscles	Tissues	0.114342
Neural Stem Cells	Cells	0.112986
Lymphocytes Null	Hemic and Immune Systems	0.098185
Fallopian Tubes	Urogenital System	0.0766265
Visual Cortex	Nervous System	0.067094
Serum	Hemic and Immune Systems	0.0639855
Stem Cells	Cells	0.0602597
Fibroblasts	Cells	0.0578961
Hypothalamo Hypophyseal System	Nervous System	0.0547578
Hypothalamus Middle	Nervous System	0.0547578
Neurosecretory Systems	Nervous System	0.0547578
Occipital Lobe	Nervous System	0.0491789
Muscle Smooth	Tissues	0.0423733
Hepatocytes	Cells	0.0392595
Muscle Cells	Cells	0.0363172
Myocytes Smooth Muscle	Cells	0.0363172
Stromal Cells	Cells	0.0305412
Basal Ganglia	Nervous System	0.0297268
Embryoid Bodies	Cells	0.0194407
Hypothalamus	Nervous System	0.0194233
Cerebellum	Nervous System	0.0188782
Enteroendocrine Cells	Cells	0.0180612
Glucagon Secreting Cells	Cells	0.0180612
Spleen	Hemic and Immune Systems	0.0161989
Spine	Musculoskeletal System	0.0156461
Cervical Vertebrae	Musculoskeletal System	0.0151593
Diencephalon	Nervous System	0.0118489
Rhombencephalon	Nervous System	0.0109946
Metencephalon	Nervous System	0.0109946
Blood Vessels	Cardiovascular System	0.00875186
Embryonic Stem Cells	Cells	0.00678061
Islets of Langerhans	Digestive System	0.00368018
Endothelial Cells	Cells	0.00360477
Frontal Lobe	Nervous System	0.00332479
Entorhinal Cortex	Nervous System	0.00286705
Parahippocampal Gyrus	Nervous System	0.00286705
Brain Stem	Nervous System	0.00276478
Brain	Nervous System	0.00265226
Mesencephalon	Nervous System	0.00258595
Central Nervous System	Nervous System	0.00254654
Temporal Lobe	Nervous System	0.00246122
Cerebral Cortex	Nervous System	0.00215264
Cerebrum	Nervous System	0.00213399
Telencephalon	Nervous System	0.00192489
Prosencephalon	Nervous System	0.00182377
Limbic System	Nervous System	0.00175633
Hippocampus	Nervous System	0.00100773
Induced Pluripotent Stem Cells	Cells	0.000742334
Pluripotent Stem Cells	Cells	0.000742334
Veins	Cardiovascular System	0.000508968
Umbilical Veins	Cardiovascular System	0.000449551
Portal System	Cardiovascular System	0.000449551
Adult Stem Cells	Cells	0.000160853
Parietal Lobe	Nervous System	8.10719e-05
