# Supplementary material for: Genome-wide interaction and pathway-based identification of key regulators in multiple myeloma
Source: Commun Biol. 2019 Mar 4;2:89. doi: 10.1038/s42003-019-0329-2 (PMC6399257; doi:10.1038/s42003-019-0329-2)
Supplement: Supplementary file 3 — Supplementary Data 3 [file 42003_2019_329_MOESM3_ESM.xlsx]

## Sheet: German_Pathway
Supplementary Data 3. Pathway analysis with PASCAL
Pathway name	P-value
REACTOME_CIRCADIAN_REPRESSION_OF_EXPRESSION_BY_REV_ERBA	0.000350327
REACTOME_YAP1_AND_WWTR1_TAZ_STIMULATED_GENE_EXPRESSION	0.000635677
REACTOME_RORA_ACTIVATES_CIRCADIAN_EXPRESSION	0.00124476
REACTOME_G_ALPHA_Z_SIGNALLING_EVENTS	0.0012986
BIOCARTA_RARRXR_PATHWAY	0.00228397
REACTOME_IMMUNE_SYSTEM	0.00364414
REACTOME_BMAL1_CLOCK_NPAS2_ACTIVATES_CIRCADIAN_EXPRESSION	0.00403019
REACTOME_NEURONAL_SYSTEM	0.00419738
BIOCARTA_VDR_PATHWAY	0.00512135
KEGG_GAP_JUNCTION	0.00620789
KEGG_CYTOKINE_CYTOKINE_RECEPTOR_INTERACTION	0.00706862
REACTOME_PPARA_ACTIVATES_GENE_EXPRESSION	0.00744033
KEGG_NATURAL_KILLER_CELL_MEDIATED_CYTOTOXICITY	0.00895846
BIOCARTA_ALK_PATHWAY	0.00949137
REACTOME_TRANSCRIPTIONAL_REGULATION_OF_WHITE_ADIPOCYTE_DIFFERENTIATION	0.010409
KEGG_SYSTEMIC_LUPUS_ERYTHEMATOSUS	0.0107701
REACTOME_GABA_RECEPTOR_ACTIVATION	0.0115262
REACTOME_IL_7_SIGNALING	0.0127237
REACTOME_GPCR_DOWNSTREAM_SIGNALING	0.0134083
REACTOME_MTORC1_MEDIATED_SIGNALLING	0.014068
BIOCARTA_LONGEVITY_PATHWAY	0.0144727
BIOCARTA_BARRESTIN_PATHWAY	0.0146266
REACTOME_ADAPTIVE_IMMUNE_SYSTEM	0.0150465
REACTOME_TGF_BETA_RECEPTOR_SIGNALING_ACTIVATES_SMADS	0.0173356
REACTOME_APOPTOSIS_INDUCED_DNA_FRAGMENTATION	0.0176064
REACTOME_POST_CHAPERONIN_TUBULIN_FOLDING_PATHWAY	0.0180803
REACTOME_KINESINS	0.0191864
KEGG_OLFACTORY_TRANSDUCTION	0.0200439
REACTOME_REGULATION_OF_WATER_BALANCE_BY_RENAL_AQUAPORINS	0.0204853
KEGG_COMPLEMENT_AND_COAGULATION_CASCADES	0.0219847
REACTOME_HEMOSTASIS	0.0234382
REACTOME_GABA_A_RECEPTOR_ACTIVATION	0.023628
REACTOME_ADP_SIGNALLING_THROUGH_P2RY12	0.0236987
REACTOME_TRANSMISSION_ACROSS_CHEMICAL_SYNAPSES	0.0245074
BIOCARTA_AKAPCENTROSOME_PATHWAY	0.0252564
REACTOME_GLUCAGON_SIGNALING_IN_METABOLIC_REGULATION	0.0253383
REACTOME_P2Y_RECEPTORS	0.0261099
REACTOME_AQUAPORIN_MEDIATED_TRANSPORT	0.0264838
REACTOME_ADENYLATE_CYCLASE_ACTIVATING_PATHWAY	0.0265044
REACTOME_G_ALPHA_I_SIGNALLING_EVENTS	0.0272224
REACTOME_REGULATORY_RNA_PATHWAYS	0.0280023
REACTOME_CIRCADIAN_CLOCK	0.0282278
KEGG_CHEMOKINE_SIGNALING_PATHWAY	0.0283381
REACTOME_G_ALPHA_Q_SIGNALLING_EVENTS	0.0300256
KEGG_INTESTINAL_IMMUNE_NETWORK_FOR_IGA_PRODUCTION	0.0300376
KEGG_TYPE_II_DIABETES_MELLITUS	0.030282
BIOCARTA_TOB1_PATHWAY	0.0307102
REACTOME_FORMATION_OF_TUBULIN_FOLDING_INTERMEDIATES_BY_CCT_TRIC	0.0310147
KEGG_VIBRIO_CHOLERAE_INFECTION	0.0310667
REACTOME_SIGNALING_BY_GPCR	0.0315382
REACTOME_RNA_POL_III_CHAIN_ELONGATION	0.0320477
REACTOME_SIGNALING_BY_PDGF	0.032913
REACTOME_RNA_POL_III_TRANSCRIPTION_TERMINATION	0.0337905
REACTOME_GABA_B_RECEPTOR_ACTIVATION	0.0344286
REACTOME_RNA_POL_I_TRANSCRIPTION	0.0348143
REACTOME_G_PROTEIN_BETA_GAMMA_SIGNALLING	0.0359394
KEGG_TERPENOID_BACKBONE_BIOSYNTHESIS	0.035993
REACTOME_TRANSMEMBRANE_TRANSPORT_OF_SMALL_MOLECULES	0.036944
KEGG_HOMOLOGOUS_RECOMBINATION	0.0373008
REACTOME_ETHANOL_OXIDATION	0.0374555
REACTOME_PROSTACYCLIN_SIGNALLING_THROUGH_PROSTACYCLIN_RECEPTOR	0.0379705
REACTOME_SEROTONIN_RECEPTORS	0.037997
REACTOME_ADENYLATE_CYCLASE_INHIBITORY_PATHWAY	0.0380007
REACTOME_PLATELET_ACTIVATION_SIGNALING_AND_AGGREGATION	0.0389156
REACTOME_MICRORNA_MIRNA_BIOGENESIS	0.0389949
REACTOME_PROTEIN_FOLDING	0.0393912
BIOCARTA_ERK_PATHWAY	0.0395669
BIOCARTA_INFLAM_PATHWAY	0.0408748
REACTOME_RNA_POL_II_TRANSCRIPTION_PRE_INITIATION_AND_PROMOTER_OPENING	0.0411687
REACTOME_CREATION_OF_C4_AND_C2_ACTIVATORS	0.0417715
REACTOME_DOWNSTREAM_SIGNAL_TRANSDUCTION	0.0435515
REACTOME_SIGNALING_BY_SCF_KIT	0.0444647
REACTOME_SIGNALING_BY_THE_B_CELL_RECEPTOR_BCR	0.045571
REACTOME_REGULATION_OF_KIT_SIGNALING	0.0461563
KEGG_CHRONIC_MYELOID_LEUKEMIA	0.04616
REACTOME_OTHER_SEMAPHORIN_INTERACTIONS	0.0464487
REACTOME_GASTRIN_CREB_SIGNALLING_PATHWAY_VIA_PKC_AND_MAPK	0.0465775
REACTOME_CHONDROITIN_SULFATE_BIOSYNTHESIS	0.047116
REACTOME_IRON_UPTAKE_AND_TRANSPORT	0.0483501
BIOCARTA_MTOR_PATHWAY	0.0491091
BIOCARTA_NKT_PATHWAY	0.0494113
REACTOME_NUCLEOTIDE_LIKE_PURINERGIC_RECEPTORS	0.0494803
REACTOME_RNA_POL_I_TRANSCRIPTION_INITIATION	0.0503171
REACTOME_SIGNAL_AMPLIFICATION	0.0517184
REACTOME_NGF_SIGNALLING_VIA_TRKA_FROM_THE_PLASMA_MEMBRANE	0.0517829
REACTOME_TGF_BETA_RECEPTOR_SIGNALING_IN_EMT_EPITHELIAL_TO_MESENCHYMAL_TRANSITION	0.0518419
REACTOME_G_BETA_GAMMA_SIGNALLING_THROUGH_PLC_BETA	0.0519775
BIOCARTA_CSK_PATHWAY	0.0521002
REACTOME_FORMATION_OF_THE_HIV1_EARLY_ELONGATION_COMPLEX	0.0535605
BIOCARTA_HSP27_PATHWAY	0.0544045
REACTOME_GLUCAGON_TYPE_LIGAND_RECEPTORS	0.057021
KEGG_VIRAL_MYOCARDITIS	0.0574961
REACTOME_APOBEC3G_MEDIATED_RESISTANCE_TO_HIV1_INFECTION	0.0578664
REACTOME_GRB2_SOS_PROVIDES_LINKAGE_TO_MAPK_SIGNALING_FOR_INTERGRINS_	0.0582762
BIOCARTA_ACE2_PATHWAY	0.0583458
REACTOME_G_BETA_GAMMA_SIGNALLING_THROUGH_PI3KGAMMA	0.0605914
REACTOME_REGULATION_OF_IFNG_SIGNALING	0.0613144
REACTOME_IMMUNOREGULATORY_INTERACTIONS_BETWEEN_A_LYMPHOID_AND_A_NON_LYMPHOID_CELL	0.0615358
REACTOME_PURINE_METABOLISM	0.0637901
REACTOME_NEUROTRANSMITTER_RECEPTOR_BINDING_AND_DOWNSTREAM_TRANSMISSION_IN_THE_POSTSYNAPTIC_CELL	0.0642398
REACTOME_PKA_MEDIATED_PHOSPHORYLATION_OF_CREB	0.0660008
REACTOME_COSTIMULATION_BY_THE_CD28_FAMILY	0.0661611
BIOCARTA_IL4_PATHWAY	0.0668079
REACTOME_DAG_AND_IP3_SIGNALING	0.0672881
BIOCARTA_BARR_MAPK_PATHWAY	0.0675616
REACTOME_INTERFERON_GAMMA_SIGNALING	0.0684109
REACTOME_OLFACTORY_SIGNALING_PATHWAY	0.069671
REACTOME_TRANSLOCATION_OF_ZAP_70_TO_IMMUNOLOGICAL_SYNAPSE	0.0697387
BIOCARTA_ERYTH_PATHWAY	0.0699429
REACTOME_DEPOSITION_OF_NEW_CENPA_CONTAINING_NUCLEOSOMES_AT_THE_CENTROMERE	0.0699985
REACTOME_VIRAL_MESSENGER_RNA_SYNTHESIS	0.0706495
KEGG_NON_SMALL_CELL_LUNG_CANCER	0.0714273
REACTOME_DNA_REPAIR	0.0726699
REACTOME_PIP3_ACTIVATES_AKT_SIGNALING	0.0735409
REACTOME_ABORTIVE_ELONGATION_OF_HIV1_TRANSCRIPT_IN_THE_ABSENCE_OF_TAT	0.0742601
BIOCARTA_TEL_PATHWAY	0.0751885
KEGG_NEUROACTIVE_LIGAND_RECEPTOR_INTERACTION	0.0753785
KEGG_PROTEASOME	0.0757776
KEGG_PHENYLALANINE_METABOLISM	0.0758716
REACTOME_INTERACTION_BETWEEN_L1_AND_ANKYRINS	0.0764152
REACTOME_SIGNALING_BY_EGFR_IN_CANCER	0.0771791
KEGG_TRYPTOPHAN_METABOLISM	0.0780755
REACTOME_N_GLYCAN_ANTENNAE_ELONGATION	0.0788841
REACTOME_RNA_POL_I_TRANSCRIPTION_TERMINATION	0.0793348
REACTOME_GAP_JUNCTION_ASSEMBLY	0.079436
KEGG_TGF_BETA_SIGNALING_PATHWAY	0.0808577
BIOCARTA_SET_PATHWAY	0.081991
BIOCARTA_TCRA_PATHWAY	0.0821066
REACTOME_PREFOLDIN_MEDIATED_TRANSFER_OF_SUBSTRATE_TO_CCT_TRIC	0.0822288
KEGG_PROSTATE_CANCER	0.08259
REACTOME_GENERATION_OF_SECOND_MESSENGER_MOLECULES	0.0826087
KEGG_ACUTE_MYELOID_LEUKEMIA	0.0834049
REACTOME_INTEGRATION_OF_ENERGY_METABOLISM	0.084134
REACTOME_G_ALPHA1213_SIGNALLING_EVENTS	0.0844375
REACTOME_HIV_LIFE_CYCLE	0.0845694
REACTOME_CD28_DEPENDENT_PI3K_AKT_SIGNALING	0.0859679
KEGG_CYSTEINE_AND_METHIONINE_METABOLISM	0.0868844
REACTOME_PKB_MEDIATED_EVENTS	0.0871866
REACTOME_AMINO_ACID_AND_OLIGOPEPTIDE_SLC_TRANSPORTERS	0.0880943
REACTOME_PURINE_SALVAGE	0.088246
REACTOME_SMAD2_SMAD3_SMAD4_HETEROTRIMER_REGULATES_TRANSCRIPTION	0.0882865
BIOCARTA_AKT_PATHWAY	0.0887474
BIOCARTA_PTDINS_PATHWAY	0.0889698
REACTOME_DOUBLE_STRAND_BREAK_REPAIR	0.0901778
KEGG_UBIQUITIN_MEDIATED_PROTEOLYSIS	0.0905465
BIOCARTA_PTEN_PATHWAY	0.0922488
KEGG_PROGESTERONE_MEDIATED_OOCYTE_MATURATION	0.0931736
REACTOME_GPVI_MEDIATED_ACTIVATION_CASCADE	0.094017
REACTOME_DOWNSTREAM_SIGNALING_EVENTS_OF_B_CELL_RECEPTOR_BCR	0.0941621
REACTOME_INITIAL_TRIGGERING_OF_COMPLEMENT	0.0942627
REACTOME_P130CAS_LINKAGE_TO_MAPK_SIGNALING_FOR_INTEGRINS	0.0942987
REACTOME_RNA_POL_II_PRE_TRANSCRIPTION_EVENTS	0.0949548
REACTOME_TRANSCRIPTIONAL_ACTIVITY_OF_SMAD2_SMAD3_SMAD4_HETEROTRIMER	0.0953005
BIOCARTA_EIF4_PATHWAY	0.0953161
REACTOME_SIGNALING_BY_ERBB2	0.0954869
REACTOME_TRANS_GOLGI_NETWORK_VESICLE_BUDDING	0.0962817
BIOCARTA_CREB_PATHWAY	0.0974501
BIOCARTA_BARRESTIN_SRC_PATHWAY	0.0979609
REACTOME_SIGNALING_BY_FGFR	0.098052
REACTOME_PI3K_EVENTS_IN_ERBB4_SIGNALING	0.0980779
KEGG_FOCAL_ADHESION	0.0990108
REACTOME_MRNA_SPLICING_MINOR_PATHWAY	0.0998549
KEGG_GLIOMA	0.102055
REACTOME_RNA_POL_III_TRANSCRIPTION_INITIATION_FROM_TYPE_2_PROMOTER	0.105121
REACTOME_DOWNREGULATION_OF_TGF_BETA_RECEPTOR_SIGNALING	0.106351
REACTOME_HIV_INFECTION	0.10651
KEGG_JAK_STAT_SIGNALING_PATHWAY	0.107537
REACTOME_UNBLOCKING_OF_NMDA_RECEPTOR_GLUTAMATE_BINDING_AND_ACTIVATION	0.107735
REACTOME_ADP_SIGNALLING_THROUGH_P2RY1	0.107839
REACTOME_TRANSPORT_OF_ORGANIC_ANIONS	0.10819
BIOCARTA_TFF_PATHWAY	0.108368
REACTOME_POTASSIUM_CHANNELS	0.108523
REACTOME_RAP1_SIGNALLING	0.109259
REACTOME_CD28_CO_STIMULATION	0.109717
KEGG_ERBB_SIGNALING_PATHWAY	0.110283
REACTOME_MRNA_CAPPING	0.111873
KEGG_PRIMARY_IMMUNODEFICIENCY	0.112064
REACTOME_GAP_JUNCTION_TRAFFICKING	0.113181
KEGG_ASCORBATE_AND_ALDARATE_METABOLISM	0.11382
REACTOME_RNA_POL_III_TRANSCRIPTION_INITIATION_FROM_TYPE_3_PROMOTER	0.113986
REACTOME_PURINE_RIBONUCLEOSIDE_MONOPHOSPHATE_BIOSYNTHESIS	0.115704
KEGG_GLYCOSAMINOGLYCAN_BIOSYNTHESIS_CHONDROITIN_SULFATE	0.115748
REACTOME_GAB1_SIGNALOSOME	0.116549
REACTOME_PI3K_EVENTS_IN_ERBB2_SIGNALING	0.116565
REACTOME_RECRUITMENT_OF_NUMA_TO_MITOTIC_CENTROSOMES	0.118141
BIOCARTA_TID_PATHWAY	0.119262
REACTOME_THROMBOXANE_SIGNALLING_THROUGH_TP_RECEPTOR	0.120267
REACTOME_PLATELET_SENSITIZATION_BY_LDL	0.120269
REACTOME_PURINE_CATABOLISM	0.120433
KEGG_RENAL_CELL_CARCINOMA	0.120834
REACTOME_NOD1_2_SIGNALING_PATHWAY	0.120974
REACTOME_METABOLISM_OF_POLYAMINES	0.121337
REACTOME_DOWNSTREAM_SIGNALING_OF_ACTIVATED_FGFR	0.121873
REACTOME_METABOLISM_OF_NUCLEOTIDES	0.12405
REACTOME_GLUTAMATE_NEUROTRANSMITTER_RELEASE_CYCLE	0.124262
KEGG_GRAFT_VERSUS_HOST_DISEASE	0.124526
REACTOME_CHONDROITIN_SULFATE_DERMATAN_SULFATE_METABOLISM	0.125045
REACTOME_IL_RECEPTOR_SHC_SIGNALING	0.125133
REACTOME_MHC_CLASS_II_ANTIGEN_PRESENTATION	0.126003
REACTOME_G_ALPHA_S_SIGNALLING_EVENTS	0.126858
BIOCARTA_IL17_PATHWAY	0.12747
REACTOME_ACTIVATION_OF_NMDA_RECEPTOR_UPON_GLUTAMATE_BINDING_AND_POSTSYNAPTIC_EVENTS	0.128941
BIOCARTA_TCAPOPTOSIS_PATHWAY	0.129175
REACTOME_PLATELET_AGGREGATION_PLUG_FORMATION	0.12991
REACTOME_SIGNALLING_BY_NGF	0.131008
BIOCARTA_TNFR2_PATHWAY	0.131549
REACTOME_RNA_POL_I_PROMOTER_OPENING	0.131569
KEGG_PORPHYRIN_AND_CHLOROPHYLL_METABOLISM	0.13196
KEGG_DILATED_CARDIOMYOPATHY	0.132039
REACTOME_VIF_MEDIATED_DEGRADATION_OF_APOBEC3G	0.132596
REACTOME_MRNA_DECAY_BY_5_TO_3_EXORIBONUCLEASE	0.133265
REACTOME_CLASS_B_2_SECRETIN_FAMILY_RECEPTORS	0.133291
BIOCARTA_STEM_PATHWAY	0.13369
REACTOME_GENERIC_TRANSCRIPTION_PATHWAY	0.133887
REACTOME_NEUROTRANSMITTER_RELEASE_CYCLE	0.134421
KEGG_RNA_POLYMERASE	0.135755
KEGG_AMYOTROPHIC_LATERAL_SCLEROSIS_ALS	0.137291
REACTOME_CELL_CYCLE_MITOTIC	0.137753
REACTOME_FORMATION_OF_RNA_POL_II_ELONGATION_COMPLEX_	0.140235
REACTOME_ANTIGEN_PROCESSING_UBIQUITINATION_PROTEASOME_DEGRADATION	0.140266
BIOCARTA_AGPCR_PATHWAY	0.141013
REACTOME_LATE_PHASE_OF_HIV_LIFE_CYCLE	0.142224
REACTOME_INTEGRIN_ALPHAIIB_BETA3_SIGNALING	0.14343
KEGG_HEMATOPOIETIC_CELL_LINEAGE	0.14356
BIOCARTA_BIOPEPTIDES_PATHWAY	0.144423
REACTOME_ABACAVIR_TRANSPORT_AND_METABOLISM	0.144842
REACTOME_CELL_CYCLE	0.145165
REACTOME_CS_DS_DEGRADATION	0.145318
REACTOME_COMPLEMENT_CASCADE	0.145638
REACTOME_APOPTOSIS	0.145865
REACTOME_MITOTIC_G2_G2_M_PHASES	0.147245
BIOCARTA_IL2RB_PATHWAY	0.148228
REACTOME_HOMOLOGOUS_RECOMBINATION_REPAIR_OF_REPLICATION_INDEPENDENT_DOUBLE_STRAND_BREAKS	0.15196
REACTOME_REGULATION_OF_INSULIN_SECRETION_BY_ACETYLCHOLINE	0.152169
KEGG_PANCREATIC_CANCER	0.152352
REACTOME_INWARDLY_RECTIFYING_K_CHANNELS	0.154295
KEGG_CITRATE_CYCLE_TCA_CYCLE	0.154321
KEGG_ENDOMETRIAL_CANCER	0.154881
REACTOME_MITOTIC_PROMETAPHASE	0.156042
BIOCARTA_MYOSIN_PATHWAY	0.156749
REACTOME_ANTIGEN_ACTIVATES_B_CELL_RECEPTOR_LEADING_TO_GENERATION_OF_SECOND_MESSENGERS	0.156749
REACTOME_REGULATION_OF_IFNA_SIGNALING	0.157045
BIOCARTA_IL7_PATHWAY	0.158149
REACTOME_POST_NMDA_RECEPTOR_ACTIVATION_EVENTS	0.15825
REACTOME_PACKAGING_OF_TELOMERE_ENDS	0.15939
REACTOME_RNA_POL_I_RNA_POL_III_AND_MITOCHONDRIAL_TRANSCRIPTION	0.15978
BIOCARTA_IGF1MTOR_PATHWAY	0.160385
BIOCARTA_EIF_PATHWAY	0.160739
REACTOME_REGULATION_OF_INSULIN_SECRETION_BY_GLUCAGON_LIKE_PEPTIDE1	0.160907
REACTOME_GLYCOSAMINOGLYCAN_METABOLISM	0.162088
BIOCARTA_PML_PATHWAY	0.162833
BIOCARTA_MAPK_PATHWAY	0.163106
REACTOME_TRANSPORT_OF_VITAMINS_NUCLEOSIDES_AND_RELATED_MOLECULES	0.163651
KEGG_LYSOSOME	0.163803
REACTOME_SYNTHESIS_OF_PIPS_AT_THE_GOLGI_MEMBRANE	0.163862
BIOCARTA_PLATELETAPP_PATHWAY	0.164061
BIOCARTA_CCR3_PATHWAY	0.165425
REACTOME_L1CAM_INTERACTIONS	0.165771
KEGG_O_GLYCAN_BIOSYNTHESIS	0.166181
BIOCARTA_NUCLEARRS_PATHWAY	0.166197
BIOCARTA_COMP_PATHWAY	0.167987
REACTOME_ACTIVATION_OF_KAINATE_RECEPTORS_UPON_GLUTAMATE_BINDING	0.168358
REACTOME_ELONGATION_ARREST_AND_RECOVERY	0.168389
REACTOME_KERATAN_SULFATE_KERATIN_METABOLISM	0.169257
BIOCARTA_TALL1_PATHWAY	0.170179
REACTOME_EARLY_PHASE_OF_HIV_LIFE_CYCLE	0.171363
REACTOME_INHIBITION_OF_VOLTAGE_GATED_CA2_CHANNELS_VIA_GBETA_GAMMA_SUBUNITS	0.171423
REACTOME_FORMATION_OF_FIBRIN_CLOT_CLOTTING_CASCADE	0.171577
REACTOME_PYRIMIDINE_CATABOLISM	0.173207
BIOCARTA_GRANULOCYTES_PATHWAY	0.174061
REACTOME_TRANSCRIPTION_COUPLED_NER_TC_NER	0.174634
REACTOME_RECRUITMENT_OF_MITOTIC_CENTROSOME_PROTEINS_AND_COMPLEXES	0.174667
REACTOME_REGULATION_OF_APOPTOSIS	0.17543
REACTOME_OPIOID_SIGNALLING	0.175483
REACTOME_SIGNALING_BY_ERBB4	0.176521
BIOCARTA_TH1TH2_PATHWAY	0.177245
KEGG_BUTANOATE_METABOLISM	0.177328
REACTOME_METABOLISM_OF_AMINO_ACIDS_AND_DERIVATIVES	0.17793
REACTOME_FATTY_ACID_TRIACYLGLYCEROL_AND_KETONE_BODY_METABOLISM	0.178192
REACTOME_INSULIN_RECEPTOR_RECYCLING	0.179545
BIOCARTA_IL5_PATHWAY	0.179773
REACTOME_FORMATION_OF_TRANSCRIPTION_COUPLED_NER_TC_NER_REPAIR_COMPLEX	0.180395
KEGG_COLORECTAL_CANCER	0.180579
REACTOME_N_GLYCAN_ANTENNAE_ELONGATION_IN_THE_MEDIAL_TRANS_GOLGI	0.180603
REACTOME_SCF_BETA_TRCP_MEDIATED_DEGRADATION_OF_EMI1	0.181379
BIOCARTA_CFTR_PATHWAY	0.181462
REACTOME_COMMON_PATHWAY	0.18156
REACTOME_PI3K_AKT_ACTIVATION	0.181763
KEGG_T_CELL_RECEPTOR_SIGNALING_PATHWAY	0.182185
REACTOME_KERATAN_SULFATE_DEGRADATION	0.183352
REACTOME_HIGHLY_CALCIUM_PERMEABLE_POSTSYNAPTIC_NICOTINIC_ACETYLCHOLINE_RECEPTORS	0.184025
BIOCARTA_P38MAPK_PATHWAY	0.184493
REACTOME_CA_DEPENDENT_EVENTS	0.185205
BIOCARTA_GATA3_PATHWAY	0.18597
KEGG_OOCYTE_MEIOSIS	0.188652
REACTOME_IL_3_5_AND_GM_CSF_SIGNALING	0.188811
KEGG_TIGHT_JUNCTION	0.189457
BIOCARTA_KERATINOCYTE_PATHWAY	0.189588
REACTOME_INHIBITION_OF_INSULIN_SECRETION_BY_ADRENALINE_NORADRENALINE	0.18982
REACTOME_BINDING_AND_ENTRY_OF_HIV_VIRION	0.190217
BIOCARTA_EDG1_PATHWAY	0.190429
KEGG_MTOR_SIGNALING_PATHWAY	0.190737
REACTOME_NUCLEOTIDE_BINDING_DOMAIN_LEUCINE_RICH_REPEAT_CONTAINING_RECEPTOR_NLR_SIGNALING_PATHWAYS	0.190863
REACTOME_PLATELET_ADHESION_TO_EXPOSED_COLLAGEN	0.191026
REACTOME_ASSOCIATION_OF_TRIC_CCT_WITH_TARGET_PROTEINS_DURING_BIOSYNTHESIS	0.191092
REACTOME_SIGNALING_BY_FGFR_IN_DISEASE	0.191129
REACTOME_SPRY_REGULATION_OF_FGF_SIGNALING	0.192495
KEGG_BASAL_TRANSCRIPTION_FACTORS	0.192556
REACTOME_RNA_POL_III_TRANSCRIPTION	0.195746
REACTOME_PI_METABOLISM	0.197741
KEGG_ALANINE_ASPARTATE_AND_GLUTAMATE_METABOLISM	0.198246
REACTOME_SIGNALING_BY_WNT	0.198734
REACTOME_GPCR_LIGAND_BINDING	0.198866
BIOCARTA_CTL_PATHWAY	0.199338
BIOCARTA_MPR_PATHWAY	0.20043
REACTOME_LIGAND_GATED_ION_CHANNEL_TRANSPORT	0.201099
REACTOME_EFFECTS_OF_PIP2_HYDROLYSIS	0.203503
REACTOME_INTEGRIN_CELL_SURFACE_INTERACTIONS	0.203518
KEGG_AXON_GUIDANCE	0.206819
REACTOME_TRAFFICKING_AND_PROCESSING_OF_ENDOSOMAL_TLR	0.206907
REACTOME_PYRUVATE_METABOLISM_AND_CITRIC_ACID_TCA_CYCLE	0.207815
REACTOME_CROSS_PRESENTATION_OF_SOLUBLE_EXOGENOUS_ANTIGENS_ENDOSOMES	0.207927
KEGG_VASOPRESSIN_REGULATED_WATER_REABSORPTION	0.209041
REACTOME_AMYLOIDS	0.211028
REACTOME_CLASS_I_MHC_MEDIATED_ANTIGEN_PROCESSING_PRESENTATION	0.211516
REACTOME_ACETYLCHOLINE_BINDING_AND_DOWNSTREAM_EVENTS	0.212964
REACTOME_APC_C_CDH1_MEDIATED_DEGRADATION_OF_CDC20_AND_OTHER_APC_C_CDH1_TARGETED_PROTEINS_IN_LATE_MITOSIS_EARLY_G1	0.212983
REACTOME_DESTABILIZATION_OF_MRNA_BY_AUF1_HNRNP_D0	0.213709
KEGG_ALLOGRAFT_REJECTION	0.213776
REACTOME_CDK_MEDIATED_PHOSPHORYLATION_AND_REMOVAL_OF_CDC6	0.214084
KEGG_PYRUVATE_METABOLISM	0.214849
BIOCARTA_IGF1_PATHWAY	0.215116
KEGG_VALINE_LEUCINE_AND_ISOLEUCINE_BIOSYNTHESIS	0.216478
KEGG_FATTY_ACID_METABOLISM	0.217328
KEGG_MELANOGENESIS	0.217552
KEGG_TASTE_TRANSDUCTION	0.217719
REACTOME_CYTOKINE_SIGNALING_IN_IMMUNE_SYSTEM	0.217968
REACTOME_MITOTIC_M_M_G1_PHASES	0.218366
REACTOME_REGULATION_OF_MRNA_STABILITY_BY_PROTEINS_THAT_BIND_AU_RICH_ELEMENTS	0.218771
REACTOME_NRAGE_SIGNALS_DEATH_THROUGH_JNK	0.220568
KEGG_GLYCOSAMINOGLYCAN_DEGRADATION	0.220765
REACTOME_STEROID_HORMONES	0.222406
KEGG_ARGININE_AND_PROLINE_METABOLISM	0.222654
BIOCARTA_MET_PATHWAY	0.223669
REACTOME_INTEGRATION_OF_PROVIRUS	0.224633
KEGG_GLYOXYLATE_AND_DICARBOXYLATE_METABOLISM	0.225198
REACTOME_NA_CL_DEPENDENT_NEUROTRANSMITTER_TRANSPORTERS	0.22527
REACTOME_BASE_FREE_SUGAR_PHOSPHATE_REMOVAL_VIA_THE_SINGLE_NUCLEOTIDE_REPLACEMENT_PATHWAY	0.226244
REACTOME_THE_ACTIVATION_OF_ARYLSULFATASES	0.226554
REACTOME_AUTODEGRADATION_OF_THE_E3_UBIQUITIN_LIGASE_COP1	0.228816
REACTOME_APC_C_CDC20_MEDIATED_DEGRADATION_OF_MITOTIC_PROTEINS	0.229971
KEGG_AUTOIMMUNE_THYROID_DISEASE	0.230908
BIOCARTA_ASBCELL_PATHWAY	0.231086
REACTOME_SYNTHESIS_OF_PC	0.232123
BIOCARTA_MONOCYTE_PATHWAY	0.232428
REACTOME_PEROXISOMAL_LIPID_METABOLISM	0.234245
BIOCARTA_MITOCHONDRIA_PATHWAY	0.234385
BIOCARTA_CASPASE_PATHWAY	0.234708
KEGG_GNRH_SIGNALING_PATHWAY	0.234813
REACTOME_TRANSFERRIN_ENDOCYTOSIS_AND_RECYCLING	0.236578
REACTOME_GAP_JUNCTION_DEGRADATION	0.237545
REACTOME_LYSOSOME_VESICLE_BIOGENESIS	0.237564
REACTOME_RESOLUTION_OF_AP_SITES_VIA_THE_SINGLE_NUCLEOTIDE_REPLACEMENT_PATHWAY	0.237666
REACTOME_KERATAN_SULFATE_BIOSYNTHESIS	0.238384
BIOCARTA_LECTIN_PATHWAY	0.238943
KEGG_FC_EPSILON_RI_SIGNALING_PATHWAY	0.24023
REACTOME_MRNA_PROCESSING	0.240534
BIOCARTA_D4GDI_PATHWAY	0.240555
REACTOME_TRYPTOPHAN_CATABOLISM	0.241452
BIOCARTA_ACH_PATHWAY	0.24327
REACTOME_PLC_BETA_MEDIATED_EVENTS	0.24418
REACTOME_TRAF6_MEDIATED_IRF7_ACTIVATION	0.244906
REACTOME_PHOSPHOLIPASE_C_MEDIATED_CASCADE	0.246896
REACTOME_SIGNALING_BY_INSULIN_RECEPTOR	0.248933
REACTOME_DESTABILIZATION_OF_MRNA_BY_KSRP	0.248962
REACTOME_THROMBIN_SIGNALLING_THROUGH_PROTEINASE_ACTIVATED_RECEPTORS_PARS	0.251312
BIOCARTA_41BB_PATHWAY	0.251854
REACTOME_DNA_REPLICATION	0.253519
BIOCARTA_CTLA4_PATHWAY	0.253972
REACTOME_AMINE_DERIVED_HORMONES	0.255928
REACTOME_CONVERSION_FROM_APC_C_CDC20_TO_APC_C_CDH1_IN_LATE_ANAPHASE	0.258404
BIOCARTA_CLASSIC_PATHWAY	0.258471
REACTOME_METABOLISM_OF_RNA	0.259213
REACTOME_ACETYLCHOLINE_NEUROTRANSMITTER_RELEASE_CYCLE	0.259324
BIOCARTA_BAD_PATHWAY	0.261351
REACTOME_METAL_ION_SLC_TRANSPORTERS	0.262116
BIOCARTA_GCR_PATHWAY	0.262242
REACTOME_METABOLISM_OF_LIPIDS_AND_LIPOPROTEINS	0.262993
KEGG_RENIN_ANGIOTENSIN_SYSTEM	0.263239
BIOCARTA_LYM_PATHWAY	0.263462
KEGG_VASCULAR_SMOOTH_MUSCLE_CONTRACTION	0.264312
REACTOME_APOPTOTIC_EXECUTION_PHASE	0.26453
REACTOME_SHC_MEDIATED_SIGNALLING	0.266432
REACTOME_AUTODEGRADATION_OF_CDH1_BY_CDH1_APC_C	0.269451
REACTOME_AMINO_ACID_SYNTHESIS_AND_INTERCONVERSION_TRANSAMINATION	0.269667
REACTOME_LOSS_OF_NLP_FROM_MITOTIC_CENTROSOMES	0.269932
BIOCARTA_PAR1_PATHWAY	0.271975
KEGG_NICOTINATE_AND_NICOTINAMIDE_METABOLISM	0.272296
REACTOME_NUCLEOTIDE_EXCISION_REPAIR	0.273101
REACTOME_PHOSPHORYLATION_OF_THE_APC_C	0.273224
REACTOME_P53_INDEPENDENT_G1_S_DNA_DAMAGE_CHECKPOINT	0.273846
REACTOME_MEMBRANE_TRAFFICKING	0.274914
REACTOME_IL_2_SIGNALING	0.275061
BIOCARTA_CTCF_PATHWAY	0.276153
REACTOME_GOLGI_ASSOCIATED_VESICLE_BIOGENESIS	0.278213
REACTOME_O_LINKED_GLYCOSYLATION_OF_MUCINS	0.279453
REACTOME_AMINE_COMPOUND_SLC_TRANSPORTERS	0.279639
REACTOME_LAGGING_STRAND_SYNTHESIS	0.279811
REACTOME_A_TETRASACCHARIDE_LINKER_SEQUENCE_IS_REQUIRED_FOR_GAG_SYNTHESIS	0.281218
BIOCARTA_ERK5_PATHWAY	0.283213
REACTOME_PI_3K_CASCADE	0.283279
REACTOME_AKT_PHOSPHORYLATES_TARGETS_IN_THE_CYTOSOL	0.283333
BIOCARTA_AKAP95_PATHWAY	0.283533
REACTOME_FACTORS_INVOLVED_IN_MEGAKARYOCYTE_DEVELOPMENT_AND_PLATELET_PRODUCTION	0.283861
REACTOME_ARMS_MEDIATED_ACTIVATION	0.283904
BIOCARTA_STRESS_PATHWAY	0.284134
KEGG_LYSINE_DEGRADATION	0.284164
KEGG_PATHOGENIC_ESCHERICHIA_COLI_INFECTION	0.287376
BIOCARTA_EXTRINSIC_PATHWAY	0.287661
REACTOME_PASSIVE_TRANSPORT_BY_AQUAPORINS	0.288241
REACTOME_NONSENSE_MEDIATED_DECAY_ENHANCED_BY_THE_EXON_JUNCTION_COMPLEX	0.288786
REACTOME_PHASE1_FUNCTIONALIZATION_OF_COMPOUNDS	0.29053
REACTOME_METABOLISM_OF_MRNA	0.291499
REACTOME_METABOLISM_OF_PORPHYRINS	0.291675
REACTOME_VOLTAGE_GATED_POTASSIUM_CHANNELS	0.293556
BIOCARTA_PARKIN_PATHWAY	0.293623
REACTOME_PLATELET_HOMEOSTASIS	0.294781
BIOCARTA_RHO_PATHWAY	0.29496
REACTOME_SIGNAL_REGULATORY_PROTEIN_SIRP_FAMILY_INTERACTIONS	0.297499
KEGG_ABC_TRANSPORTERS	0.298634
KEGG_PURINE_METABOLISM	0.299309
REACTOME_COPI_MEDIATED_TRANSPORT	0.300862
REACTOME_ACTIVATION_OF_NF_KAPPAB_IN_B_CELLS	0.302314
REACTOME_REGULATION_OF_ORNITHINE_DECARBOXYLASE_ODC	0.302347
KEGG_EPITHELIAL_CELL_SIGNALING_IN_HELICOBACTER_PYLORI_INFECTION	0.302485
BIOCARTA_IL10_PATHWAY	0.30311
REACTOME_INTERFERON_ALPHA_BETA_SIGNALING	0.303128
BIOCARTA_SARS_PATHWAY	0.303704
KEGG_ADHERENS_JUNCTION	0.304459
REACTOME_ER_PHAGOSOME_PATHWAY	0.305039
REACTOME_METABOLISM_OF_STEROID_HORMONES_AND_VITAMINS_A_AND_D	0.30574
REACTOME_CREB_PHOSPHORYLATION_THROUGH_THE_ACTIVATION_OF_CAMKII	0.306684
REACTOME_NEGATIVE_REGULATORS_OF_RIG_I_MDA5_SIGNALING	0.307383
REACTOME_TERMINATION_OF_O_GLYCAN_BIOSYNTHESIS	0.308689
REACTOME_G_PROTEIN_ACTIVATION	0.310452
REACTOME_REMOVAL_OF_THE_FLAP_INTERMEDIATE_FROM_THE_C_STRAND	0.310676
KEGG_CALCIUM_SIGNALING_PATHWAY	0.314211
KEGG_RETINOL_METABOLISM	0.315639
REACTOME_CELL_DEATH_SIGNALLING_VIA_NRAGE_NRIF_AND_NADE	0.315749
REACTOME_XENOBIOTICS	0.31649
BIOCARTA_LAIR_PATHWAY	0.318124
KEGG_GLYCOLYSIS_GLUCONEOGENESIS	0.319404
REACTOME_INTERFERON_SIGNALING	0.32048
BIOCARTA_DEATH_PATHWAY	0.320495
KEGG_MELANOMA	0.322634
REACTOME_NUCLEAR_EVENTS_KINASE_AND_TRANSCRIPTION_FACTOR_ACTIVATION	0.324102
REACTOME_CDT1_ASSOCIATION_WITH_THE_CDC6_ORC_ORIGIN_COMPLEX	0.324116
BIOCARTA_IGF1R_PATHWAY	0.326095
REACTOME_DOWNREGULATION_OF_ERBB2_ERBB3_SIGNALING	0.327319
REACTOME_PROCESSIVE_SYNTHESIS_ON_THE_LAGGING_STRAND	0.327327
BIOCARTA_PLCE_PATHWAY	0.328862
REACTOME_ACTIVATION_OF_THE_AP1_FAMILY_OF_TRANSCRIPTION_FACTORS	0.32984
REACTOME_INHIBITION_OF_THE_PROTEOLYTIC_ACTIVITY_OF_APC_C_REQUIRED_FOR_THE_ONSET_OF_ANAPHASE_BY_MITOTIC_SPINDLE_CHECKPOINT_COMPONENTS	0.331171
REACTOME_APC_C_CDC20_MEDIATED_DEGRADATION_OF_CYCLIN_B	0.331749
KEGG_GLUTATHIONE_METABOLISM	0.331927
REACTOME_CTNNB1_PHOSPHORYLATION_CASCADE	0.331996
KEGG_INSULIN_SIGNALING_PATHWAY	0.332029
REACTOME_ROLE_OF_DCC_IN_REGULATING_APOPTOSIS	0.332688
BIOCARTA_CBL_PATHWAY	0.332883
KEGG_PROPANOATE_METABOLISM	0.334114
REACTOME_RAS_ACTIVATION_UOPN_CA2_INFUX_THROUGH_NMDA_RECEPTOR	0.33418
BIOCARTA_KREB_PATHWAY	0.334951
BIOCARTA_CYTOKINE_PATHWAY	0.335568
KEGG_RIBOFLAVIN_METABOLISM	0.33559
REACTOME_G1_PHASE	0.335636
REACTOME_LATENT_INFECTION_OF_HOMO_SAPIENS_WITH_MYCOBACTERIUM_TUBERCULOSIS	0.336773
KEGG_NUCLEOTIDE_EXCISION_REPAIR	0.336834
REACTOME_DSCAM_INTERACTIONS	0.336893
REACTOME_AMINE_LIGAND_BINDING_RECEPTORS	0.338867
BIOCARTA_IL2_PATHWAY	0.33977
REACTOME_PYRUVATE_METABOLISM	0.34061
BIOCARTA_MTA3_PATHWAY	0.340934
REACTOME_BILE_SALT_AND_ORGANIC_ANION_SLC_TRANSPORTERS	0.341708
REACTOME_HEPARAN_SULFATE_HEPARIN_HS_GAG_METABOLISM	0.341952
KEGG_APOPTOSIS	0.34397
REACTOME_EXTRINSIC_PATHWAY_FOR_APOPTOSIS	0.344036
BIOCARTA_TGFB_PATHWAY	0.344158
REACTOME_DEVELOPMENTAL_BIOLOGY	0.344832
REACTOME_RECYCLING_PATHWAY_OF_L1	0.345019
REACTOME_TRANSCRIPTION	0.345148
BIOCARTA_FIBRINOLYSIS_PATHWAY	0.345274
BIOCARTA_TRKA_PATHWAY	0.346326
KEGG_NON_HOMOLOGOUS_END_JOINING	0.346681
REACTOME_RESOLUTION_OF_AP_SITES_VIA_THE_MULTIPLE_NUCLEOTIDE_PATCH_REPLACEMENT_PATHWAY	0.34845
REACTOME_BASE_EXCISION_REPAIR	0.34941
REACTOME_REGULATION_OF_SIGNALING_BY_CBL	0.350615
REACTOME_MRNA_SPLICING	0.351163
REACTOME_METABOLISM_OF_VITAMINS_AND_COFACTORS	0.352516
KEGG_FOLATE_BIOSYNTHESIS	0.352656
KEGG_DNA_REPLICATION	0.354384
REACTOME_CDC6_ASSOCIATION_WITH_THE_ORC_ORIGIN_COMPLEX	0.355158
REACTOME_ASSEMBLY_OF_THE_PRE_REPLICATIVE_COMPLEX	0.355953
REACTOME_ION_CHANNEL_TRANSPORT	0.3563
REACTOME_FANCONI_ANEMIA_PATHWAY	0.357141
REACTOME_TRAF3_DEPENDENT_IRF_ACTIVATION_PATHWAY	0.357189
REACTOME_TRANSPORT_TO_THE_GOLGI_AND_SUBSEQUENT_MODIFICATION	0.359263
KEGG_PYRIMIDINE_METABOLISM	0.360725
BIOCARTA_INTEGRIN_PATHWAY	0.362403
REACTOME_ZINC_TRANSPORTERS	0.3632
REACTOME_HORMONE_SENSITIVE_LIPASE_HSL_MEDIATED_TRIACYLGLYCEROL_HYDROLYSIS	0.364826
KEGG_PATHWAYS_IN_CANCER	0.366648
REACTOME_CHEMOKINE_RECEPTORS_BIND_CHEMOKINES	0.367005
BIOCARTA_CD40_PATHWAY	0.368086
REACTOME_HOST_INTERACTIONS_OF_HIV_FACTORS	0.368986
REACTOME_SIGNALING_BY_ILS	0.369935
BIOCARTA_IL22BP_PATHWAY	0.370516
REACTOME_SIGNALLING_TO_ERKS	0.370757
REACTOME_MEIOTIC_RECOMBINATION	0.370983
KEGG_SNARE_INTERACTIONS_IN_VESICULAR_TRANSPORT	0.372147
BIOCARTA_VITCB_PATHWAY	0.372249
REACTOME_TELOMERE_MAINTENANCE	0.372631
REACTOME_PRESYNAPTIC_NICOTINIC_ACETYLCHOLINE_RECEPTORS	0.372848
REACTOME_PTM_GAMMA_CARBOXYLATION_HYPUSINE_FORMATION_AND_ARYLSULFATASE_ACTIVATION	0.372974
KEGG_TYPE_I_DIABETES_MELLITUS	0.374304
REACTOME_PROLACTIN_RECEPTOR_SIGNALING	0.374669
REACTOME_MAPK_TARGETS_NUCLEAR_EVENTS_MEDIATED_BY_MAP_KINASES	0.375553
REACTOME_SYNTHESIS_OF_PIPS_AT_THE_LATE_ENDOSOME_MEMBRANE	0.376362
REACTOME_FORMATION_OF_INCISION_COMPLEX_IN_GG_NER	0.376775
REACTOME_REGULATION_OF_INSULIN_SECRETION	0.377427
KEGG_HISTIDINE_METABOLISM	0.37784
BIOCARTA_GLYCOLYSIS_PATHWAY	0.378669
REACTOME_REGULATION_OF_MITOTIC_CELL_CYCLE	0.379386
REACTOME_SHC_RELATED_EVENTS	0.379434
KEGG_GLYCOSPHINGOLIPID_BIOSYNTHESIS_LACTO_AND_NEOLACTO_SERIES	0.380309
REACTOME_PROCESSING_OF_CAPPED_INTRON_CONTAINING_PRE_MRNA	0.380541
REACTOME_EGFR_DOWNREGULATION	0.380669
BIOCARTA_EPONFKB_PATHWAY	0.380695
REACTOME_REPAIR_SYNTHESIS_FOR_GAP_FILLING_BY_DNA_POL_IN_TC_NER	0.381781
REACTOME_SLC_MEDIATED_TRANSMEMBRANE_TRANSPORT	0.383774
REACTOME_REGULATION_OF_RHEB_GTPASE_ACTIVITY_BY_AMPK	0.384422
REACTOME_SEMA3A_PAK_DEPENDENT_AXON_REPULSION	0.384648
KEGG_LIMONENE_AND_PINENE_DEGRADATION	0.385269
REACTOME_TANDEM_PORE_DOMAIN_POTASSIUM_CHANNELS	0.385722
BIOCARTA_HIVNEF_PATHWAY	0.385958
REACTOME_P53_DEPENDENT_G1_DNA_DAMAGE_RESPONSE	0.387447
KEGG_PROXIMAL_TUBULE_BICARBONATE_RECLAMATION	0.387677
KEGG_MAPK_SIGNALING_PATHWAY	0.389125
REACTOME_ANDROGEN_BIOSYNTHESIS	0.389254
BIOCARTA_HCMV_PATHWAY	0.391521
REACTOME_GAMMA_CARBOXYLATION_TRANSPORT_AND_AMINO_TERMINAL_CLEAVAGE_OF_PROTEINS	0.393198
REACTOME_CHYLOMICRON_MEDIATED_LIPID_TRANSPORT	0.393371
REACTOME_PROLONGED_ERK_ACTIVATION_EVENTS	0.393943
KEGG_CYTOSOLIC_DNA_SENSING_PATHWAY	0.394494
KEGG_B_CELL_RECEPTOR_SIGNALING_PATHWAY	0.394733
REACTOME_INTRINSIC_PATHWAY_FOR_APOPTOSIS	0.395471
BIOCARTA_CACAM_PATHWAY	0.399226
REACTOME_DESTABILIZATION_OF_MRNA_BY_BRF1	0.399969
REACTOME_ACTIVATION_OF_BH3_ONLY_PROTEINS	0.40021
BIOCARTA_EGF_PATHWAY	0.400615
REACTOME_APC_CDC20_MEDIATED_DEGRADATION_OF_NEK2A	0.403683
REACTOME_REGULATION_OF_INSULIN_LIKE_GROWTH_FACTOR_IGF_ACTIVITY_BY_INSULIN_LIKE_GROWTH_FACTOR_BINDING_PROTEINS_IGFBPS	0.403686
REACTOME_SYNTHESIS_SECRETION_AND_DEACYLATION_OF_GHRELIN	0.404415
BIOCARTA_IL6_PATHWAY	0.405047
REACTOME_SYNTHESIS_OF_PIPS_AT_THE_PLASMA_MEMBRANE	0.407904
REACTOME_DARPP_32_EVENTS	0.408512
BIOCARTA_PTC1_PATHWAY	0.408961
KEGG_LEUKOCYTE_TRANSENDOTHELIAL_MIGRATION	0.409272
KEGG_SMALL_CELL_LUNG_CANCER	0.411345
BIOCARTA_MAL_PATHWAY	0.411509
REACTOME_CHROMOSOME_MAINTENANCE	0.411525
KEGG_THYROID_CANCER	0.412379
KEGG_GLYCOSAMINOGLYCAN_BIOSYNTHESIS_HEPARAN_SULFATE	0.413664
BIOCARTA_STATHMIN_PATHWAY	0.415996
REACTOME_DEADENYLATION_OF_MRNA	0.418231
REACTOME_CELL_SURFACE_INTERACTIONS_AT_THE_VASCULAR_WALL	0.418297
REACTOME_CREB_PHOSPHORYLATION_THROUGH_THE_ACTIVATION_OF_RAS	0.420256
REACTOME_NEGATIVE_REGULATION_OF_THE_PI3K_AKT_NETWORK	0.421958
KEGG_MISMATCH_REPAIR	0.423211
REACTOME_NFKB_ACTIVATION_THROUGH_FADD_RIP1_PATHWAY_MEDIATED_BY_CASPASE_8_AND10	0.423791
REACTOME_MEMBRANE_BINDING_AND_TARGETTING_OF_GAG_PROTEINS	0.423807
REACTOME_CTLA4_INHIBITORY_SIGNALING	0.425685
KEGG_GLYCOSAMINOGLYCAN_BIOSYNTHESIS_KERATAN_SULFATE	0.426176
REACTOME_ELEVATION_OF_CYTOSOLIC_CA2_LEVELS	0.426589
KEGG_TYROSINE_METABOLISM	0.428263
REACTOME_SIGNALING_BY_ROBO_RECEPTOR	0.429904
REACTOME_HS_GAG_BIOSYNTHESIS	0.43103
REACTOME_INSULIN_RECEPTOR_SIGNALLING_CASCADE	0.432257
REACTOME_ADVANCED_GLYCOSYLATION_ENDPRODUCT_RECEPTOR_SIGNALING	0.433805
REACTOME_ASSOCIATION_OF_LICENSING_FACTORS_WITH_THE_PRE_REPLICATIVE_COMPLEX	0.434413
BIOCARTA_CHREBP2_PATHWAY	0.434922
BIOCARTA_FAS_PATHWAY	0.435106
BIOCARTA_EGFR_SMRTE_PATHWAY	0.435268
REACTOME_TRAF6_MEDIATED_NFKB_ACTIVATION	0.435531
REACTOME_SIGNALING_BY_NODAL	0.435681
KEGG_HYPERTROPHIC_CARDIOMYOPATHY_HCM	0.436946
REACTOME_M_G1_TRANSITION	0.437019
BIOCARTA_FMLP_PATHWAY	0.438077
BIOCARTA_AGR_PATHWAY	0.43923
BIOCARTA_TPO_PATHWAY	0.440165
BIOCARTA_ATRBRCA_PATHWAY	0.440309
REACTOME_PYRIMIDINE_METABOLISM	0.441293
KEGG_STEROID_HORMONE_BIOSYNTHESIS	0.44441
REACTOME_GLOBAL_GENOMIC_NER_GG_NER	0.445948
REACTOME_RIP_MEDIATED_NFKB_ACTIVATION_VIA_DAI	0.447741
REACTOME_ACTIVATION_OF_RAC	0.448173
REACTOME_CLASS_A1_RHODOPSIN_LIKE_RECEPTORS	0.450416
REACTOME_HORMONE_LIGAND_BINDING_RECEPTORS	0.450946
REACTOME_RNA_POL_II_TRANSCRIPTION	0.45259
REACTOME_SHC1_EVENTS_IN_EGFR_SIGNALING	0.454305
REACTOME_SYNTHESIS_SECRETION_AND_INACTIVATION_OF_GLP1	0.45494
REACTOME_GLUTATHIONE_CONJUGATION	0.457925
BIOCARTA_INSULIN_PATHWAY	0.460674
REACTOME_MEIOTIC_SYNAPSIS	0.461232
REACTOME_NCAM1_INTERACTIONS	0.463855
BIOCARTA_CHEMICAL_PATHWAY	0.465287
REACTOME_ERKS_ARE_INACTIVATED	0.465506
KEGG_ECM_RECEPTOR_INTERACTION	0.469482
BIOCARTA_SPRY_PATHWAY	0.47047
BIOCARTA_PDGF_PATHWAY	0.470663
REACTOME_AMINO_ACID_TRANSPORT_ACROSS_THE_PLASMA_MEMBRANE	0.471806
REACTOME_SYNTHESIS_OF_PE	0.472169
REACTOME_PRE_NOTCH_TRANSCRIPTION_AND_TRANSLATION	0.473157
REACTOME_DNA_STRAND_ELONGATION	0.473508
REACTOME_SIGNALING_BY_BMP	0.473907
REACTOME_TCR_SIGNALING	0.475123
BIOCARTA_CDC42RAC_PATHWAY	0.475694
REACTOME_CD28_DEPENDENT_VAV1_PATHWAY	0.476392
BIOCARTA_TNFR1_PATHWAY	0.476574
BIOCARTA_CARM1_PATHWAY	0.477293
REACTOME_ANTIGEN_PROCESSING_CROSS_PRESENTATION	0.477901
BIOCARTA_GH_PATHWAY	0.479545
REACTOME_APOPTOTIC_CLEAVAGE_OF_CELL_ADHESION_PROTEINS	0.479993
KEGG_METABOLISM_OF_XENOBIOTICS_BY_CYTOCHROME_P450	0.481301
REACTOME_RIG_I_MDA5_MEDIATED_INDUCTION_OF_IFN_ALPHA_BETA_PATHWAYS	0.482286
REACTOME_PHOSPHORYLATION_OF_CD3_AND_TCR_ZETA_CHAINS	0.48231
KEGG_BLADDER_CANCER	0.483295
REACTOME_SIGNALLING_TO_RAS	0.484106
REACTOME_DEADENYLATION_DEPENDENT_MRNA_DECAY	0.484434
REACTOME_SYNTHESIS_OF_DNA	0.484888
REACTOME_S_PHASE	0.485798
BIOCARTA_BCELLSURVIVAL_PATHWAY	0.486494
REACTOME_TRANSPORT_OF_GLUCOSE_AND_OTHER_SUGARS_BILE_SALTS_AND_ORGANIC_ACIDS_METAL_IONS_AND_AMINE_COMPOUNDS	0.488188
REACTOME_SHC1_EVENTS_IN_ERBB4_SIGNALING	0.488411
BIOCARTA_ARAP_PATHWAY	0.488933
BIOCARTA_UCALPAIN_PATHWAY	0.489106
KEGG_CELL_ADHESION_MOLECULES_CAMS	0.490715
KEGG_LONG_TERM_POTENTIATION	0.491957
REACTOME_REGULATION_OF_PYRUVATE_DEHYDROGENASE_PDH_COMPLEX	0.492711
REACTOME_NEP_NS2_INTERACTS_WITH_THE_CELLULAR_EXPORT_MACHINERY	0.493051
BIOCARTA_CARM_ER_PATHWAY	0.494514
REACTOME_METABOLISM_OF_NON_CODING_RNA	0.494926
BIOCARTA_PPARA_PATHWAY	0.497683
BIOCARTA_RB_PATHWAY	0.498039
BIOCARTA_RAS_PATHWAY	0.498059
REACTOME_SIGNAL_TRANSDUCTION_BY_L1	0.498657
KEGG_LEISHMANIA_INFECTION	0.49984
REACTOME_TRAFFICKING_OF_GLUR2_CONTAINING_AMPA_RECEPTORS	0.499938
BIOCARTA_HER2_PATHWAY	0.504024
KEGG_ENDOCYTOSIS	0.504471
KEGG_FC_GAMMA_R_MEDIATED_PHAGOCYTOSIS	0.505738
REACTOME_ENDOGENOUS_STEROLS	0.50744
REACTOME_NUCLEAR_SIGNALING_BY_ERBB4	0.507859
REACTOME_ACTIVATED_AMPK_STIMULATES_FATTY_ACID_OXIDATION_IN_MUSCLE	0.509169
BIOCARTA_NKCELLS_PATHWAY	0.510441
REACTOME_PROTEOLYTIC_CLEAVAGE_OF_SNARE_COMPLEX_PROTEINS	0.5106
REACTOME_SCFSKP2_MEDIATED_DEGRADATION_OF_P27_P21	0.511281
REACTOME_INHIBITION_OF_REPLICATION_INITIATION_OF_DAMAGED_DNA_BY_RB1_E2F1	0.512901
BIOCARTA_THELPER_PATHWAY	0.513678
REACTOME_SOS_MEDIATED_SIGNALLING	0.5159
BIOCARTA_PGC1A_PATHWAY	0.516981
REACTOME_PI3K_CASCADE	0.517579
REACTOME_ERK_MAPK_TARGETS	0.519548
BIOCARTA_MCM_PATHWAY	0.520623
REACTOME_MYOGENESIS	0.521957
REACTOME_INNATE_IMMUNE_SYSTEM	0.522652
REACTOME_SIGNAL_ATTENUATION	0.523842
KEGG_PRION_DISEASES	0.524018
REACTOME_BOTULINUM_NEUROTOXICITY	0.527887
REACTOME_SIGNALING_BY_CONSTITUTIVELY_ACTIVE_EGFR	0.531118
REACTOME_INSULIN_SYNTHESIS_AND_PROCESSING	0.531921
REACTOME_PEPTIDE_LIGAND_BINDING_RECEPTORS	0.5335
BIOCARTA_CELL2CELL_PATHWAY	0.534254
BIOCARTA_SKP2E2F_PATHWAY	0.534324
REACTOME_TIGHT_JUNCTION_INTERACTIONS	0.534763
REACTOME_GLYCOSPHINGOLIPID_METABOLISM	0.535016
REACTOME_SEMAPHORIN_INTERACTIONS	0.536173
KEGG_HUNTINGTONS_DISEASE	0.536309
REACTOME_SYNTHESIS_AND_INTERCONVERSION_OF_NUCLEOTIDE_DI_AND_TRIPHOSPHATES	0.536514
REACTOME_TRIF_MEDIATED_TLR3_SIGNALING	0.537668
KEGG_DORSO_VENTRAL_AXIS_FORMATION	0.538253
REACTOME_RAF_MAP_KINASE_CASCADE	0.53946
REACTOME_GROWTH_HORMONE_RECEPTOR_SIGNALING	0.541227
KEGG_DRUG_METABOLISM_CYTOCHROME_P450	0.541834
REACTOME_MAP_KINASE_ACTIVATION_IN_TLR_CASCADE	0.542333
KEGG_CIRCADIAN_RHYTHM_MAMMAL	0.544889
REACTOME_SYNTHESIS_OF_BILE_ACIDS_AND_BILE_SALTS_VIA_7ALPHA_HYDROXYCHOLESTEROL	0.545343
KEGG_BASE_EXCISION_REPAIR	0.546996
REACTOME_CELL_CYCLE_CHECKPOINTS	0.548286
REACTOME_SYNTHESIS_OF_BILE_ACIDS_AND_BILE_SALTS	0.548494
REACTOME_ENERGY_DEPENDENT_REGULATION_OF_MTOR_BY_LKB1_AMPK	0.548759
REACTOME_ACTIVATED_TAK1_MEDIATES_P38_MAPK_ACTIVATION	0.549098
REACTOME_SIGNALING_BY_TGF_BETA_RECEPTOR_COMPLEX	0.549717
REACTOME_POL_SWITCHING	0.551403
KEGG_VEGF_SIGNALING_PATHWAY	0.552484
REACTOME_NCAM_SIGNALING_FOR_NEURITE_OUT_GROWTH	0.553039
REACTOME_TRANSPORT_OF_INORGANIC_CATIONS_ANIONS_AND_AMINO_ACIDS_OLIGOPEPTIDES	0.553113
REACTOME_VITAMIN_B5_PANTOTHENATE_METABOLISM	0.554342
REACTOME_HYALURONAN_UPTAKE_AND_DEGRADATION	0.554581
REACTOME_GRB2_EVENTS_IN_ERBB2_SIGNALING	0.555079
KEGG_P53_SIGNALING_PATHWAY	0.555329
REACTOME_ION_TRANSPORT_BY_P_TYPE_ATPASES	0.558447
KEGG_NEUROTROPHIN_SIGNALING_PATHWAY	0.558455
REACTOME_SIGNALING_BY_RHO_GTPASES	0.55862
REACTOME_INTRINSIC_PATHWAY	0.558799
REACTOME_AXON_GUIDANCE	0.560015
BIOCARTA_CXCR4_PATHWAY	0.562326
REACTOME_SYNTHESIS_OF_BILE_ACIDS_AND_BILE_SALTS_VIA_24_HYDROXYCHOLESTEROL	0.562698
REACTOME_INCRETIN_SYNTHESIS_SECRETION_AND_INACTIVATION	0.563105
REACTOME_CITRIC_ACID_CYCLE_TCA_CYCLE	0.563329
REACTOME_SULFUR_AMINO_ACID_METABOLISM	0.563491
REACTOME_PHOSPHOLIPID_METABOLISM	0.566082
BIOCARTA_P53_PATHWAY	0.566288
REACTOME_CALNEXIN_CALRETICULIN_CYCLE	0.567193
REACTOME_ABC_FAMILY_PROTEINS_MEDIATED_TRANSPORT	0.568051
REACTOME_BIOLOGICAL_OXIDATIONS	0.57113
KEGG_ETHER_LIPID_METABOLISM	0.572054
REACTOME_NOTCH_HLH_TRANSCRIPTION_PATHWAY	0.574493
REACTOME_MITOCHONDRIAL_FATTY_ACID_BETA_OXIDATION	0.574715
REACTOME_HS_GAG_DEGRADATION	0.575013
BIOCARTA_SPPA_PATHWAY	0.576861
REACTOME_NEF_MEDIATED_DOWNREGULATION_OF_MHC_CLASS_I_COMPLEX_CELL_SURFACE_EXPRESSION	0.577351
KEGG_ARRHYTHMOGENIC_RIGHT_VENTRICULAR_CARDIOMYOPATHY_ARVC	0.578208
REACTOME_JNK_C_JUN_KINASES_PHOSPHORYLATION_AND_ACTIVATION_MEDIATED_BY_ACTIVATED_HUMAN_TAK1	0.579496
REACTOME_EICOSANOID_LIGAND_BINDING_RECEPTORS	0.582355
REACTOME_IKK_COMPLEX_RECRUITMENT_MEDIATED_BY_RIP1	0.582623
REACTOME_ALPHA_LINOLENIC_ACID_ALA_METABOLISM	0.58297
BIOCARTA_IL3_PATHWAY	0.585143
REACTOME_ANTIGEN_PRESENTATION_FOLDING_ASSEMBLY_AND_PEPTIDE_LOADING_OF_CLASS_I_MHC	0.586051
REACTOME_INTERACTIONS_OF_VPR_WITH_HOST_CELLULAR_PROTEINS	0.586349
KEGG_SELENOAMINO_ACID_METABOLISM	0.586546
BIOCARTA_EPHA4_PATHWAY	0.586891
REACTOME_INFLUENZA_LIFE_CYCLE	0.586938
BIOCARTA_NDKDYNAMIN_PATHWAY	0.587398
KEGG_SULFUR_METABOLISM	0.589966
REACTOME_ORC1_REMOVAL_FROM_CHROMATIN	0.591701
REACTOME_ORGANIC_CATION_ANION_ZWITTERION_TRANSPORT	0.592111
BIOCARTA_RACCYCD_PATHWAY	0.593705
REACTOME_INFLAMMASOMES	0.595055
REACTOME_PRE_NOTCH_EXPRESSION_AND_PROCESSING	0.595655
REACTOME_EXTENSION_OF_TELOMERES	0.598703
REACTOME_GLUCONEOGENESIS	0.600712
REACTOME_GLUCURONIDATION	0.602509
KEGG_NOD_LIKE_RECEPTOR_SIGNALING_PATHWAY	0.602616
REACTOME_NEGATIVE_REGULATION_OF_FGFR_SIGNALING	0.603231
BIOCARTA_NTHI_PATHWAY	0.603968
REACTOME_TRANSPORT_OF_RIBONUCLEOPROTEINS_INTO_THE_HOST_NUCLEUS	0.60414
BIOCARTA_CERAMIDE_PATHWAY	0.604239
REACTOME_CYTOCHROME_P450_ARRANGED_BY_SUBSTRATE_TYPE	0.605079
KEGG_ONE_CARBON_POOL_BY_FOLATE	0.605275
REACTOME_CYCLIN_A_B1_ASSOCIATED_EVENTS_DURING_G2_M_TRANSITION	0.605806
KEGG_PRIMARY_BILE_ACID_BIOSYNTHESIS	0.606276
REACTOME_CYCLIN_E_ASSOCIATED_EVENTS_DURING_G1_S_TRANSITION_	0.607199
REACTOME_IL1_SIGNALING	0.607853
REACTOME_MEIOSIS	0.60961
BIOCARTA_BLYMPHOCYTE_PATHWAY	0.612613
REACTOME_CASPASE_MEDIATED_CLEAVAGE_OF_CYTOSKELETAL_PROTEINS	0.615351
REACTOME_INFLUENZA_VIRAL_RNA_TRANSCRIPTION_AND_REPLICATION	0.618284
BIOCARTA_P53HYPOXIA_PATHWAY	0.618377
REACTOME_THE_NLRP3_INFLAMMASOME	0.619671
REACTOME_IRAK1_RECRUITS_IKK_COMPLEX	0.619936
REACTOME_RESPONSE_TO_ELEVATED_PLATELET_CYTOSOLIC_CA2_	0.620098
REACTOME_METABOLISM_OF_CARBOHYDRATES	0.620412
BIOCARTA_AMI_PATHWAY	0.620799
REACTOME_CELL_JUNCTION_ORGANIZATION	0.621373
REACTOME_COLLAGEN_FORMATION	0.623185
REACTOME_PD1_SIGNALING	0.627777
KEGG_AMINO_SUGAR_AND_NUCLEOTIDE_SUGAR_METABOLISM	0.629002
REACTOME_SYNTHESIS_OF_VERY_LONG_CHAIN_FATTY_ACYL_COAS	0.630138
BIOCARTA_RAB_PATHWAY	0.630389
BIOCARTA_INTRINSIC_PATHWAY	0.631217
BIOCARTA_EIF2_PATHWAY	0.632829
REACTOME_BILE_ACID_AND_BILE_SALT_METABOLISM	0.632837
REACTOME_DOPAMINE_NEUROTRANSMITTER_RELEASE_CYCLE	0.633361
REACTOME_CELL_CELL_COMMUNICATION	0.634253
REACTOME_CELL_CELL_JUNCTION_ORGANIZATION	0.635188
REACTOME_TCA_CYCLE_AND_RESPIRATORY_ELECTRON_TRANSPORT	0.635809
REACTOME_ABCA_TRANSPORTERS_IN_LIPID_HOMEOSTASIS	0.635908
BIOCARTA_P35ALZHEIMERS_PATHWAY	0.636256
REACTOME_ACTIVATION_OF_ATR_IN_RESPONSE_TO_REPLICATION_STRESS	0.636978
BIOCARTA_IL1R_PATHWAY	0.637484
KEGG_N_GLYCAN_BIOSYNTHESIS	0.638497
BIOCARTA_CK1_PATHWAY	0.640055
KEGG_GLYCOSPHINGOLIPID_BIOSYNTHESIS_GLOBO_SERIES	0.640494
REACTOME_SYNTHESIS_OF_PIPS_AT_THE_EARLY_ENDOSOME_MEMBRANE	0.641206
REACTOME_SYNTHESIS_OF_GLYCOSYLPHOSPHATIDYLINOSITOL_GPI	0.642415
REACTOME_CELL_EXTRACELLULAR_MATRIX_INTERACTIONS	0.644253
BIOCARTA_NO2IL12_PATHWAY	0.644381
BIOCARTA_ECM_PATHWAY	0.644988
REACTOME_ACYL_CHAIN_REMODELLING_OF_PC	0.645209
KEGG_GLYCOSYLPHOSPHATIDYLINOSITOL_GPI_ANCHOR_BIOSYNTHESIS	0.646646
REACTOME_THE_ROLE_OF_NEF_IN_HIV1_REPLICATION_AND_DISEASE_PATHOGENESIS	0.649476
KEGG_VALINE_LEUCINE_AND_ISOLEUCINE_DEGRADATION	0.650055
BIOCARTA_GABA_PATHWAY	0.650156
REACTOME_HYALURONAN_METABOLISM	0.650385
REACTOME_N_GLYCAN_TRIMMING_IN_THE_ER_AND_CALNEXIN_CALRETICULIN_CYCLE	0.650915
REACTOME_GLYCOLYSIS	0.651554
REACTOME_STRIATED_MUSCLE_CONTRACTION	0.651935
REACTOME_SMOOTH_MUSCLE_CONTRACTION	0.653039
REACTOME_REGULATION_OF_AMPK_ACTIVITY_VIA_LKB1	0.655218
REACTOME_SEMA4D_INDUCED_CELL_MIGRATION_AND_GROWTH_CONE_COLLAPSE	0.655856
REACTOME_REGULATION_OF_GLUCOKINASE_BY_GLUCOKINASE_REGULATORY_PROTEIN	0.656151
REACTOME_POST_TRANSLATIONAL_MODIFICATION_SYNTHESIS_OF_GPI_ANCHORED_PROTEINS	0.65645
KEGG_RIG_I_LIKE_RECEPTOR_SIGNALING_PATHWAY	0.65791
REACTOME_ADHERENS_JUNCTIONS_INTERACTIONS	0.658635
REACTOME_GABA_SYNTHESIS_RELEASE_REUPTAKE_AND_DEGRADATION	0.659499
REACTOME_POST_TRANSLATIONAL_PROTEIN_MODIFICATION	0.661199
REACTOME_ACTIVATION_OF_IRF3_IRF7_MEDIATED_BY_TBK1_IKK_EPSILON	0.663945
REACTOME_PLATELET_CALCIUM_HOMEOSTASIS	0.664604
REACTOME_RESPIRATORY_ELECTRON_TRANSPORT	0.664751
REACTOME_REGULATION_OF_COMPLEMENT_CASCADE	0.668354
KEGG_CARDIAC_MUSCLE_CONTRACTION	0.671579
KEGG_ALDOSTERONE_REGULATED_SODIUM_REABSORPTION	0.673541
REACTOME_GLYCEROPHOSPHOLIPID_BIOSYNTHESIS	0.674042
BIOCARTA_EPO_PATHWAY	0.679191
REACTOME_ASPARAGINE_N_LINKED_GLYCOSYLATION	0.680691
REACTOME_PHASE_II_CONJUGATION	0.68184
BIOCARTA_IL12_PATHWAY	0.685089
REACTOME_DESTABILIZATION_OF_MRNA_BY_TRISTETRAPROLIN_TTP	0.68514
REACTOME_P75_NTR_RECEPTOR_MEDIATED_SIGNALLING	0.686123
BIOCARTA_AKAP13_PATHWAY	0.68766
BIOCARTA_ARENRF2_PATHWAY	0.690704
REACTOME_TRAFFICKING_OF_AMPA_RECEPTORS	0.69129
REACTOME_MUSCLE_CONTRACTION	0.691752
BIOCARTA_GPCR_PATHWAY	0.692586
REACTOME_SIGNALLING_TO_P38_VIA_RIT_AND_RIN	0.692867
REACTOME_RECYCLING_OF_BILE_ACIDS_AND_SALTS	0.693062
REACTOME_NEF_MEDIATES_DOWN_MODULATION_OF_CELL_SURFACE_RECEPTORS_BY_RECRUITING_THEM_TO_CLATHRIN_ADAPTERS	0.697655
BIOCARTA_DC_PATHWAY	0.698043
REACTOME_BASIGIN_INTERACTIONS	0.699467
BIOCARTA_P27_PATHWAY	0.701038
REACTOME_TRANSPORT_OF_MATURE_TRANSCRIPT_TO_CYTOPLASM	0.701056
KEGG_INOSITOL_PHOSPHATE_METABOLISM	0.701799
REACTOME_CYTOSOLIC_SULFONATION_OF_SMALL_MOLECULES	0.702533
KEGG_ANTIGEN_PROCESSING_AND_PRESENTATION	0.709865
REACTOME_SPHINGOLIPID_DE_NOVO_BIOSYNTHESIS	0.710975
KEGG_GLYCOSPHINGOLIPID_BIOSYNTHESIS_GANGLIO_SERIES	0.711142
BIOCARTA_LEPTIN_PATHWAY	0.713116
REACTOME_BRANCHED_CHAIN_AMINO_ACID_CATABOLISM	0.713293
BIOCARTA_MCALPAIN_PATHWAY	0.715847
REACTOME_PECAM1_INTERACTIONS	0.716978
REACTOME_G2_M_CHECKPOINTS	0.717184
BIOCARTA_NFKB_PATHWAY	0.717242
REACTOME_P38MAPK_EVENTS	0.717833
REACTOME_METABOLISM_OF_PROTEINS	0.71869
KEGG_SPLICEOSOME	0.719269
BIOCARTA_NO1_PATHWAY	0.720459
REACTOME_RETROGRADE_NEUROTROPHIN_SIGNALLING	0.72211
KEGG_REGULATION_OF_AUTOPHAGY	0.72477
REACTOME_CLASS_C_3_METABOTROPIC_GLUTAMATE_PHEROMONE_RECEPTORS	0.724771
REACTOME_NFKB_AND_MAP_KINASES_ACTIVATION_MEDIATED_BY_TLR4_SIGNALING_REPERTOIRE	0.728351
KEGG_PPAR_SIGNALING_PATHWAY	0.732191
REACTOME_FGFR2C_LIGAND_BINDING_AND_ACTIVATION	0.734654
BIOCARTA_HDAC_PATHWAY	0.735597
REACTOME_SYNTHESIS_SECRETION_AND_INACTIVATION_OF_GIP	0.738654
REACTOME_SEMA4D_IN_SEMAPHORIN_SIGNALING	0.738886
KEGG_GLYCINE_SERINE_AND_THREONINE_METABOLISM	0.739144
REACTOME_TAK1_ACTIVATES_NFKB_BY_PHOSPHORYLATION_AND_ACTIVATION_OF_IKKS_COMPLEX	0.740462
REACTOME_DEFENSINS	0.74236
BIOCARTA_GSK3_PATHWAY	0.74298
BIOCARTA_AHSP_PATHWAY	0.743228
BIOCARTA_SODD_PATHWAY	0.743317
REACTOME_MITOTIC_G1_G1_S_PHASES	0.744786
KEGG_ADIPOCYTOKINE_SIGNALING_PATHWAY	0.745316
REACTOME_SIGNALING_BY_HIPPO	0.745587
REACTOME_REVERSIBLE_HYDRATION_OF_CARBON_DIOXIDE	0.746193
REACTOME_TIE2_SIGNALING	0.74717
BIOCARTA_GLEEVEC_PATHWAY	0.751185
BIOCARTA_NGF_PATHWAY	0.752887
REACTOME_ACYL_CHAIN_REMODELLING_OF_PE	0.753147
KEGG_SPHINGOLIPID_METABOLISM	0.753346
REACTOME_EXTRACELLULAR_MATRIX_ORGANIZATION	0.754336
REACTOME_DEGRADATION_OF_THE_EXTRACELLULAR_MATRIX	0.754693
REACTOME_TRANSPORT_OF_MATURE_MRNA_DERIVED_FROM_AN_INTRONLESS_TRANSCRIPT	0.756044
BIOCARTA_AT1R_PATHWAY	0.757634
REACTOME_ACTIVATION_OF_GENES_BY_ATF4	0.759043
REACTOME_NOREPINEPHRINE_NEUROTRANSMITTER_RELEASE_CYCLE	0.761069
BIOCARTA_SALMONELLA_PATHWAY	0.763021
KEGG_STEROID_BIOSYNTHESIS	0.763404
BIOCARTA_RANMS_PATHWAY	0.765509
KEGG_FRUCTOSE_AND_MANNOSE_METABOLISM	0.767251
BIOCARTA_G2_PATHWAY	0.769007
BIOCARTA_TCYTOTOXIC_PATHWAY	0.769469
BIOCARTA_PITX2_PATHWAY	0.769643
KEGG_LINOLEIC_ACID_METABOLISM	0.770497
REACTOME_DIABETES_PATHWAYS	0.770913
REACTOME_NUCLEAR_RECEPTOR_TRANSCRIPTION_PATHWAY	0.773595
REACTOME_SHC_MEDIATED_CASCADE	0.774582
KEGG_PENTOSE_PHOSPHATE_PATHWAY	0.776685
BIOCARTA_NFAT_PATHWAY	0.779617
REACTOME_FATTY_ACYL_COA_BIOSYNTHESIS	0.779779
KEGG_LONG_TERM_DEPRESSION	0.781336
REACTOME_NFKB_IS_ACTIVATED_AND_SIGNALS_SURVIVAL	0.781353
KEGG_PARKINSONS_DISEASE	0.782088
KEGG_ALZHEIMERS_DISEASE	0.784236
REACTOME_GLUCOSE_TRANSPORT	0.784556
REACTOME_ACTIVATED_POINT_MUTANTS_OF_FGFR2	0.785871
KEGG_BETA_ALANINE_METABOLISM	0.786666
REACTOME_TRAF6_MEDIATED_INDUCTION_OF_NFKB_AND_MAP_KINASES_UPON_TLR7_8_OR_9_ACTIVATION	0.786826
REACTOME_IL_6_SIGNALING	0.787045
KEGG_REGULATION_OF_ACTIN_CYTOSKELETON	0.787701
REACTOME_BIOSYNTHESIS_OF_THE_N_GLYCAN_PRECURSOR_DOLICHOL_LIPID_LINKED_OLIGOSACCHARIDE_LLO_AND_TRANSFER_TO_A_NASCENT_PROTEIN	0.791776
KEGG_PEROXISOME	0.792587
REACTOME_NRIF_SIGNALS_CELL_DEATH_FROM_THE_NUCLEUS	0.795342
REACTOME_UNWINDING_OF_DNA	0.796896
REACTOME_REGULATION_OF_THE_FANCONI_ANEMIA_PATHWAY	0.797925
REACTOME_ACTIVATION_OF_CHAPERONE_GENES_BY_XBP1S	0.799756
REACTOME_MRNA_3_END_PROCESSING	0.800263
KEGG_GLYCEROPHOSPHOLIPID_METABOLISM	0.800272
REACTOME_PROSTANOID_LIGAND_RECEPTORS	0.800885
REACTOME_SPHINGOLIPID_METABOLISM	0.801061
KEGG_PANTOTHENATE_AND_COA_BIOSYNTHESIS	0.802377
BIOCARTA_RANKL_PATHWAY	0.803767
REACTOME_GLYCOGEN_BREAKDOWN_GLYCOGENOLYSIS	0.803825
REACTOME_TETRAHYDROBIOPTERIN_BH4_SYNTHESIS_RECYCLING_SALVAGE_AND_REGULATION	0.806218
REACTOME_TOLL_RECEPTOR_CASCADES	0.807555
BIOCARTA_ARF_PATHWAY	0.808137
REACTOME_MITOCHONDRIAL_TRNA_AMINOACYLATION	0.808544
BIOCARTA_CALCINEURIN_PATHWAY	0.811422
REACTOME_LIPID_DIGESTION_MOBILIZATION_AND_TRANSPORT	0.814417
BIOCARTA_FCER1_PATHWAY	0.814824
REACTOME_GLUCOSE_METABOLISM	0.816116
REACTOME_G0_AND_EARLY_G1	0.81676
BIOCARTA_CDMAC_PATHWAY	0.816992
KEGG_OXIDATIVE_PHOSPHORYLATION	0.817779
BIOCARTA_DNAFRAGMENT_PATHWAY	0.818872
REACTOME_GLYCOPROTEIN_HORMONES	0.821239
BIOCARTA_NEUROTRANSMITTERS_PATHWAY	0.821474
REACTOME_PEPTIDE_HORMONE_BIOSYNTHESIS	0.822152
BIOCARTA_NOS1_PATHWAY	0.822928
BIOCARTA_TCR_PATHWAY	0.82339
REACTOME_NEPHRIN_INTERACTIONS	0.823872
REACTOME_FRS2_MEDIATED_CASCADE	0.825068
KEGG_ALPHA_LINOLENIC_ACID_METABOLISM	0.825197
BIOCARTA_VEGF_PATHWAY	0.825515
REACTOME_3_UTR_MEDIATED_TRANSLATIONAL_REGULATION	0.826841
REACTOME_CHOLESTEROL_BIOSYNTHESIS	0.827842
BIOCARTA_FEEDER_PATHWAY	0.82913
REACTOME_PRE_NOTCH_PROCESSING_IN_GOLGI	0.830983
REACTOME_PERK_REGULATED_GENE_EXPRESSION	0.831395
REACTOME_SYNTHESIS_OF_SUBSTRATES_IN_N_GLYCAN_BIOSYTHESIS	0.834586
REACTOME_ACTIVATED_TLR4_SIGNALLING	0.834895
BIOCARTA_PROTEASOME_PATHWAY	0.834972
REACTOME_FGFR_LIGAND_BINDING_AND_ACTIVATION	0.835476
REACTOME_APOPTOTIC_CLEAVAGE_OF_CELLULAR_PROTEINS	0.838922
KEGG_RIBOSOME	0.839035
REACTOME_SIGNALING_BY_NOTCH4	0.839321
REACTOME_DCC_MEDIATED_ATTRACTIVE_SIGNALING	0.839486
BIOCARTA_FREE_PATHWAY	0.839504
REACTOME_ACTIVATION_OF_THE_PRE_REPLICATIVE_COMPLEX	0.840275
REACTOME_IONOTROPIC_ACTIVITY_OF_KAINATE_RECEPTORS	0.843788
REACTOME_G2_M_DNA_DAMAGE_CHECKPOINT	0.843946
KEGG_GALACTOSE_METABOLISM	0.844288
KEGG_TOLL_LIKE_RECEPTOR_SIGNALING_PATHWAY	0.84432
REACTOME_ENDOSOMAL_SORTING_COMPLEX_REQUIRED_FOR_TRANSPORT_ESCRT	0.845795
REACTOME_CYTOSOLIC_TRNA_AMINOACYLATION	0.848524
BIOCARTA_CDK5_PATHWAY	0.848718
KEGG_PROTEIN_EXPORT	0.849488
BIOCARTA_ACTINY_PATHWAY	0.850266
KEGG_TAURINE_AND_HYPOTAURINE_METABOLISM	0.851719
REACTOME_ACYL_CHAIN_REMODELLING_OF_PI	0.852056
BIOCARTA_PYK2_PATHWAY	0.854985
BIOCARTA_RAC1_PATHWAY	0.855459
REACTOME_G1_S_TRANSITION	0.857506
KEGG_PENTOSE_AND_GLUCURONATE_INTERCONVERSIONS	0.857554
REACTOME_FACILITATIVE_NA_INDEPENDENT_GLUCOSE_TRANSPORTERS	0.862522
REACTOME_NOTCH1_INTRACELLULAR_DOMAIN_REGULATES_TRANSCRIPTION	0.863981
KEGG_HEDGEHOG_SIGNALING_PATHWAY	0.864149
BIOCARTA_CCR5_PATHWAY	0.864919
KEGG_DRUG_METABOLISM_OTHER_ENZYMES	0.864939
REACTOME_ANTIVIRAL_MECHANISM_BY_IFN_STIMULATED_GENES	0.865458
REACTOME_BETA_DEFENSINS	0.865489
KEGG_NITROGEN_METABOLISM	0.865972
BIOCARTA_MEF2D_PATHWAY	0.86773
REACTOME_MYD88_MAL_CASCADE_INITIATED_ON_PLASMA_MEMBRANE	0.868047
REACTOME_DOWNSTREAM_TCR_SIGNALING	0.870695
REACTOME_LIPOPROTEIN_METABOLISM	0.87125
KEGG_BIOSYNTHESIS_OF_UNSATURATED_FATTY_ACIDS	0.871958
REACTOME_SRP_DEPENDENT_COTRANSLATIONAL_PROTEIN_TARGETING_TO_MEMBRANE	0.873227
KEGG_PHOSPHATIDYLINOSITOL_SIGNALING_SYSTEM	0.876396
REACTOME_ENDOSOMAL_VACUOLAR_PATHWAY	0.876541
REACTOME_OXYGEN_DEPENDENT_PROLINE_HYDROXYLATION_OF_HYPOXIA_INDUCIBLE_FACTOR_ALPHA	0.876716
REACTOME_TRANSLATION	0.877514
BIOCARTA_ETS_PATHWAY	0.877722
KEGG_CELL_CYCLE	0.879385
REACTOME_E2F_ENABLED_INHIBITION_OF_PRE_REPLICATION_COMPLEX_FORMATION	0.879852
BIOCARTA_SRCRPTP_PATHWAY	0.880465
REACTOME_SIGNALING_BY_NOTCH3	0.880755
BIOCARTA_DREAM_PATHWAY	0.882589
REACTOME_RECEPTOR_LIGAND_BINDING_INITIATES_THE_SECOND_PROTEOLYTIC_CLEAVAGE_OF_NOTCH_RECEPTOR	0.883158
REACTOME_SEMA3A_PLEXIN_REPULSION_SIGNALING_BY_INHIBITING_INTEGRIN_ADHESION	0.885326
REACTOME_ENOS_ACTIVATION_AND_REGULATION	0.886166
REACTOME_RESPIRATORY_ELECTRON_TRANSPORT_ATP_SYNTHESIS_BY_CHEMIOSMOTIC_COUPLING_AND_HEAT_PRODUCTION_BY_UNCOUPLING_PROTEINS_	0.888763
REACTOME_OPSINS	0.888801
REACTOME_TRNA_AMINOACYLATION	0.88973
REACTOME_SIGNALING_BY_FGFR3_MUTANTS	0.890489
REACTOME_SIGNALING_BY_NOTCH2	0.891088
BIOCARTA_CELLCYCLE_PATHWAY	0.892308
BIOCARTA_ETC_PATHWAY	0.893237
KEGG_RNA_DEGRADATION	0.893607
REACTOME_E2F_MEDIATED_REGULATION_OF_DNA_REPLICATION	0.893767
REACTOME_ACTIVATED_NOTCH1_TRANSMITS_SIGNAL_TO_THE_NUCLEUS	0.894078
BIOCARTA_RELA_PATHWAY	0.895662
KEGG_AMINOACYL_TRNA_BIOSYNTHESIS	0.896039
REACTOME_P75NTR_RECRUITS_SIGNALLING_COMPLEXES	0.896574
REACTOME_ROLE_OF_SECOND_MESSENGERS_IN_NETRIN1_SIGNALING	0.898732
KEGG_WNT_SIGNALING_PATHWAY	0.899336
KEGG_BASAL_CELL_CARCINOMA	0.899578
REACTOME_FGFR4_LIGAND_BINDING_AND_ACTIVATION	0.900187
REACTOME_CRMPS_IN_SEMA3A_SIGNALING	0.903566
REACTOME_SIGNALING_BY_FGFR1_FUSION_MUTANTS	0.90901
REACTOME_PEPTIDE_CHAIN_ELONGATION	0.910096
KEGG_ARACHIDONIC_ACID_METABOLISM	0.910749
REACTOME_SIGNALING_BY_ACTIVATED_POINT_MUTANTS_OF_FGFR1	0.913857
BIOCARTA_WNT_PATHWAY	0.914361
REACTOME_ACYL_CHAIN_REMODELLING_OF_PS	0.914507
BIOCARTA_BCR_PATHWAY	0.914986
KEGG_GLYCEROLIPID_METABOLISM	0.915985
REACTOME_CGMP_EFFECTS	0.919242
REACTOME_P75NTR_SIGNALS_VIA_NFKB	0.919366
REACTOME_NETRIN1_SIGNALING	0.922529
REACTOME_TRAF6_MEDIATED_IRF7_ACTIVATION_IN_TLR7_8_OR_9_SIGNALING	0.92975
REACTOME_ACTIVATION_OF_THE_MRNA_UPON_BINDING_OF_THE_CAP_BINDING_COMPLEX_AND_EIFS_AND_SUBSEQUENT_BINDING_TO_43S	0.930674
REACTOME_SIGNALING_BY_NOTCH	0.931644
REACTOME_CLEAVAGE_OF_GROWING_TRANSCRIPT_IN_THE_TERMINATION_REGION_	0.931739
REACTOME_UNFOLDED_PROTEIN_RESPONSE	0.932896
BIOCARTA_ATM_PATHWAY	0.935069
REACTOME_SIGNALING_BY_NOTCH1	0.936339
REACTOME_PROCESSING_OF_INTRONLESS_PRE_MRNAS	0.941267
REACTOME_VEGF_LIGAND_RECEPTOR_INTERACTIONS	0.94132
KEGG_STARCH_AND_SUCROSE_METABOLISM	0.942487
KEGG_NOTCH_SIGNALING_PATHWAY	0.94385
BIOCARTA_RNA_PATHWAY	0.945401
REACTOME_FGFR1_LIGAND_BINDING_AND_ACTIVATION	0.948142
REACTOME_REGULATION_OF_GENE_EXPRESSION_IN_BETA_CELLS	0.948602
REACTOME_SYNTHESIS_OF_PA	0.948664
REACTOME_TRIGLYCERIDE_BIOSYNTHESIS	0.948695
BIOCARTA_G1_PATHWAY	0.949565
REACTOME_SIGNALING_BY_FGFR_MUTANTS	0.954746
REACTOME_MRNA_DECAY_BY_3_TO_5_EXORIBONUCLEASE	0.955626
REACTOME_G1_S_SPECIFIC_TRANSCRIPTION	0.956188
KEGG_OTHER_GLYCAN_DEGRADATION	0.956413
BIOCARTA_TOLL_PATHWAY	0.958631
REACTOME_SLBP_DEPENDENT_PROCESSING_OF_REPLICATION_DEPENDENT_HISTONE_PRE_MRNAS	0.959224
REACTOME_NITRIC_OXIDE_STIMULATES_GUANYLATE_CYCLASE	0.959264
REACTOME_DOWNREGULATION_OF_SMAD2_3_SMAD4_TRANSCRIPTIONAL_ACTIVITY	0.961635
REACTOME_DIGESTION_OF_DIETARY_CARBOHYDRATE	0.962896
REACTOME_MITOCHONDRIAL_PROTEIN_IMPORT	0.963705
BIOCARTA_SHH_PATHWAY	0.964014
REACTOME_REGULATION_OF_BETA_CELL_DEVELOPMENT	0.967931
REACTOME_ACTIVATION_OF_CHAPERONE_GENES_BY_ATF6_ALPHA	0.968726
REACTOME_ACYL_CHAIN_REMODELLING_OF_PG	0.973228
REACTOME_REGULATED_PROTEOLYSIS_OF_P75NTR	0.97612
REACTOME_SIGNALING_BY_FGFR1_MUTANTS	0.976614
REACTOME_TRAF6_MEDIATED_INDUCTION_OF_TAK1_COMPLEX	0.97734
BIOCARTA_PS1_PATHWAY	0.978101
BIOCARTA_CARDIACEGF_PATHWAY	0.978915
REACTOME_IRAK2_MEDIATED_ACTIVATION_OF_TAK1_COMPLEX_UPON_TLR7_8_OR_9_STIMULATION	0.979862
BIOCARTA_HIF_PATHWAY	0.981531
REACTOME_REGULATION_OF_HYPOXIA_INDUCIBLE_FACTOR_HIF_BY_OXYGEN	0.982109
REACTOME_FORMATION_OF_ATP_BY_CHEMIOSMOTIC_COUPLING	0.982315
BIOCARTA_VIP_PATHWAY	0.98234
REACTOME_ACTIVATION_OF_CHAPERONES_BY_ATF6_ALPHA	0.982687
REACTOME_HDL_MEDIATED_LIPID_TRANSPORT	0.98533
KEGG_ASTHMA	0.987884
REACTOME_PROCESSING_OF_CAPPED_INTRONLESS_PRE_MRNA	0.99183
KEGG_MATURITY_ONSET_DIABETES_OF_THE_YOUNG	0.996693
REACTOME_FORMATION_OF_THE_TERNARY_COMPLEX_AND_SUBSEQUENTLY_THE_43S_COMPLEX	0.99676

## Sheet: German_Meta_gene_set
chromosome	start	end	strand	gene_id	gene_symbol	numSnps	pvalue
chr2	24787178	25391559	+	meta_8648_5443	meta_NCOA1_POMC	39	0.00015678
chr2	45879042	47403740	+	meta_5581_805	meta_PRKCE_CALM2	275	0.000201243
chr6	27775976	27858570	+	meta_8357_8354_8356	meta_HIST1H3H_HIST1H3I_HIST1H3J	43	0.000306894
chr6	25726290	27861669	+	meta_221613_255626_8350_8359_8366_8358_8335_3018_8352_8364_8347_8334_3017_8344_8360_8351_3013_8343_8367_8339_3012_8353_8361_8369_8968_8345_8355_8346_8365_8970_8969_85236_8294_85235_8340_8357_8331_8342_8363_8362_8330_8341_8332_8354_8368_8356_8336_8348	meta_HIST1H2AA_HIST1H2BA_HIST1H3A_HIST1H4A_HIST1H4B_HIST1H3B_HIST1H2AB_HIST1H2BB_HIST1H3C_HIST1H4C_HIST1H2BC_HIST1H2AC_HIST1H2BD_HIST1H2BE_HIST1H4D_HIST1H3D_HIST1H2AD_HIST1H2BF_HIST1H4E_HIST1H2BG_HIST1H2AE_HIST1H3E_HIST1H4F_HIST1H4G_HIST1H3F_HIST1H2BH_HIST1H3G_HIST1H2BI_HIST1H4H_HIST1H2BJ_HIST1H2AG_HIST1H2BK_HIST1H4I_HIST1H2AH_HIST1H2BL_HIST1H3H_HIST1H2AJ_HIST1H2BM_HIST1H4J_HIST1H4K_HIST1H2AK_HIS…	255	0.000328949
chr6	25727136	27861669	+	meta_255626_8350_8359_8366_8358_8335_3018_8352_8364_8347_8334_3017_8344_8360_8351_3013_8343_8367_8339_3012_8353_8361_8968_8345_8355_8346_8365_8970_85236_8294_8340_8357_8331_8342_8363_8362_8341_8354_8368_8356_8348	meta_HIST1H2BA_HIST1H3A_HIST1H4A_HIST1H4B_HIST1H3B_HIST1H2AB_HIST1H2BB_HIST1H3C_HIST1H4C_HIST1H2BC_HIST1H2AC_HIST1H2BD_HIST1H2BE_HIST1H4D_HIST1H3D_HIST1H2AD_HIST1H2BF_HIST1H4E_HIST1H2BG_HIST1H2AE_HIST1H3E_HIST1H4F_HIST1H3F_HIST1H2BH_HIST1H3G_HIST1H2BI_HIST1H4H_HIST1H2BJ_HIST1H2BK_HIST1H4I_HIST1H2BL_HIST1H3H_HIST1H2AJ_HIST1H2BM_HIST1H4J_HIST1H4K_HIST1H2BN_HIST1H3I_HIST1H4L_HIST1H3J_HIST1H2BO	254	0.00034026
chr6	25727136	27861669	+	meta_255626_8359_8366_8335_3018_8364_8347_8334_3017_8344_8360_3013_8343_8367_8339_3012_8361_8345_8346_8365_8970_85236_8294_8340_8331_8342_8363_8362_8341_8368_8348	meta_HIST1H2BA_HIST1H4A_HIST1H4B_HIST1H2AB_HIST1H2BB_HIST1H4C_HIST1H2BC_HIST1H2AC_HIST1H2BD_HIST1H2BE_HIST1H4D_HIST1H2AD_HIST1H2BF_HIST1H4E_HIST1H2BG_HIST1H2AE_HIST1H4F_HIST1H2BH_HIST1H2BI_HIST1H4H_HIST1H2BJ_HIST1H2BK_HIST1H4I_HIST1H2BL_HIST1H2AJ_HIST1H2BM_HIST1H4J_HIST1H4K_HIST1H2BN_HIST1H4L_HIST1H2BO	254	0.00034026
chr6	24775158	27861669	+	meta_51053_255626_8359_8366_8335_3018_8364_8347_8334_3017_8344_8360_3013_8343_8367_8339_3012_8361_8345_8346_8365_8970_85236_8294_8340_8331_8342_8363_8362_8341_8368_8348	meta_GMNN_HIST1H2BA_HIST1H4A_HIST1H4B_HIST1H2AB_HIST1H2BB_HIST1H4C_HIST1H2BC_HIST1H2AC_HIST1H2BD_HIST1H2BE_HIST1H4D_HIST1H2AD_HIST1H2BF_HIST1H4E_HIST1H2BG_HIST1H2AE_HIST1H4F_HIST1H2BH_HIST1H2BI_HIST1H4H_HIST1H2BJ_HIST1H2BK_HIST1H4I_HIST1H2BL_HIST1H2AJ_HIST1H2BM_HIST1H4J_HIST1H4K_HIST1H2BN_HIST1H4L_HIST1H2BO	270	0.000347524
chr10	75670861	75879914	+	meta_5328_7414	meta_PLAU_VCL	38	0.000427308
chr15	74630102	75017877	+	meta_1583_1543	meta_CYP11A1_CYP1A1	42	0.000463065
chr15	66994673	67487533	+	meta_4091_4088	meta_SMAD6_SMAD3	122	0.000535437
chr3	150929904	151047337	+	meta_9934_53829	meta_P2RY14_P2RY13	39	0.000594247
chr16	2255177	2653191	+	meta_64223_5170	meta_MLST8_PDPK1	21	0.000628954
chr3	184017021	184053146	+	meta_5708_1981	meta_PSMD2_EIF4G1	39	0.000639677
chr15	74630102	75048941	+	meta_1583_1543_1544	meta_CYP11A1_CYP1A1_CYP1A2	47	0.000671324
chr7	93220884	94060544	+	meta_2792_2791_1278	meta_GNGT1_GNG11_COL1A2	97	0.000708797
chr15	26788693	27778373	+	meta_2562_2558_2567	meta_GABRB3_GABRA5_GABRG3	264	0.000718327
chr2	25042038	25391559	+	meta_109_5443	meta_ADCY3_POMC	52	0.000720775
chr15	25923859	27778373	+	meta_57194_2562_2558_2567	meta_ATP10A_GABRB3_GABRA5_GABRG3	381	0.000739625
chr6	27418520	28336954	+	meta_7738_7745_387032_80317	meta_ZNF184_ZKSCAN8_ZKSCAN4_ZKSCAN3	171	0.000744828
chr16	2097989	2259418	+	meta_7249_64223	meta_TSC2_MLST8	50	0.000803261
chr1	46505811	46769038	+	meta_8503_10489	meta_PIK3R3_LRRC41	45	0.000807325
chr15	74630102	75748124	+	meta_1583_1543_25942	meta_CYP11A1_CYP1A1_SIN3A	57	0.000864561
chr16	2097989	2653191	+	meta_7249_64223_5170	meta_TSC2_MLST8_PDPK1	52	0.000895711
chr3	45927995	46417697	+	meta_10803_10663_2829_1232_1230_729230_1234	meta_CCR9_CXCR6_XCR1_CCR3_CCR1_CCR2_CCR5	76	0.000898657
chr3	150929904	151102544	+	meta_9934_53829_64805	meta_P2RY14_P2RY13_P2RY12	54	0.000918401
chr3	45927995	46417697	+	meta_10803_10663_1232_1230_729230_1234	meta_CCR9_CXCR6_CCR3_CCR1_CCR2_CCR5	62	0.000977617
chr11	67429632	67796743	+	meta_222_221	meta_ALDH3B2_ALDH3B1	53	0.00098693
chr15	74287013	75095539	+	meta_5371_1445	meta_PML_CSK	51	0.00104569
chr3	183852809	184053146	+	meta_8893_1981	meta_EIF2B5_EIF4G1	55	0.00114226
chr6	27878962	27925960	+	meta_81697_26212	meta_OR2B2_OR2B6	27	0.00114603
chr11	67410025	67796743	+	meta_91703_222_221	meta_ACY3_ALDH3B2_ALDH3B1	59	0.00128634
chr3	45927995	46945289	+	meta_10803_10663_2829_1232_1230_729230_1234_5745	meta_CCR9_CXCR6_XCR1_CCR3_CCR1_CCR2_CCR5_PTH1R	94	0.0014072
chr3	183892633	184053146	+	meta_1173_5708_1981	meta_AP2M1_PSMD2_EIF4G1	62	0.00149274
chr7	93220884	93555826	+	meta_2792_2791	meta_GNGT1_GNG11	70	0.00153997
chr16	2097989	2827297	+	meta_7249_64223_5170_6923	meta_TSC2_MLST8_PDPK1_TCEB2	65	0.00169796
chr2	231972949	233411113	+	meta_3357_10316_1144_1146	meta_HTR2B_NMUR1_CHRND_CHRNG	60	0.00192337
chr20	62711470	62738184	+	meta_4987_2832	meta_OPRL1_NPBWR2	31	0.00194165
chr3	183892633	184086363	+	meta_1173_5708_5437	meta_AP2M1_PSMD2_POLR2H	68	0.00196153
chr20	62704534	62738184	+	meta_10287_4987_2832	meta_RGS19_OPRL1_NPBWR2	32	0.00213856
chr3	183892633	184026840	+	meta_1173_5708	meta_AP2M1_PSMD2	50	0.00214759
chr3	182971031	184053146	+	meta_84002_8893_10195_1981	meta_B3GNT5_EIF2B5_ALG3_EIF4G1	82	0.00229691
chr19	14202506	15121455	+	meta_5566_6511	meta_PRKACA_SLC1A6	61	0.00230786
chr2	231772032	232395182	+	meta_9290_3357_10316	meta_GPR55_HTR2B_NMUR1	81	0.0023947
chr2	231972949	232395182	+	meta_3357_10316	meta_HTR2B_NMUR1	35	0.0024147
chr11	67351065	67796743	+	meta_2950_222_221	meta_GSTP1_ALDH3B2_ALDH3B1	70	0.00251041
chr6	87647023	87804865	+	meta_3354_1081	meta_HTR1E_CGA	38	0.00266971
chr8	11351520	11725646	+	meta_640_1508	meta_BLK_CTSB	90	0.00313831
chr11	64037299	67771593	+	meta_572_10235_5526_6494_5970_64837_246330_8722_6712_6199_81622	meta_BAD_RASGRP2_PPP2R5B_SIPA1_RELA_KLC2_PELI3_CTSF_SPTBN2_RPS6KB2_UNC93B1	184	0.00317849
chr11	67374322	67804114	+	meta_4723_4728	meta_NDUFV1_NDUFS8	56	0.00348037
chr18	45359465	46477081	+	meta_4087_4092	meta_SMAD2_SMAD7	49	0.00353915
chr12	6058039	8218955	+	meta_7450_716_715_719	meta_VWF_C1S_C1R_C3AR1	133	0.00359224
chr5	177664616	178772431	+	meta_91522_9509	meta_COL23A1_ADAMTS2	271	0.00367903
chr20	45186461	45364985	+	meta_64849_81031	meta_SLC13A3_SLC2A10	101	0.00370912
chr3	186501360	186796341	+	meta_1974_6480	meta_EIF4A2_ST6GAL1	115	0.00373426
chr11	67165651	68609399	+	meta_5499_1119_1374	meta_PPP1CA_CHKA_CPT1A	84	0.00383708
chr11	67374322	67818366	+	meta_4723_4728_10312	meta_NDUFV1_NDUFS8_TCIRG1	58	0.00387382
chr16	4012649	4560348	+	meta_115_3163	meta_ADCY9_HMOX2	77	0.00399972
chr20	60790016	62738184	+	meta_11255_4923_1137_4987_2832	meta_HRH3_NTSR1_CHRNA4_OPRL1_NPBWR2	155	0.0041279
chr19	54754268	55378670	+	meta_10990_10288_11024_10859_11006_3804_3802_3811_3812	meta_LILRB5_LILRB2_LILRA1_LILRB1_LILRB4_KIR2DL3_KIR2DL1_KIR3DL1_KIR3DL2	96	0.00419245
chr19	2037469	2478257	+	meta_2872_4616	meta_MKNK2_GADD45B	61	0.00430212
chr16	30125425	30914881	+	meta_5595_1489	meta_MAPK3_CTF1	24	0.00457574
chr20	61448413	62103993	+	meta_1299_3785	meta_COL9A3_KCNQ2	67	0.0047165
chr12	10954130	11339543	+	meta_50837_50836_50835_50839_50838_50840_259296_259295_259294_259290_259292_259289_353164	meta_TAS2R7_TAS2R8_TAS2R9_TAS2R10_TAS2R13_TAS2R14_TAS2R50_TAS2R20_TAS2R19_TAS2R31_TAS2R46_TAS2R43_TAS2R42	61	0.00511991
chr22	46546498	47134152	+	meta_5465_64781	meta_PPARA_CERK	93	0.00517374
chr2	233243347	233324742	+	meta_250_251_248	meta_ALPP_ALPPL2_ALPI	33	0.00524349
chr6	137518620	138204451	+	meta_3459_7128	meta_IFNGR1_TNFAIP3	41	0.00528563
chr1	15817323	16134194	+	meta_842_440567	meta_CASP9_UQCRHL	43	0.00564853
chr3	127407904	128781253	+	meta_11343_2624_2815	meta_MGLL_GATA2_GP9	103	0.00586346
chr2	98272401	98356323	+	meta_10120_7535	meta_ACTR1B_ZAP70	23	0.00602797
chr10	75504130	75910826	+	meta_9632_26985	meta_SEC24C_AP3M1	28	0.00604318
chr1	10459084	11120091	+	meta_5226_6723	meta_PGD_SRM	40	0.00615798
chr1	46505811	47082563	+	meta_8503_8569	meta_PIK3R3_MKNK1	60	0.00617214
chr5	150694538	150871940	+	meta_153201_206358	meta_SLC36A2_SLC36A1	65	0.00621593
chr3	183892633	184086363	+	meta_1173_5437	meta_AP2M1_POLR2H	51	0.00625816
chr4	57259528	57897334	+	meta_5471_10606_5431	meta_PPAT_PAICS_POLR2B	75	0.00631658
chr20	45128268	46285621	+	meta_55713_8202	meta_ZNF334_NCOA3	78	0.00636791
chr10	74694937	75634349	+	meta_84647_818	meta_PLA2G12B_CAMK2G	40	0.00644887
chr12	6058039	7070479	+	meta_7450_928_2784_5777	meta_VWF_CD9_GNB3_PTPN6	148	0.00733838
chr12	6058039	6956557	+	meta_7450_928_2784	meta_VWF_CD9_GNB3	128	0.00749748
chr8	11351520	11853760	+	meta_640_1508_613210_613209_613211	meta_BLK_CTSB_DEFB136_DEFB135_DEFB134	115	0.00781284
chr20	44650328	45364985	+	meta_57468_64849_81031	meta_SLC12A5_SLC13A3_SLC2A10	130	0.00788505
chr17	38171613	38721736	+	meta_1440_1236	meta_CSF3_CCR7	38	0.00797966
chr17	8706054	8869029	+	meta_146850_23533	meta_PIK3R6_PIK3R5	57	0.0080106
chr21	34602230	34809828	+	meta_3455_3454_3460	meta_IFNAR2_IFNAR1_IFNGR2	77	0.00802014
chr21	34602230	34809828	+	meta_3455_3588_3454_3460	meta_IFNAR2_IL10RB_IFNAR1_IFNGR2	77	0.00802014
chr14	24779356	25045466	+	meta_56413_1241_1511	meta_LTB4R2_LTB4R_CTSG	44	0.00806528
chr2	231772032	232395182	+	meta_9290_10316	meta_GPR55_NMUR1	69	0.00806873
chr1	52870218	53704282	+	meta_84950_4116	meta_PRPF38A_MAGOH	39	0.00812816
chr14	90528107	90874619	+	meta_56659_801	meta_KCNK13_CALM1	61	0.00825516
chr17	38137020	38459413	+	meta_5709_990	meta_PSMD3_CDC6	33	0.00836638
chr12	6058039	6347437	+	meta_7450_928	meta_VWF_CD9	90	0.00841299
chr5	149493401	149669403	+	meta_5159_815	meta_PDGFRB_CAMK2A	94	0.00850465
chr19	41256758	41813811	+	meta_6626_11100	meta_SNRPA_HNRNPUL1	53	0.00863907
chr6	26017259	26235216	+	meta_3024_3006_3008_3007	meta_HIST1H1A_HIST1H1C_HIST1H1E_HIST1H1D	132	0.00886332
chr20	57414794	57601709	+	meta_2778_81027	meta_GNAS_TUBB1	79	0.00897553
chr17	37560537	38566941	+	meta_5469_9862_7067_9572_5914	meta_MED1_MED24_THRA_NR1D1_RARA	63	0.0100196
chr19	18979360	19363061	+	meta_2657_4207_729991_1463	meta_GDF1_MEF2BNB-MEF2B_MEF2BNB_NCAN	60	0.0101657
chr17	37560537	38210889	+	meta_5469_9862	meta_MED1_MED24	44	0.0103795
chr14	20811772	20925931	+	meta_10038_328	meta_PARP2_APEX1	98	0.0104546
chr22	20861885	21213100	+	meta_51586_5297	meta_MED15_PI4KA	57	0.0104787
chr11	3876932	4414926	+	meta_6786_6737	meta_STIM1_TRIM21	94	0.010633
chr2	39208689	39664453	+	meta_6654_8491	meta_SOS1_MAP4K3	48	0.0108616
chr17	72838167	73043074	+	meta_2905_10476	meta_GRIN2C_ATP5H	38	0.0109125
chr11	60897727	61735132	+	meta_55048_2495	meta_VPS37C_FTH1	51	0.0112339
chr17	37560537	38256978	+	meta_5469_9862_9572	meta_MED1_MED24_NR1D1	46	0.0115033
chr19	54754268	55919325	+	meta_10990_10288_11024_10859_11006_3804_3802_3811_3812_27338	meta_LILRB5_LILRB2_LILRA1_LILRB1_LILRB4_KIR2DL3_KIR2DL1_KIR3DL1_KIR3DL2_UBE2S	113	0.0120458
chr11	6947653	7041586	+	meta_7762_7761	meta_ZNF215_ZNF214	50	0.012088
chr16	28943259	30534506	+	meta_930_27040_3835_3683	meta_CD19_LAT_KIF22_ITGAL	55	0.0121667
chr14	24974711	25045466	+	meta_1215_1511	meta_CMA1_CTSG	32	0.0122231
chr4	57259528	57327534	+	meta_5471_10606	meta_PPAT_PAICS	19	0.0123587
chr17	37560537	38566941	+	meta_5469_7067_9572_5914	meta_MED1_THRA_NR1D1_RARA	55	0.012528
chr6	26020717	26271612	+	meta_8350_8358_8352_8351_8353_8968_8355	meta_HIST1H3A_HIST1H3B_HIST1H3C_HIST1H3D_HIST1H3E_HIST1H3F_HIST1H3G	110	0.0126599
chr1	11086579	11734409	+	meta_10747_2475_26232_93611_26270	meta_MASP2_MTOR_FBXO2_FBXO44_FBXO6	62	0.0128388
chr1	46505811	47407156	+	meta_8503_1579	meta_PIK3R3_CYP4A11	40	0.0128565
chr15	40580097	41574083	+	meta_5330_11261	meta_PLCB2_CHP1	69	0.0130379
chr1	94458393	94984219	+	meta_24_5825	meta_ABCA4_ABCD3	169	0.0130852
chr11	66313865	67188654	+	meta_89_5499	meta_ACTN3_PPP1CA	39	0.0134029
chr6	108881025	109765122	+	meta_2309_6610	meta_FOXO3_SMPD2	55	0.0137994
chr5	149675908	150649953	+	meta_340075_2760	meta_ARSI_GM2A	59	0.0138022
chr1	53392900	53679869	+	meta_6342_1376	meta_SCP2_CPT2	60	0.0139017
chr12	56732662	57522883	+	meta_51561_6773_6778	meta_IL23A_STAT2_STAT6	32	0.0142093
chr12	56735381	57522883	+	meta_6773_6778	meta_STAT2_STAT6	32	0.0142093
chr5	150694538	151304397	+	meta_153201_206358_2741	meta_SLC36A2_SLC36A1_GLRA1	99	0.0142396
chr16	2303099	2827297	+	meta_10921_6923	meta_RNPS1_TCEB2	36	0.014247
chr3	108308336	108573714	+	meta_9666_50852	meta_DZIP3_TRAT1	55	0.0145219
chr1	22379119	23241823	+	meta_998_2046_2048	meta_CDC42_EPHA8_EPHB2	130	0.0150791
chr3	185361526	186303589	+	meta_10644_51726	meta_IGF2BP2_DNAJB11	66	0.0151746
chr11	236807	812876	+	meta_5719_6181	meta_PSMD13_RPLP2	73	0.0152535
chr12	102122425	102513869	+	meta_50511_79023	meta_SYCP3_NUP37	29	0.0154334
chr17	38218162	38566941	+	meta_7067_5914	meta_THRA_RARA	44	0.0155312
chr20	61974661	62567384	+	meta_1137_3785_80331	meta_CHRNA4_KCNQ2_DNAJC5	72	0.0157689
chr20	57414794	57901047	+	meta_2778_1908	meta_GNAS_EDN3	89	0.0159002
chr21	38996784	39673746	+	meta_3763_3772	meta_KCNJ6_KCNJ15	142	0.0159227
chr11	3666360	4414926	+	meta_417_6786_6737	meta_ART1_STIM1_TRIM21	139	0.016046
chr5	148753829	149535422	+	meta_27190_1436_5159	meta_IL17B_CSF1R_PDGFRB	95	0.0163582
chr6	17615265	18469105	+	meta_9972_255488	meta_NUP153_RNF144B	68	0.0164425
chr3	46205095	46417697	+	meta_1232_1230_729230_1234	meta_CCR3_CCR1_CCR2_CCR5	30	0.0167541
chr17	36921943	38256978	+	meta_8396_5469_9862_9572	meta_PIP4K2B_MED1_MED24_NR1D1	73	0.0170322
chr18	28898051	29128814	+	meta_1828_1830_1829	meta_DSG1_DSG3_DSG2	99	0.017826
chr6	43265997	44225283	+	meta_10864_2030_347734	meta_SLC22A7_SLC29A1_SLC35B2	58	0.0183599
chr16	2097989	3930121	+	meta_7249_64223_5170_6923_4210_1387	meta_TSC2_MLST8_PDPK1_TCEB2_MEFV_CREBBP	115	0.018474
chr2	108602994	109402267	+	meta_60482_5903	meta_SLC5A7_RANBP2	33	0.0186503
chr6	137321107	137540567	+	meta_53832_116379_3459	meta_IL20RA_IL22RA2_IFNGR1	61	0.0189065
chr12	6309481	6929976	+	meta_928_920	meta_CD9_CD4	77	0.0192224
chr12	51985019	52390863	+	meta_6334_91	meta_SCN8A_ACVR1B	86	0.0193859
chr12	123405497	124246301	+	meta_23457_23545	meta_ABCB9_ATP6V0A2	34	0.0194143
chr11	72929342	73009670	+	meta_5029_5031	meta_P2RY2_P2RY6	39	0.0198503
chr11	34460471	35441610	+	meta_847_6506	meta_CAT_SLC1A2	166	0.0200807
chr19	39616419	41859831	+	meta_10298_55588_208_57731_7040	meta_PAK4_MED29_AKT2_SPTBN4_TGFB1	131	0.0201393
chr17	73937588	74383941	+	meta_51_8877	meta_ACOX1_SPHK1	43	0.0204164
chr12	4477392	6451283	+	meta_8074_2251_4908_7132	meta_FGF23_FGF6_NTF3_TNFRSF1A	158	0.020817
chr12	68548549	69136473	+	meta_3458_57122	meta_IFNG_NUP107	50	0.0210128
chr17	8377522	8869029	+	meta_4628_23533	meta_MYH10_PIK3R5	69	0.0213446
chr12	122064454	122355771	+	meta_84876_5715	meta_ORAI1_PSMD9	26	0.0213706
chr6	165740775	167552629	+	meta_10846_6196_1235	meta_PDE10A_RPS6KA2_CCR6	391	0.021488
chr11	313990	535550	+	meta_8519_3265	meta_IFITM1_HRAS	53	0.02273
chr10	32297937	33247293	+	meta_3799_3688	meta_KIF5B_ITGB1	56	0.0228541
chr7	31003635	31151093	+	meta_2692_117	meta_GHRHR_ADCYAP1R1	68	0.0229174
chr4	172734574	174245118	+	meta_442117_51809	meta_GALNTL6_GALNT7	182	0.0230104
chr7	30691558	31151093	+	meta_1395_2692_117	meta_CRHR2_GHRHR_ADCYAP1R1	108	0.0231067
chr4	74719012	74847841	+	meta_5197_5196	meta_PF4V1_PF4	31	0.0232876
chr19	2511217	3163766	+	meta_2788_2767_2769	meta_GNG7_GNA11_GNA15	117	0.0237637
chr6	42531759	43021683	+	meta_23304_9820	meta_UBR2_CUL7	47	0.0237692
chr17	36909001	38328431	+	meta_5691_9349_6143_5709_22794	meta_PSMB3_RPL23_RPL19_PSMD3_CASC3	103	0.0237736
chr12	6898637	7178335	+	meta_920_716	meta_CD4_C1S	76	0.0239499
chr5	149432853	149535422	+	meta_1436_5159	meta_CSF1R_PDGFRB	66	0.0239521
chr16	31000576	31051488	+	meta_112755_6810	meta_STX1B_STX4	22	0.0241175
chr19	2511217	3180330	+	meta_2788_8698	meta_GNG7_S1PR4	101	0.0243003
chr20	32868070	33543601	+	meta_191_2686_2937	meta_AHCY_GGT7_GSS	40	0.0247537
chr20	32868070	33543601	+	meta_191_2686_55902_2937	meta_AHCY_GGT7_ACSS2_GSS	40	0.0247537
chr17	39868577	40833845	+	meta_2520_3060_2826	meta_GAST_HCRT_CCR10	42	0.0249249
chr9	101569980	101984246	+	meta_79695_85365	meta_GALNT12_ALG2	41	0.0253591
chr4	74606222	74737019	+	meta_3576_2919	meta_IL8_CXCL1	26	0.0257418
chr19	5690271	6424822	+	meta_25873_8570	meta_RPL36_KHSRP	33	0.0262193
chr2	209100952	209223475	+	meta_3417_200576	meta_IDH1_PIKFYVE	22	0.0262636
chr1	44171494	45452394	+	meta_6487_8704_6202_8891	meta_ST3GAL3_B4GALT2_RPS8_EIF2B3	101	0.0265089
chr9	95146248	95186836	+	meta_4969_4958	meta_OGN_OMD	13	0.0269259
chr17	39868577	40915060	+	meta_2520_3060_2826_10266	meta_GAST_HCRT_CCR10_RAMP2	44	0.0269773
chr12	122326636	124147151	+	meta_5715_79720_2967	meta_PSMD9_VPS37B_GTF2H3	52	0.0273519
chr19	3094407	3163766	+	meta_2767_2769	meta_GNA11_GNA15	46	0.0274127
chr10	5454513	5855512	+	meta_10276_2665	meta_NET1_GDI2	58	0.0275331
chr11	61731756	62783317	+	meta_2495_2785_6520_9356_9376	meta_FTH1_GNG3_SLC3A2_SLC22A6_SLC22A8	74	0.0275575
chr10	75196562	75634349	+	meta_5532_818	meta_PPP3CB_CAMK2G	47	0.0281638
chr19	19256375	19303400	+	meta_4207_729991	meta_MEF2BNB-MEF2B_MEF2BNB	27	0.0281826
chr17	45195310	45700642	+	meta_996_9520	meta_CDC27_NPEPPS	36	0.0281901
chr14	96671134	96731100	+	meta_624_623	meta_BDKRB2_BDKRB1	62	0.0284735
chr17	1247833	2588909	+	meta_7531_6117_5048	meta_YWHAE_RPA1_PAFAH1B1	108	0.0285393
chr3	50330258	50360281	+	meta_8372_3373_8692	meta_HYAL3_HYAL1_HYAL2	12	0.0286457
chr3	50337319	50360281	+	meta_3373_8692	meta_HYAL1_HYAL2	12	0.0286457
chr8	56685790	56987140	+	meta_96764_6224	meta_TGS1_RPS20	29	0.02885
chr17	37329708	38210889	+	meta_782_5469_2064_9862	meta_CACNB1_MED1_ERBB2_MED24	88	0.0289471
chr16	71481502	71523254	+	meta_7571_7567	meta_ZNF23_ZNF19	32	0.0292033
chr4	57774041	57897334	+	meta_5978_5431	meta_REST_POLR2B	67	0.0295372
chr14	23851198	24804277	+	meta_4624_4625_196883	meta_MYH6_MYH7_ADCY4	67	0.0296382
chr11	57791352	59481318	+	meta_219956_219952_219954_219957_219958_219959_219960_81341_219965_441608_390190_390191_390195_219981_219982_219983_219986_390199_390201	meta_OR9Q1_OR6Q1_OR9I1_OR9Q2_OR1S2_OR1S1_OR10Q1_OR10W1_OR5B17_OR5B3_OR5B2_OR5B12_OR5AN1_OR5A2_OR5A1_OR4D6_OR4D11_OR4D9_OR10V1	146	0.0298096
chr1	45241245	45452394	+	meta_6202_8891	meta_RPS8_EIF2B3	38	0.0298409
chr1	94458393	95360803	+	meta_24_5825_126969	meta_ABCA4_ABCD3_SLC44A3	224	0.0299479
chr11	61447904	62476678	+	meta_747_2785	meta_DAGLA_GNG3	48	0.0300073
chr15	48413168	48596275	+	meta_283652_6557	meta_SLC24A5_SLC12A1	31	0.0301525
chr2	74153952	75196859	+	meta_1716_56655	meta_DGUOK_POLE4	46	0.0303104
chr15	40580097	41795757	+	meta_5330_11261_3706	meta_PLCB2_CHP1_ITPKA	90	0.0305037
chr9	101569980	101992901	+	meta_79695_85365_10952	meta_GALNT12_ALG2_SEC61B	43	0.0308034
chr7	100271362	100494539	+	meta_2783_43	meta_GNB2_ACHE	47	0.0308419
chr20	32868070	33460661	+	meta_191_2686	meta_AHCY_GGT7	25	0.0309073
chr19	17581299	18005983	+	meta_376497_6528	meta_SLC27A1_SLC5A5	61	0.0309991
chr8	146024260	146126846	+	meta_340385_58500	meta_ZNF517_ZNF250	30	0.0310208
chr11	64037299	67202879	+	meta_572_10235_5526_6494_5970_64837_8722_6712_6199	meta_BAD_RASGRP2_PPP2R5B_SIPA1_RELA_KLC2_CTSF_SPTBN2_RPS6KB2	144	0.0312237
chr6	42531759	43042833	+	meta_23304_5528_9820_89953	meta_UBR2_PPP2R5D_CUL7_KLC4	57	0.031581
chr12	48596121	48921886	+	meta_121275_341568	meta_OR10AD1_OR8S1	46	0.0320748
chr5	133492081	133561950	+	meta_6500_5515	meta_SKP1_PPP2CA	11	0.0325072
chr3	42299317	42579065	+	meta_885_7433	meta_CCK_VIPR1	70	0.0331793
chr12	68548549	68647385	+	meta_3458_55801_50616	meta_IFNG_IL26_IL22	59	0.0333342
chr11	3848207	4114440	+	meta_391_6786	meta_RHOG_STIM1	66	0.0335224
chr3	149682690	150481263	+	meta_5217_6478	meta_PFN2_SIAH2	19	0.0336167
chr8	42010463	43057970	+	meta_10947_138050	meta_AP3M2_HGSNAT	26	0.0336321
chr19	52074530	54083523	+	meta_7728_84765_65251_79898_59348_284370_80110_9668_90317_147657_162963_84436_81856_162966_7576_90333_162967_90338_55786_84671_55422	meta_ZNF175_ZNF577_ZNF649_ZNF613_ZNF350_ZNF615_ZNF614_ZNF432_ZNF616_ZNF480_ZNF610_ZNF528_ZNF611_ZNF600_ZNF28_ZNF468_ZNF320_ZNF160_ZNF415_ZNF347_ZNF331	361	0.0336612
chr12	50382944	51214943	+	meta_29127_466	meta_RACGAP1_ATF1	36	0.0340181
chr19	2511217	3606831	+	meta_2788_2767_2769_10362_6915	meta_GNG7_GNA11_GNA15_HMG20B_TBXA2R	146	0.0348219
chr11	236807	535550	+	meta_5719_3265	meta_PSMD13_HRAS	64	0.0349294
chr12	121746047	122355771	+	meta_51433_5715	meta_ANAPC5_PSMD9	26	0.034949
chr13	20712394	20806534	+	meta_2700_2706_10804	meta_GJA3_GJB2_GJB6	53	0.0351449
chr12	123349874	124147151	+	meta_79720_2967	meta_VPS37B_GTF2H3	37	0.0351623
chr4	107842958	109090112	+	meta_27123_51176	meta_DKK2_LEF1	102	0.035186
chr9	35732316	36212059	+	meta_10488_1211	meta_CREB3_CLTA	38	0.0352274
chr3	182971031	183967313	+	meta_84002_10195	meta_B3GNT5_ALG3	35	0.0353264
chr11	308106	615999	+	meta_10581_8519_10410_3665	meta_IFITM2_IFITM1_IFITM3_IRF7	61	0.0356077
chr11	57791352	59481318	+	meta_219956_219952_219954_219957_219958_219959_219960_219965_441608_390191_219968_390195_219981_219982_219983_390197_219986_390199_390201	meta_OR9Q1_OR6Q1_OR9I1_OR9Q2_OR1S2_OR1S1_OR10Q1_OR5B17_OR5B3_OR5B12_OR5B21_OR5AN1_OR5A2_OR5A1_OR4D6_OR4D10_OR4D11_OR4D9_OR10V1	149	0.0357934
chr17	4613788	5289132	+	meta_409_5338_9135	meta_ARRB2_PLD2_RABEP1	92	0.0359097
chr1	22963117	22988029	+	meta_712_714_713	meta_C1QA_C1QC_C1QB	33	0.0359189
chr11	65622284	67188654	+	meta_1072_89_54961_5499	meta_CFL1_ACTN3_SSH3_PPP1CA	70	0.03633
chr11	3848207	7961067	+	meta_391_143496_119774_390036_119772_143502_390037_390038_143503_81285_119695_119694_119692_401665_119687_81282_79324_401666_401667_119682_119679_119678_390054_23538_283111_79339_79345_282763_390058_390059_390061_390063_390064_390066_390067_340980_387748_390072_390075_79473_390077_390078_390079_390081_390083_338751_120793_120796_196335_120787_887_144125_8590_144124_341276_283297_120776_120775_120…	meta_RHOG_OR52B4_OR52K2_OR52K1_OR52M1_OR52I2_OR52I1_OR51D1_OR51E1_OR51E2_OR52R1_OR51F2_OR51S1_OR51T1_OR51A7_OR51G2_OR51G1_OR51A4_OR51A2_OR51L1_OR52J3_OR52E2_OR52A5_OR52A1_OR51V1_OR51B4_OR51B2_OR51B5_OR51B6_OR51M1_OR51Q1_OR51I1_OR51I2_OR52D1_OR52H1_OR52B6_OR56B1_OR52N4_OR52N5_OR52N1_OR52N2_OR52E6_OR52E8_OR52E4_OR56A3_OR52L1_OR56A4_OR56A1_OR56B4_OR52W1_CCKBR_OR2AG1_OR6A2_OR10A5_OR10A2_OR10A4_OR2D2_…	920	0.0368423
chr6	42531759	43042833	+	meta_23304_10695_5528_9820_89953	meta_UBR2_CNPY3_PPP2R5D_CUL7_KLC4	65	0.0372355
chr12	6898637	7070479	+	meta_920_5777	meta_CD4_PTPN6	72	0.0374745
chr10	5994333	6104333	+	meta_3601_3559	meta_IL15RA_IL2RA	77	0.0377109
chr19	5690271	6393291	+	meta_25873_2962	meta_RPL36_GTF2F1	33	0.0378447
chr4	74606222	74964997	+	meta_3576_2919_2920	meta_IL8_CXCL1_CXCL2	32	0.0389387
chr17	1733272	1962981	+	meta_6117_3090	meta_RPA1_HIC1	73	0.0390453
chr17	45195310	45761004	+	meta_996_9520_3837	meta_CDC27_NPEPPS_KPNB1	42	0.0391125
chr11	66112842	66725847	+	meta_11041_5091	meta_B3GNT1_PC	36	0.0393437
chr6	131895105	132272518	+	meta_9439_1490	meta_MED23_CTGF	45	0.0394059
chr20	61974661	62567384	+	meta_1137_80331	meta_CHRNA4_DNAJC5	53	0.0394669
chr19	45147097	46030240	+	meta_5817_5819_7408	meta_PVR_PVRL2_VASP	86	0.0395624
chr19	17905918	18688270	+	meta_10331_6142_7311	meta_B3GNT3_RPL18A_UBA52	61	0.0401646
chr15	43885251	43991420	+	meta_1159_548596	meta_CKMT1B_CKMT1A	10	0.0405909
chr17	56160779	57774317	+	meta_140735_4591_1213	meta_DYNLL2_TRIM37_CLTC	51	0.0405913
chr20	47538274	48330421	+	meta_10564_9334	meta_ARFGEF2_B4GALT5	62	0.0408992
chr1	100435344	101447311	+	meta_23443_148867	meta_SLC35A3_SLC30A7	36	0.0411895
chr19	2511217	3606831	+	meta_2788_2767_2769_8698_6915	meta_GNG7_GNA11_GNA15_S1PR4_TBXA2R	148	0.0416662
chr17	64831234	65052911	+	meta_27091_27092_786	meta_CACNG5_CACNG4_CACNG1	123	0.0416774
chr1	112085054	113214241	+	meta_5906_829	meta_RAP1A_CAPZA1	99	0.0417096
chr19	14202506	14676792	+	meta_5566_9524	meta_PRKACA_TECR	48	0.0417474
chr14	24779356	24787242	+	meta_56413_1241	meta_LTB4R2_LTB4R	29	0.041875
chr14	104029298	105262080	+	meta_3831_26153_207	meta_KLC1_KIF26A_AKT1	91	0.0419017
chr17	1324646	1658559	+	meta_1398_5345	meta_CRK_SERPINF2	61	0.041977
chr8	145133521	146017805	+	meta_54512_6132	meta_EXOSC4_RPL8	20	0.0421355
chr16	50727513	50835846	+	meta_64127_1540	meta_NOD2_CYLD	43	0.0422994
chr10	61786055	62554610	+	meta_288_983	meta_ANK3_CDK1	200	0.0423842
chr14	61201458	62263146	+	meta_4331_6617	meta_MNAT1_SNAPC1	29	0.0427221
chr2	162848754	163008914	+	meta_1803_2641	meta_DPP4_GCG	25	0.0431202
chr19	45147097	45392485	+	meta_5817_5819	meta_PVR_PVRL2	60	0.0435663
chr3	50229042	50296786	+	meta_2779_2771	meta_GNAT1_GNAI2	20	0.0435966
chr5	612404	1295162	+	meta_55722_7015	meta_CEP72_TERT	60	0.0436668
chr19	17970686	18688270	+	meta_6142_7311	meta_RPL18A_UBA52	42	0.043778
chr1	119957269	120311555	+	meta_3284_3283_3158	meta_HSD3B2_HSD3B1_HMGCS2	66	0.0439203
chr12	48499655	48963829	+	meta_5213_3906	meta_PFKM_LALBA	48	0.0442119
chr17	73314156	74073573	+	meta_2885_8811	meta_GRB2_GALR2	29	0.0443489
chr3	182511290	183778461	+	meta_23200_10057_170572	meta_ATP11B_ABCC5_HTR3C	134	0.0444732
chr14	102228134	105262080	+	meta_5527_1778_7187_3831_26153_207	meta_PPP2R5C_DYNC1H1_TRAF3_KLC1_KIF26A_AKT1	177	0.044884
chr11	67033904	67202879	+	meta_156_6199	meta_ADRBK1_RPS6KB2	17	0.0449312
chr9	139388895	139841426	+	meta_4851_733	meta_NOTCH1_C8G	54	0.0451487
chr12	48596121	49488602	+	meta_121275_341568_112_7480_7471_50846	meta_OR10AD1_OR8S1_ADCY6_WNT10B_WNT1_DHH	102	0.0452187
chr5	149109814	150649953	+	meta_133522_340075_2760	meta_PPARGC1B_ARSI_GM2A	120	0.0452842
chr7	115929905	116559313	+	meta_857_830	meta_CAV1_CAPZA2	91	0.0453874
chr7	150936058	151574316	+	meta_6604_51422	meta_SMARCD3_PRKAG2	157	0.0454807
chr12	57031958	57634475	+	meta_506_4035_56901	meta_ATP5B_LRP1_NDUFA4L2	49	0.0457042
chr11	64692142	65065088	+	meta_5526_23649	meta_PPP2R5B_POLA2	25	0.0459229
chr12	6898637	7178335	+	meta_920_84727_5777_716	meta_CD4_SPSB2_PTPN6_C1S	86	0.045962
chr22	21271713	22221970	+	meta_1399_7332_5594	meta_CRKL_UBE2L3_MAPK1	73	0.0468894
chr11	67118235	67165883	+	meta_57804_5883	meta_POLD4_RAD9A	16	0.0471502
chr1	44870959	45477027	+	meta_55182_11004_79654	meta_RNF220_KIF2C_HECTD3	118	0.0471729
chr12	6898637	7070479	+	meta_920_84727_5777	meta_CD4_SPSB2_PTPN6	75	0.0471966
chr8	53852467	54164194	+	meta_2831_4986	meta_NPBWR1_OPRK1	60	0.0472964
chr22	22020272	22221970	+	meta_23759_5594	meta_PPIL2_MAPK1	48	0.0474126
chr1	108113781	110138454	+	meta_10451_6814_2773	meta_VAV3_STXBP3_GNAI3	196	0.0474881
chr11	236807	2418649	+	meta_5719_8519_3265_161_1509_975	meta_PSMD13_IFITM1_HRAS_AP2A2_CTSD_CD81	145	0.0476213
chr11	236807	1012245	+	meta_5719_5441_161	meta_PSMD13_POLR2L_AP2A2	99	0.0476853
chr19	2511217	3606831	+	meta_2788_2767_2769_6915	meta_GNG7_GNA11_GNA15_TBXA2R	144	0.0477126
chr14	105235686	105531754	+	meta_207_29933	meta_AKT1_GPR132	33	0.0481192
chr11	12695968	13753893	+	meta_7003_406_84188	meta_TEAD1_ARNTL_FAR1	156	0.048135
chr17	8706054	9793022	+	meta_146850_23533_9340	meta_PIK3R6_PIK3R5_GLP2R	127	0.0482537
chr11	67033904	67188654	+	meta_156_5499	meta_ADRBK1_PPP1CA	20	0.0483012
chr2	53897116	54197977	+	meta_51130_23198	meta_ASB3_PSME4	65	0.0484948
chr10	96443250	96829254	+	meta_1562_1557_1559_1558	meta_CYP2C18_CYP2C19_CYP2C9_CYP2C8	126	0.049273
chr11	72396113	73080425	+	meta_116985_9828	meta_ARAP1_ARHGEF17	65	0.0493887
chr12	68548549	69239320	+	meta_3458_5908_57122_4193	meta_IFNG_RAP1B_NUP107_MDM2	75	0.0493967
chr5	148875456	149669403	+	meta_1452_815	meta_CSNK1A1_CAMK2A	81	0.05016
chr19	2511217	3606831	+	meta_2788_8698_6915	meta_GNG7_S1PR4_TBXA2R	128	0.0505098
chr11	66024764	66488870	+	meta_64837_8722_6712	meta_KLC2_CTSF_SPTBN2	57	0.050573
chr11	67165651	67202879	+	meta_5499_6199	meta_PPP1CA_RPS6KB2	17	0.0505948
chr14	24779356	24804277	+	meta_56413_1241_196883	meta_LTB4R2_LTB4R_ADCY4	34	0.0511913
chr14	24779356	24804277	+	meta_56413_196883	meta_LTB4R2_ADCY4	34	0.0511913
chr5	148724976	149829319	+	meta_134266_340075_6208	meta_GRPEL2_ARSI_RPS14	73	0.0513621
chr2	230631929	232037540	+	meta_9320_6672_5707	meta_TRIP12_SP100_PSMD1	123	0.0516727
chr12	120907659	122355771	+	meta_8655_51433_80196_84876_5715	meta_DYNLL1_ANAPC5_RNF34_ORAI1_PSMD9	72	0.0521001
chr20	33432522	33543601	+	meta_2686_2937	meta_GGT7_GSS	26	0.0521336
chr17	36909001	38154213	+	meta_5691_5409_5709	meta_PSMB3_PNMT_PSMD3	69	0.0521889
chr2	48913912	49381666	+	meta_3973_2492	meta_LHCGR_FSHR	157	0.0523117
chr2	113531491	113891593	+	meta_3552_3553_3557	meta_IL1A_IL1B_IL1RN	101	0.0524158
chr14	68143518	68201168	+	meta_51109_145226	meta_RDH11_RDH12	28	0.0525
chr15	75011882	75048941	+	meta_1543_1544	meta_CYP1A1_CYP1A2	17	0.0525581
chr17	37560537	38256978	+	meta_5469_9572	meta_MED1_NR1D1	26	0.0530499
chr3	196439244	196695704	+	meta_54965_80235	meta_PIGX_PIGZ	51	0.0533576
chr11	64692142	64902003	+	meta_5526_84447	meta_PPP2R5B_SYVN1	31	0.0536608
chr5	133450401	133561950	+	meta_6932_6500_5515	meta_TCF7_SKP1_PPP2CA	21	0.0540709
chr19	2511217	4124126	+	meta_2788_2767_2769_8698_6915_5605	meta_GNG7_GNA11_GNA15_S1PR4_TBXA2R_MAP2K2	167	0.0542333
chr10	97951454	98480279	+	meta_29760_118788	meta_BLNK_PIK3AP1	79	0.0542574
chr11	236807	1012245	+	meta_5719_161	meta_PSMD13_AP2A2	76	0.0551214
chr1	86889768	87046432	+	meta_9635_1179_22802	meta_CLCA2_CLCA1_CLCA4	68	0.0552437
chr17	79476996	79992080	+	meta_71_5881	meta_ACTG1_RAC3	42	0.0552777
chr8	53852467	54871863	+	meta_2831_4986_8601	meta_NPBWR1_OPRK1_RGS20	74	0.0553924
chr14	100150754	100626012	+	meta_10858_123099	meta_CYP46A1_DEGS2	44	0.0555157
chr1	40915773	40962015	+	meta_65243_339559	meta_ZFP69B_ZFP69	25	0.0559207
chr14	70242551	71067384	+	meta_6554_10001	meta_SLC10A1_MED6	47	0.0566411
chr17	73314156	74099868	+	meta_2885_23265	meta_GRB2_EXOC7	32	0.056712
chr14	68286495	69446083	+	meta_5890_87	meta_RAD51B_ACTN1	307	0.056805
chr3	186383797	186462199	+	meta_3273_3827	meta_HRG_KNG1	62	0.0568436
chr17	73314156	74449288	+	meta_2885_63893	meta_GRB2_UBE2O	44	0.0569334
chr3	39304984	39375171	+	meta_1524_1237	meta_CX3CR1_CCR8	40	0.0571512
chr20	32676114	33865960	+	meta_8894_128869_55741	meta_EIF2S2_PIGU_EDEM2	72	0.0576815
chr16	3775055	4166186	+	meta_1387_115	meta_CREBBP_ADCY9	88	0.0578926
chr20	3869485	4990939	+	meta_80025_9962	meta_PANK2_SLC23A2	86	0.0582465
chr20	59827481	62205592	+	meta_1002_1299_3785_85441	meta_CDH4_COL9A3_KCNQ2_HELZ2	367	0.0583253
chr17	4699438	5323059	+	meta_5694_4927	meta_PSMB6_NUP88	66	0.0584244
chr17	39868577	40337470	+	meta_2520_3060	meta_GAST_HCRT	26	0.058492
chr4	74269971	74853907	+	meta_213_5197_5196_5473	meta_ALB_PF4V1_PF4_PPBP	47	0.0587493
chr20	33148345	33865960	+	meta_128869_55741	meta_PIGU_EDEM2	64	0.0588872
chr19	54385466	55424439	+	meta_5582_3804_3802_3809_3811_3812_9437	meta_PRKCG_KIR2DL3_KIR2DL1_KIR2DS4_KIR3DL1_KIR3DL2_NCR1	62	0.0589388
chr17	1733272	2588909	+	meta_6117_5048	meta_RPA1_PAFAH1B1	68	0.0590048
chr5	149599053	150138657	+	meta_815_972_51164	meta_CAMK2A_CD74_DCTN4	76	0.0592809
chr16	68678150	68869444	+	meta_1001_999	meta_CDH3_CDH1	38	0.0593246
chr12	48596121	49182820	+	meta_121275_341568_112	meta_OR10AD1_OR8S1_ADCY6	67	0.0599151
chr11	65405577	66330799	+	meta_6494_89	meta_SIPA1_ACTN3	50	0.0599326
chr12	113344738	113449528	+	meta_4938_4940_4939	meta_OAS1_OAS3_OAS2	54	0.0600151
chr9	139834884	140138159	+	meta_54461_10383	meta_FBXW5_TUBB4B	39	0.0601282
chr14	102228134	105262080	+	meta_5527_23186_3831_26153_207	meta_PPP2R5C_RCOR1_KLC1_KIF26A_AKT1	148	0.0602521
chr19	5823817	6375860	+	meta_4902_5623	meta_NRTN_PSPN	43	0.0608333
chr3	38495789	39375171	+	meta_93_1524_1237	meta_ACVR2B_CX3CR1_CCR8	55	0.0608497
chr16	30125425	30534506	+	meta_5595_3683	meta_MAPK3_ITGAL	38	0.0611188
chr14	24701647	24804277	+	meta_51292_196883	meta_GMPR2_ADCY4	51	0.0612076
chr7	79764139	80551675	+	meta_2770_10512	meta_GNAI1_SEMA3C	90	0.0617404
chr4	56212387	56413076	+	meta_79644_9575	meta_SRD5A3_CLOCK	31	0.0617621
chr19	3136190	4124126	+	meta_2769_5605	meta_GNA15_MAP2K2	56	0.062111
chr19	2511217	4124126	+	meta_2788_2767_2769_6915_5605	meta_GNG7_GNA11_GNA15_TBXA2R_MAP2K2	163	0.0621287
chr19	55235983	55378670	+	meta_115653_3804_3802_3809_3811_3812	meta_KIR3DL3_KIR2DL3_KIR2DL1_KIR2DS4_KIR3DL1_KIR3DL2	37	0.0621522
chr2	128175995	128953249	+	meta_5624_56886	meta_PROC_UGGT1	37	0.0623436
chr11	308106	1330892	+	meta_10581_8519_10410_3265_3665_54472	meta_IFITM2_IFITM1_IFITM3_HRAS_IRF7_TOLLIP	100	0.0625858
chr2	112525213	113891593	+	meta_64682_3552_3553_3557	meta_ANAPC1_IL1A_IL1B_IL1RN	115	0.06276
chr16	81348570	81991899	+	meta_8139_5336	meta_GAN_PLCG2	154	0.063153
chr4	69681712	70518967	+	meta_7365_7364_10720_54490_7363_10941	meta_UGT2B10_UGT2B7_UGT2B11_UGT2B28_UGT2B4_UGT2A1	142	0.0632132
chr15	74922898	75918719	+	meta_80153_10073	meta_EDC3_SNUPN	42	0.0639504
chr21	45646721	46348753	+	meta_23308_7327_3689	meta_ICOSLG_UBE2G2_ITGB2	130	0.0639784
chr4	74606222	74964997	+	meta_3576_6372_2919_5196_5473_6374_2921_2920	meta_IL8_CXCL6_CXCL1_PF4_PPBP_CXCL5_CXCL3_CXCL2	51	0.0646105
chr4	74606222	74964997	+	meta_3576_6372_5197_2919_5196_5473_6374_2921_2920	meta_IL8_CXCL6_PF4V1_CXCL1_PF4_PPBP_CXCL5_CXCL3_CXCL2	51	0.0646105
chr3	49396578	50296786	+	meta_387_2771	meta_RHOA_GNAI2	27	0.0648322
chr16	30125425	30772497	+	meta_5595_5261	meta_MAPK3_PHKG2	20	0.0648618
chr11	61447904	62656355	+	meta_747_2785_6520	meta_DAGLA_GNG3_SLC3A2	64	0.0652433
chr3	196466727	196669464	+	meta_5062_22916	meta_PAK2_NCBP2	62	0.0654236
chr11	61447904	62689012	+	meta_747_2785_1128	meta_DAGLA_GNG3_CHRM1	63	0.0655884
chr16	67694850	68869444	+	meta_50855_1001_999	meta_PARD6A_CDH3_CDH1	42	0.0658086
chr9	125239236	125563352	+	meta_347168_26740_26219_138883_138882_138881_158131_347169_26737_26735_254973_392390_392391_392392	meta_OR1J1_OR1J2_OR1J4_OR1N1_OR1N2_OR1L8_OR1Q1_OR1B1_OR1L1_OR1L3_OR1L4_OR1L6_OR5C1_OR1K1	95	0.0661489
chr5	133492081	133727799	+	meta_6500_7320	meta_SKP1_UBE2B	16	0.0662272
chr11	12695968	13408812	+	meta_7003_406	meta_TEAD1_ARNTL	131	0.0662596
chr12	4477392	4554780	+	meta_8074_2251	meta_FGF23_FGF6	61	0.0664632
chr14	24641233	24804277	+	meta_9985_196883	meta_REC8_ADCY4	53	0.0666181
chr1	11166587	11734409	+	meta_2475_26232_93611_26270	meta_MTOR_FBXO2_FBXO44_FBXO6	49	0.0667673
chr15	44038589	44855001	+	meta_2923_8669	meta_PDIA3_EIF3J	16	0.066796
chr16	1994579	2318413	+	meta_6123_6187_10921	meta_RPL3L_RPS2_RNPS1	60	0.0668419
chr6	160542862	160873611	+	meta_6580_6582_6581	meta_SLC22A1_SLC22A2_SLC22A3	210	0.0688982
chr13	113139327	115038150	+	meta_10426_7027_8881	meta_TUBGCP3_TFDP1_CDC16	100	0.0694975
chr15	40509628	41574083	+	meta_56924_11261	meta_PAK6_CHP1	64	0.0695615
chr4	156587861	157892546	+	meta_2982_2983_56034	meta_GUCY1A3_GUCY1B3_PDGFC	88	0.0696505
chr2	169312758	170219122	+	meta_253782_8647_4036	meta_CERS6_ABCB11_LRP2	253	0.0699291
chr12	20522178	21532914	+	meta_5139_3375	meta_PDE3A_IAPP	206	0.0701216
chr16	28858009	31214097	+	meta_25970_930_27040_3835_5595_3683_29108	meta_SH2B1_CD19_LAT_KIF22_MAPK3_ITGAL_PYCARD	84	0.0702653
chr3	186501360	187009810	+	meta_1974_5648	meta_EIF4A2_MASP1	91	0.0710032
chr17	40761357	40819024	+	meta_7283_27175	meta_TUBG1_TUBG2	25	0.0711212
chr3	12328983	12705700	+	meta_5468_5894	meta_PPARG_RAF1	148	0.071579
chr19	41836811	42385439	+	meta_7040_973	meta_TGFB1_CD79A	31	0.0717159
chr11	4388492	7961067	+	meta_143496_119774_390036_119772_143502_390037_390038_143503_81285_256892_119695_119694_119692_401665_119687_81282_79324_401666_401667_119682_119679_119678_390054_23538_283111_79339_79345_282763_390058_390059_390061_390063_390064_390066_390067_340980_387748_390072_390075_79473_390077_390078_390079_390081_390083_390084_338751_120793_120796_196335_255725_120787_1262_338755_144125_8590_144124_341276…	meta_OR52B4_OR52K2_OR52K1_OR52M1_OR52I2_OR52I1_OR51D1_OR51E1_OR51E2_OR51F1_OR52R1_OR51F2_OR51S1_OR51T1_OR51A7_OR51G2_OR51G1_OR51A4_OR51A2_OR51L1_OR52J3_OR52E2_OR52A5_OR52A1_OR51V1_OR51B4_OR51B2_OR51B5_OR51B6_OR51M1_OR51Q1_OR51I1_OR51I2_OR52D1_OR52H1_OR52B6_OR56B1_OR52N4_OR52N5_OR52N1_OR52N2_OR52E6_OR52E8_OR52E4_OR56A3_OR56A5_OR52L1_OR56A4_OR56A1_OR56B4_OR52B2_OR52W1_CNGA4_OR2AG2_OR2AG1_OR6A2_OR10…	879	0.0720559
chr11	55110676	59481318	+	meta_81327_81328_81309_219428_219429_81300_219431_219432_390142_219436_219437_219438_26338_390144_390148_10798_282770_338674_219447_120586_390151_390152_81168_219453_282775_219464_390154_390155_219469_219473_390157_219477_504189_219479_390162_219482_219484_338675_219493_504191_283189_390181_187_219956_219952_219954_219957_219958_219959_219960_81341_219965_441608_390190_390191_390195_219981_219982…	meta_OR4A16_OR4A15_OR4C15_OR4C16_OR4C11_OR4P4_OR4S2_OR4C6_OR5D13_OR5D14_OR5L1_OR5D18_OR5L2_OR5D16_OR5W2_OR5I1_OR10AG1_OR5F1_OR5AS1_OR8I2_OR8H2_OR8H3_OR8J3_OR8K5_OR5J2_OR5T2_OR5T3_OR5T1_OR8H1_OR8K3_OR8K1_OR8J1_OR8U8_OR5R1_OR5M9_OR5M3_OR5M8_OR5AP2_OR5AR1_OR9G9_OR9G4_OR5AK2_APLNR_OR9Q1_OR6Q1_OR9I1_OR9Q2_OR1S2_OR1S1_OR10Q1_OR10W1_OR5B17_OR5B3_OR5B2_OR5B12_OR5AN1_OR5A2_OR5A1_OR4D6_OR4D11_OR4D9_OR10V1	400	0.0723283
chr11	60618397	62689012	+	meta_11251_747_2785_1128	meta_PTGDR2_DAGLA_GNG3_CHRM1	92	0.0723824
chr15	50474392	51630795	+	meta_11001_1588	meta_SLC27A2_CYP19A1	102	0.0723895
chr21	34602230	34732128	+	meta_3455_3454	meta_IFNAR2_IFNAR1	62	0.072927
chr2	8865689	9771106	+	meta_57498_10971	meta_KIDINS220_YWHAQ	64	0.0729446
chr22	21903735	22052202	+	meta_7332_23759	meta_UBE2L3_PPIL2	36	0.073143
chr19	18062110	18314874	+	meta_3780_5864	meta_KCNN1_RAB3A	55	0.0737079
chr19	17970686	18688270	+	meta_6142_25804_7311	meta_RPL18A_LSM4_UBA52	81	0.0741728
chr16	56764016	57505921	+	meta_9688_5432	meta_NUP93_POLR2C	59	0.0746166
chr5	133492081	133968533	+	meta_6500_5515_7320_51128	meta_SKP1_PPP2CA_UBE2B_SAR1B	35	0.0747476
chr19	3094407	3606831	+	meta_2767_2769_6915	meta_GNA11_GNA15_TBXA2R	73	0.0752239
chr7	99690403	99812010	+	meta_4176_10734	meta_MCM7_STAG3	40	0.0754595
chr22	50688491	50709340	+	meta_6300_5600	meta_MAPK12_MAPK11	18	0.0757764
chr19	35521591	36399211	+	meta_6324_7305	meta_SCN1B_TYROBP	31	0.0760227
chr11	4388492	7961067	+	meta_143496_119774_390036_119772_143502_390037_390038_143503_81285_119695_119694_119692_401665_119687_81282_79324_401666_401667_119682_119679_119678_390054_23538_283111_79339_79345_282763_390058_390059_390061_390063_390064_390066_390067_340980_387748_390072_390075_79473_390077_390078_390079_390081_390083_338751_120793_120796_196335_120787_144125_8590_144124_341276_283297_120776_120775_120065_1200…	meta_OR52B4_OR52K2_OR52K1_OR52M1_OR52I2_OR52I1_OR51D1_OR51E1_OR51E2_OR52R1_OR51F2_OR51S1_OR51T1_OR51A7_OR51G2_OR51G1_OR51A4_OR51A2_OR51L1_OR52J3_OR52E2_OR52A5_OR52A1_OR51V1_OR51B4_OR51B2_OR51B5_OR51B6_OR51M1_OR51Q1_OR51I1_OR51I2_OR52D1_OR52H1_OR52B6_OR56B1_OR52N4_OR52N5_OR52N1_OR52N2_OR52E6_OR52E8_OR52E4_OR56A3_OR52L1_OR56A4_OR56A1_OR56B4_OR52W1_OR2AG1_OR6A2_OR10A5_OR10A2_OR10A4_OR2D2_OR2D3_OR5P2…	850	0.0768005
chr16	28858009	31394318	+	meta_25970_487_27040_6693_3835_226_5595_3683_6810_3684_3687	meta_SH2B1_ATP2A1_LAT_SPN_KIF22_ALDOA_MAPK3_ITGAL_STX4_ITGAM_ITGAX	164	0.0770879
chr11	118064441	119178859	+	meta_120425_916_915_917_9354_79671_867	meta_AMICA1_CD3E_CD3D_CD3G_UBE4A_NLRX1_CBL	109	0.0770926
chr16	30483982	31344213	+	meta_3683_3684	meta_ITGAL_ITGAM	60	0.0775072
chr19	39138266	39670046	+	meta_81_10298	meta_ACTN4_PAK4	49	0.0775992
chr1	11166587	12269277	+	meta_2475_7133	meta_MTOR_TNFRSF1B	51	0.0776661
chr22	30279157	31536469	+	meta_8897_9514_27124_50487	meta_MTMR3_GAL3ST1_INPP5J_PLA2G3	82	0.0783175
chr18	28645941	29128814	+	meta_1824_1829	meta_DSC2_DSG2	90	0.0784487
chr12	93802087	93970521	+	meta_7334_8835	meta_UBE2N_SOCS2	50	0.0786549
chr12	48128452	48551377	+	meta_10411_140461	meta_RAPGEF3_ASB8	68	0.0790417
chr19	3178735	3606831	+	meta_8698_6915	meta_S1PR4_TBXA2R	57	0.0793623
chr12	21917888	22094336	+	meta_3764_10060	meta_KCNJ8_ABCC9	72	0.0795313
chr10	71331790	73062635	+	meta_50674_4838_219699	meta_NEUROG3_NODAL_UNC5B	115	0.0795638
chr9	139776384	141019076	+	meta_7186_774	meta_TRAF2_CACNA1B	63	0.0797081
chr19	13317255	14586174	+	meta_773_5566_5731	meta_CACNA1A_PRKACA_PTGER1	142	0.0799353
chr12	122277432	122355771	+	meta_3242_5715	meta_HPD_PSMD9	22	0.079981
chr1	21922707	22419436	+	meta_5909_998	meta_RAP1GAP_CDC42	84	0.0801856
chr11	450279	825571	+	meta_81490_57104	meta_PTDSS2_PNPLA2	51	0.0803995
chr19	6531009	6670599	+	meta_8744_970_8740	meta_TNFSF9_CD70_TNFSF14	69	0.0804521
chr19	12757321	12992335	+	meta_4125_1777	meta_MAN2B1_DNASE2	30	0.0805902
chr7	142723286	143827138	+	meta_135924_346517_135948_26211_135946_393046_392138_346525_442361_135941	meta_OR9A2_OR6V1_OR2F2_OR2F1_OR6B1_OR2A5_OR2A25_OR2A12_OR2A2_OR2A14	67	0.0807423
chr19	55249973	55378670	+	meta_3804_3802_3811_3812	meta_KIR2DL3_KIR2DL1_KIR3DL1_KIR3DL2	33	0.0809436
chr1	44440601	44497164	+	meta_533_6536	meta_ATP6V0B_SLC6A9	40	0.0812763
chr16	30483982	31394318	+	meta_3683_3684_3687	meta_ITGAL_ITGAM_ITGAX	68	0.0823555
chr22	41865128	42486888	+	meta_50_4700	meta_ACO2_NDUFA6	31	0.083341
chr11	236807	2418649	+	meta_5719_10581_8519_10410_59307_3265_3665_161_54472_1509_975	meta_PSMD13_IFITM2_IFITM1_IFITM3_SIGIRR_HRAS_IRF7_AP2A2_TOLLIP_CTSD_CD81	208	0.0840722
chr17	74034855	74582145	+	meta_6730_8877_10610	meta_SRP68_SPHK1_ST6GALNAC2	62	0.0840736
chr19	18682613	19932560	+	meta_7311_126382_94039_7561_440515	meta_UBA52_NR2C2AP_ZNF101_ZNF14_ZNF506	80	0.0844226
chr16	27325229	27463363	+	meta_3566_50615	meta_IL4R_IL21R	60	0.0845394
chr11	809935	1283406	+	meta_6181_4588_4583_727897	meta_RPLP2_MUC6_MUC2_MUC5B	95	0.0848123
chr12	20848288	22094336	+	meta_53919_28234_10599_6579_10060	meta_SLCO1C1_SLCO1B3_SLCO1B1_SLCO1A2_ABCC9	395	0.0848172
chr19	13317255	14228559	+	meta_773_5566	meta_CACNA1A_PRKACA	116	0.0849248
chr11	72287183	73080425	+	meta_5138_5029_5031_9828	meta_PDE2A_P2RY2_P2RY6_ARHGEF17	111	0.084958
chr7	150750898	150974231	+	meta_1020_6604	meta_CDK5_SMARCD3	74	0.0853019
chr12	111843751	112947717	+	meta_10019_5781	meta_SH2B3_PTPN11	22	0.0853497
chr15	78857861	79383215	+	meta_1138_1136_1143_5923	meta_CHRNA5_CHRNA3_CHRNB4_RASGRF1	112	0.0854189
chr8	100890222	101166230	+	meta_1345_5440	meta_COX6C_POLR2K	32	0.085435
chr22	41641614	42343148	+	meta_5905_79019	meta_RANGAP1_CENPM	40	0.085814
chr22	41488613	42302375	+	meta_2033_6721	meta_EP300_SREBF2	48	0.0859386
chr6	166822853	167552629	+	meta_6196_1235	meta_RPS6KA2_CCR6	243	0.0865066
chr2	8996700	10142412	+	meta_129642_29841	meta_MBOAT2_GRHL1	80	0.0869837
chr13	48963706	49796513	+	meta_10161_57105_2862	meta_LPAR6_CYSLTR2_MLNR	43	0.087319
chr6	132021608	132967142	+	meta_79541_83551_319100_9038_9287_134864	meta_OR2A4_TAAR8_TAAR6_TAAR5_TAAR2_TAAR1	89	0.0873905
chr9	21077103	21441315	+	meta_3456_3439	meta_IFNB1_IFNA1	50	0.0874638
chr22	40297085	41369019	+	meta_9402_9978	meta_GRAP2_RBX1	37	0.0875916
chr1	20978259	22988029	+	meta_1650_8672_5909_998_712_714_713	meta_DDOST_EIF4G3_RAP1GAP_CDC42_C1QA_C1QC_C1QB	199	0.0876936
chr4	123372625	123542212	+	meta_3558_59067	meta_IL2_IL21	32	0.0885848
chr12	49521566	49667113	+	meta_10376_7846_84790	meta_TUBA1B_TUBA1A_TUBA1C	32	0.0886627
chr19	45147097	46030240	+	meta_5817_5819_147700_7408	meta_PVR_PVRL2_KLC3_VASP	109	0.0887505
chr2	227867426	228179508	+	meta_1286_1285	meta_COL4A4_COL4A3	91	0.0891905
chr3	42299317	42941826	+	meta_885_1238	meta_CCK_CCBP2	72	0.0893608
chr11	65647283	66336047	+	meta_1521_8722	meta_CTSW_CTSF	43	0.0899078
chr11	77033059	78128868	+	meta_5058_9846	meta_PAK1_GAB2	59	0.0903964
chr11	64692142	64940688	+	meta_5526_387778	meta_PPP2R5B_SPDYC	35	0.0905971
chr15	41523436	42342901	+	meta_11261_8681_100137049_123745	meta_CHP1_JMJD7-PLA2G4B_PLA2G4B_PLA2G4E	120	0.091054
chr22	41865128	41985871	+	meta_50_5372	meta_ACO2_PMM1	19	0.091384
chr1	84543744	84972262	+	meta_5567_2787	meta_PRKACB_GNG5	62	0.0915075
chr9	133884503	134615217	+	meta_10319_2889	meta_LAMC3_RAPGEF1	133	0.0917367
chr22	41165638	42302375	+	meta_10478_2033_6721	meta_SLC25A17_EP300_SREBF2	61	0.0917604
chr12	7096259	7245043	+	meta_716_715	meta_C1S_C1R	46	0.0918649
chr17	6546632	7128586	+	meta_51003_37	meta_MED31_ACADVL	57	0.0923976
chr3	195473637	196462876	+	meta_4585_54965	meta_MUC4_PIGX	54	0.0927588
chr9	136627015	137736688	+	meta_7410_1289	meta_VAV2_COL5A1	197	0.0934085
chr5	154237808	154317776	+	meta_9337_25929	meta_CNOT8_GEMIN5	22	0.0934579
chr21	45646721	46348753	+	meta_23308_3689	meta_ICOSLG_ITGB2	99	0.093612
chr16	28858009	29816706	+	meta_25970_3835	meta_SH2B1_KIF22	24	0.0936752
chr17	79008946	79992080	+	meta_10458_71_5881	meta_BAIAP2_ACTG1_RAC3	83	0.0947604
chr12	56596287	56754037	+	meta_10193_6773	meta_RNF41_STAT2	20	0.0947642
chr3	178866310	179169371	+	meta_5290_59345	meta_PIK3CA_GNB4	54	0.0955323
chr1	43391045	44456843	+	meta_6513_6487_8704	meta_SLC2A1_ST3GAL3_B4GALT2	100	0.0959824
chr7	115928126	116438440	+	meta_858_857_4233	meta_CAV2_CAV1_MET	94	0.0960677
chr19	3094407	4124126	+	meta_2767_5605	meta_GNA11_MAP2K2	53	0.0960833
chr9	21077103	21482312	+	meta_3456_3467_3452_3441_3444_3446_3449_3451_3448_3442_3443_3447_3440_3445_3439_338376	meta_IFNB1_IFNW1_IFNA21_IFNA4_IFNA7_IFNA10_IFNA16_IFNA17_IFNA14_IFNA5_IFNA6_IFNA13_IFNA2_IFNA8_IFNA1_IFNE	100	0.0962433
chr12	93166284	93970521	+	meta_8411_7334_8835	meta_EEA1_UBE2N_SOCS2	85	0.0962687
chr12	100750856	102513869	+	meta_246213_160728_79023	meta_SLC17A8_SLC5A8_NUP37	73	0.0966477
chr17	65336618	66042970	+	meta_5718_3838	meta_PSMD12_KPNA2	23	0.0969866
chr12	120907659	123110947	+	meta_8655_51433_5715_6249_9735	meta_DYNLL1_ANAPC5_PSMD9_CLIP1_KNTC1	88	0.097249
chr5	6372038	6669675	+	meta_84246_6715	meta_MED10_SRD5A1	78	0.0972592
chr12	56435685	57039852	+	meta_6231_6171_1431_506	meta_RPS26_RPL41_CS_ATP5B	58	0.097263
chr22	41347350	42060052	+	meta_9978_5905_2547	meta_RBX1_RANGAP1_XRCC6	34	0.0974559
chr19	35842444	35942669	+	meta_2864_2865_2867	meta_FFAR1_FFAR3_FFAR2	75	0.0976957
chr12	6949117	7070479	+	meta_2784_5777	meta_GNB3_PTPN6	58	0.0979486
chr11	809935	842529	+	meta_6181_5441	meta_RPLP2_POLR2L	35	0.0979555
chr17	73201596	74449288	+	meta_79902_2885_63893	meta_NUP85_GRB2_UBE2O	58	0.0979825
chr4	83739813	84206067	+	meta_22872_27235	meta_SEC31A_COQ2	44	0.0980672
chr7	154862033	155604967	+	meta_3361_6469	meta_HTR5A_SHH	69	0.098637
chr6	35995453	36996845	+	meta_1432_5603_1026_221472	meta_MAPK14_MAPK13_CDKN1A_FGD2	115	0.0987337
chr12	103981068	105155792	+	meta_55576_50515	meta_STAB2_CHST11	304	0.0989249
chr5	133492081	133968533	+	meta_6500_7320_51128	meta_SKP1_UBE2B_SAR1B	33	0.0992429
chr3	186435097	187009810	+	meta_3827_5648	meta_KNG1_MASP1	103	0.0992903
chr17	40687950	41066450	+	meta_4669_2538	meta_NAGLU_G6PC	21	0.0993405
chr11	123624287	124440945	+	meta_390260_390261_338662_219875_219874_219873_390264_219870_219869_390265_26492_283159_283160_283162_26493_219858_390275	meta_OR6X1_OR6M1_OR8D4_OR4D5_OR6T1_OR10S1_OR10G4_OR10G9_OR10G8_OR10G7_OR8G2_OR8D1_OR8D2_OR8B4_OR8B8_OR8B12_OR8A1	193	0.0993695
chr3	50333832	50622421	+	meta_24142_51409	meta_NAT6_HEMK1	22	0.0995033
chr10	5680819	6622254	+	meta_79754_3559_5588	meta_ASB13_IL2RA_PRKCQ	197	0.0997322
chr1	65613231	66840262	+	meta_205_5142	meta_AK4_PDE4B	159	0.0997468
chr16	10971054	11350039	+	meta_4261_8651	meta_CIITA_SOCS1	64	0.100701
chr2	62095261	62451866	+	meta_10575_10678	meta_CCT4_B3GNT2	34	0.101129
chr16	2097989	2653191	+	meta_7249_5170	meta_TSC2_PDPK1	33	0.10126
chr2	8865689	9695917	+	meta_57498_6868	meta_KIDINS220_ADAM17	53	0.101264
chr19	5830636	5904024	+	meta_2528_2525_2527	meta_FUT6_FUT3_FUT5	38	0.101507
chr12	110810704	111180783	+	meta_51434_5501	meta_ANAPC7_PPP1CC	13	0.101601
chr3	3823035	5261650	+	meta_285362_9695	meta_SUMF1_EDEM1	221	0.101632
chr15	66679210	67487533	+	meta_5604_4088	meta_MAP2K1_SMAD3	86	0.102257
chr19	48618702	49519182	+	meta_3978_10856	meta_LIG1_RUVBL2	59	0.102559
chr6	44187241	44225283	+	meta_2030_347734	meta_SLC29A1_SLC35B2	38	0.102601
chr9	21165635	21441315	+	meta_3452_3441_3444_3446_3449_3451_3448_3442_3443_3447_3440_3445_3439	meta_IFNA21_IFNA4_IFNA7_IFNA10_IFNA16_IFNA17_IFNA14_IFNA5_IFNA6_IFNA13_IFNA2_IFNA8_IFNA1	57	0.103022
chr4	69681712	70725870	+	meta_7365_7364_10720_54490_7363_10941_6783	meta_UGT2B10_UGT2B7_UGT2B11_UGT2B28_UGT2B4_UGT2A1_SULT1E1	178	0.103372
chr14	23242431	23652869	+	meta_9056_23428	meta_SLC7A7_SLC7A8	108	0.103706
chr19	17935590	18288927	+	meta_3718_5296	meta_JAK3_PIK3R2	62	0.104692
chr9	35609975	36212059	+	meta_971_7094_1211	meta_CD72_TLN1_CLTA	66	0.105015
chr17	79762009	80333370	+	meta_2642_2837	meta_GCGR_UTS2R	16	0.105222
chr15	51973549	52483565	+	meta_29106_10681	meta_SCG3_GNB5	58	0.105228
chr10	100216833	101190530	+	meta_60495_2805	meta_HPSE2_GOT1	171	0.105332
chr16	56463047	57505921	+	meta_11051_9688_5432	meta_NUDT21_NUP93_POLR2C	75	0.105737
chr19	18682613	19030199	+	meta_7311_11316	meta_UBA52_COPE	38	0.105741
chr22	21271713	22221970	+	meta_1399_5594	meta_CRKL_MAPK1	52	0.106004
chr4	108745720	108956331	+	meta_166929_3033	meta_SGMS2_HADH	44	0.106917
chr1	66258192	68299155	+	meta_5142_10022_55970	meta_PDE4B_INSL5_GNG12	195	0.106943
chr22	41855720	42084913	+	meta_84844_4809	meta_PHF5A_NHP2L1	10	0.107175
chr3	42299317	42941826	+	meta_885_7433_1238	meta_CCK_VIPR1_CCBP2	105	0.107833
chr12	6571403	6956557	+	meta_6843_2784	meta_VAMP1_GNB3	78	0.108
chr15	78857861	78952874	+	meta_1138_1136_1143	meta_CHRNA5_CHRNA3_CHRNB4	43	0.108036
chr1	112085054	113498975	+	meta_5906_829_6566	meta_RAP1A_CAPZA1_SLC16A1	124	0.108311
chr19	7991602	9092018	+	meta_10469_6234_94025	meta_TIMM44_RPS28_MUC16	131	0.108338
chr4	15704572	15850706	+	meta_683_952	meta_BST1_CD38	47	0.108437
chr11	118064441	119178859	+	meta_120425_916_915_917_9354_867	meta_AMICA1_CD3E_CD3D_CD3G_UBE4A_CBL	104	0.10845
chr1	112025969	113063910	+	meta_140_7482	meta_ADORA3_WNT2B	95	0.108617
chr11	71145456	71950188	+	meta_1717_3636	meta_DHCR7_INPPL1	45	0.10884
chr17	56078279	56429599	+	meta_6426_6827	meta_SRSF1_SUPT4H1	44	0.109101
chr9	21077103	21441315	+	meta_3456_3452_3441_3444_3446_3449_3451_3448_3442_3443_3440_3445_3439	meta_IFNB1_IFNA21_IFNA4_IFNA7_IFNA10_IFNA16_IFNA17_IFNA14_IFNA5_IFNA6_IFNA2_IFNA8_IFNA1	86	0.109349
chr9	21077103	21441315	+	meta_3456_3452_3441_3444_3446_3449_3451_3448_3442_3443_3447_3440_3445_3439	meta_IFNB1_IFNA21_IFNA4_IFNA7_IFNA10_IFNA16_IFNA17_IFNA14_IFNA5_IFNA6_IFNA13_IFNA2_IFNA8_IFNA1	86	0.109349
chr9	21077103	21441315	+	meta_3456_3452_3441_3444_3446_3449_3451_3448_3442_55958_3443_3440_3445_3439	meta_IFNB1_IFNA21_IFNA4_IFNA7_IFNA10_IFNA16_IFNA17_IFNA14_IFNA5_KLHL9_IFNA6_IFNA2_IFNA8_IFNA1	86	0.109349
chr19	17935590	18688270	+	meta_3718_5296_7311	meta_JAK3_PIK3R2_UBA52	81	0.109803
chr12	56473808	56615753	+	meta_2065_10193	meta_ERBB3_RNF41	28	0.110013
chr19	17935590	18288927	+	meta_3718_3594_5296	meta_JAK3_IL12RB1_PIK3R2	89	0.110568
chr5	149340299	149590635	+	meta_1836_6534	meta_SLC26A2_SLC6A7	65	0.110904
chr15	85198359	86292589	+	meta_4828_5151_11214	meta_NMB_PDE8A_AKAP13	165	0.111066
chr4	108534821	108874613	+	meta_9061_113612	meta_PAPSS1_CYP2U1	46	0.111075
chr19	18553472	18688270	+	meta_8178_7311	meta_ELL_UBA52	29	0.111561
chr17	72270385	73043074	+	meta_64446_10476	meta_DNAI2_ATP5H	59	0.111577
chr17	4840425	5323059	+	meta_8402_2027_4927	meta_SLC25A11_ENO3_NUP88	66	0.111775
chr16	3022791	4166186	+	meta_9088_115	meta_PKMYT1_ADCY9	97	0.112097
chr16	67964628	68869444	+	meta_5699_999	meta_PSMB10_CDH1	38	0.112298
chr10	1064846	1102644	+	meta_91734_3422	meta_IDI2_IDI1	41	0.112796
chr17	1247833	1359561	+	meta_7531_1398	meta_YWHAE_CRK	52	0.113162
chr14	104029298	104647235	+	meta_3831_26153	meta_KLC1_KIF26A	72	0.113744
chr3	10857916	12233532	+	meta_6538_6529_6854	meta_SLC6A11_SLC6A1_SYN2	156	0.114282
chr15	44038589	45010357	+	meta_2923_567	meta_PDIA3_B2M	24	0.114444
chr16	30386122	31344213	+	meta_29895_3683_3684	meta_MYLPF_ITGAL_ITGAM	73	0.114779
chr3	10857916	11080935	+	meta_6538_6529	meta_SLC6A11_SLC6A1	115	0.114939
chr16	29674270	31344213	+	meta_6693_3683_3684	meta_SPN_ITGAL_ITGAM	73	0.115377
chr12	121746047	122355771	+	meta_51433_80196_5715	meta_ANAPC5_RNF34_PSMD9	40	0.115736
chr1	44171494	44456843	+	meta_6487_8704	meta_ST3GAL3_B4GALT2	63	0.11674
chr5	131396346	131879214	+	meta_3562_1437_3659_3567	meta_IL3_CSF2_IRF1_IL5	57	0.118079
chr7	73498106	74203659	+	meta_3984_653361	meta_LIMK1_NCF1	18	0.118159
chr13	28194879	28562774	+	meta_51082_646625	meta_POLR1D_PRHOXNB	62	0.118591
chr14	24605377	24809242	+	meta_5720_5721_10379_11035	meta_PSME1_PSME2_IRF9_RIPK3	66	0.119799
chr11	17406795	17498449	+	meta_3767_6833	meta_KCNJ11_ABCC8	120	0.120013
chr16	29674270	31394318	+	meta_6693_3683_3684_3687	meta_SPN_ITGAL_ITGAM_ITGAX	81	0.120301
chr8	11700033	11853760	+	meta_1508_613210_613209_613211	meta_CTSB_DEFB136_DEFB135_DEFB134	54	0.120516
chr12	20848288	21548371	+	meta_53919_28234_10599_6579	meta_SLCO1C1_SLCO1B3_SLCO1B1_SLCO1A2	325	0.120725
chr19	1438362	2427875	+	meta_6209_26517	meta_RPS15_TIMM13	36	0.120823
chr16	318309	4166186	+	meta_8786_51764_6755_283869_5170_4992_4993_115	meta_RGS11_GNG13_SSTR5_NPW_PDPK1_OR1F1_OR2C1_ADCY9	239	0.121311
chr22	41347350	41682216	+	meta_9978_5905	meta_RBX1_RANGAP1	26	0.121401
chr17	73314156	73775860	+	meta_2885_3021	meta_GRB2_H3F3B	37	0.121606
chr10	103113789	104262512	+	meta_8945_10121	meta_BTRC_ACTR1A	64	0.122184
chr2	102608305	102796334	+	meta_7850_3554	meta_IL1R2_IL1R1	91	0.122427
chr22	41641614	42060052	+	meta_5905_2547	meta_RANGAP1_XRCC6	27	0.122726
chr11	61560108	61920635	+	meta_2237_3619	meta_FEN1_INCENP	55	0.123288
chr17	37006320	37360980	+	meta_9349_6143	meta_RPL23_RPL19	46	0.123724
chr12	49359122	49488602	+	meta_7480_7471_50846	meta_WNT10B_WNT1_DHH	35	0.124553
chr12	100750856	101604016	+	meta_246213_160728	meta_SLC17A8_SLC5A8	64	0.124563
chr6	131949581	133084598	+	meta_5169_5167_8876_8875	meta_ENPP3_ENPP1_VNN1_VNN2	100	0.124675
chr11	118895060	119033374	+	meta_2542_64137	meta_SLC37A4_ABCG4	46	0.125203
chr16	30064410	31051488	+	meta_226_6810	meta_ALDOA_STX4	36	0.125519
chr2	233390869	233411113	+	meta_1144_1146	meta_CHRND_CHRNG	25	0.12563
chr19	14139016	18366229	+	meta_117579_5566_976_5731_84658_30817_26664_26659_390892_26333_26658_126370_26538_26532_284433_26539_126541_9002_3640_5296_5143	meta_RLN3_PRKACA_CD97_PTGER1_EMR3_EMR2_OR7C1_OR7A5_OR7A10_OR7A17_OR7C2_OR1I1_OR10H2_OR10H3_OR10H5_OR10H1_OR10H4_F2RL3_INSL3_PIK3R2_PDE4C	413	0.127409
chr6	42123143	42162694	+	meta_2978_2979	meta_GUCA1A_GUCA1B	51	0.128028
chr6	35995453	36200567	+	meta_1432_27154	meta_MAPK14_BRPF3	56	0.128624
chr4	156587861	156728783	+	meta_2982_2983	meta_GUCY1A3_GUCY1B3	52	0.128666
chr17	906757	1303556	+	meta_29_7531	meta_ABR_YWHAE	118	0.12881
chr9	134000980	134615217	+	meta_8021_2889	meta_NUP214_RAPGEF1	99	0.129694
chr17	78075354	78194199	+	meta_2548_6448	meta_GAA_SGSH	58	0.129713
chr7	73007523	73134017	+	meta_51085_6804	meta_MLXIPL_STX1A	48	0.129997
chr15	39873279	40569688	+	meta_7057_56924	meta_THBS1_PAK6	65	0.130036
chr2	191069359	191830270	+	meta_26275_2744	meta_HIBCH_GLS	57	0.130161
chr4	1205227	1810599	+	meta_1487_2261	meta_CTBP1_FGFR3	34	0.13062
chr1	56960418	57181008	+	meta_8613_5563	meta_PPAP2B_PRKAA2	69	0.131336
chr6	160952514	161695107	+	meta_4018_56895	meta_LPA_AGPAT4	96	0.132067
chr11	69455872	69634192	+	meta_595_9965_2249_2248	meta_CCND1_FGF19_FGF4_FGF3	74	0.132099
chr1	75667815	76229355	+	meta_204962_34	meta_SLC44A5_ACADM	91	0.13227
chr17	8377522	9147317	+	meta_4628_9423	meta_MYH10_NTN1	132	0.132934
chr17	37783176	38721736	+	meta_84152_1236	meta_PPP1R1B_CCR7	38	0.133021
chr5	73935847	74807806	+	meta_3074_10087	meta_HEXB_COL4A3BP	77	0.133088
chr12	6643584	7032859	+	meta_2597_7167_2026	meta_GAPDH_TPI1_ENO2	64	0.133231
chr12	56435685	56511616	+	meta_6231_6171	meta_RPS26_RPL41	29	0.133257
chr17	79860071	80333370	+	meta_256933_2837	meta_NPB_UTS2R	18	0.133454
chr10	103113789	104262512	+	meta_8945_4791_10121	meta_BTRC_NFKB2_ACTR1A	75	0.133719
chr5	73935847	74807806	+	meta_3074_3156_10087	meta_HEXB_HMGCR_COL4A3BP	80	0.133924
chr12	6643584	6980110	+	meta_2597_7167	meta_GAPDH_TPI1	52	0.13409
chr17	6546632	7191367	+	meta_51003_6517	meta_MED31_SLC2A4	58	0.134232
chr5	140011312	142077635	+	meta_929_1729_2246	meta_CD14_DIAPH1_FGF1	105	0.134577
chr10	50817140	50901939	+	meta_1103_6572	meta_CHAT_SLC18A3	59	0.134655
chr4	69681712	70725870	+	meta_7365_7364_10720_54490_7363_10941_27284_6783	meta_UGT2B10_UGT2B7_UGT2B11_UGT2B28_UGT2B4_UGT2A1_SULT1B1_SULT1E1	203	0.134663
chr14	23851198	23904870	+	meta_4624_4625	meta_MYH6_MYH7	37	0.13511
chr1	44870959	45477027	+	meta_55182_79654	meta_RNF220_HECTD3	103	0.135289
chr7	77646373	79848725	+	meta_9863_2770	meta_MAGI2_GNAI1	504	0.135424
chr19	1040101	2740074	+	meta_10347_148229_2788_29985	meta_ABCA7_ATP8B3_GNG7_SLC39A3	151	0.135528
chr14	103058995	104647235	+	meta_23186_3831_26153	meta_RCOR1_KLC1_KIF26A	97	0.135538
chr9	139257440	139841426	+	meta_64170_7186_733	meta_CARD9_TRAF2_C8G	62	0.135989
chr3	48445260	50314572	+	meta_5364_387_6405_2771_7869	meta_PLXNB1_RHOA_SEMA3F_GNAI2_SEMA3B	56	0.136028
chr3	48445260	50296786	+	meta_5364_387_2779_2771	meta_PLXNB1_RHOA_GNAT1_GNAI2	48	0.13672
chr9	139305115	140138159	+	meta_23203_54461_11253_10383	meta_PMPCA_FBXW5_MAN1B1_TUBB4B	94	0.136744
chr12	20963637	21548371	+	meta_28234_10599_6579	meta_SLCO1B3_SLCO1B1_SLCO1A2	285	0.136983
chr8	26605666	27336813	+	meta_148_1135	meta_ADRA1A_CHRNA2	156	0.13724
chr1	26187974	26901520	+	meta_164091_6195	meta_PAQR7_RPS6KA1	36	0.137242
chr17	64298925	65052911	+	meta_5578_27091_27092_786	meta_PRKCA_CACNG5_CACNG4_CACNG1	263	0.137365
chr3	186435097	187388201	+	meta_3827_6750	meta_KNG1_SST	66	0.137535
chr9	139257440	140083057	+	meta_64170_7186_733_29882	meta_CARD9_TRAF2_C8G_ANAPC2	75	0.137596
chr9	123664670	124095120	+	meta_7185_2934	meta_TRAF1_GSN	67	0.13783
chr10	117816441	118886097	+	meta_2674_57698	meta_GFRA1_KIAA1598	128	0.137925
chr4	75230859	75719882	+	meta_2069_685	meta_EREG_BTC	51	0.138335
chr7	95115212	95727736	+	meta_51666_1780	meta_ASB4_DYNC1I1	134	0.138425
chr12	56665482	57039852	+	meta_1431_506	meta_CS_ATP5B	29	0.138575
chr1	1571099	1655791	+	meta_984_728642	meta_CDK11B_CDK11A	6	0.140077
chr1	64669489	65432619	+	meta_148581_3716	meta_UBE2U_JAK1	67	0.140379
chr19	48551099	49133974	+	meta_8605_56848	meta_PLA2G4C_SPHK2	92	0.140499
chr1	84964005	85358896	+	meta_2787_23566	meta_GNG5_LPAR3	80	0.14079
chr11	71544245	71950188	+	meta_245911_3636	meta_DEFB108B_INPPL1	16	0.14092
chr16	20548082	20709066	+	meta_348158_116285	meta_ACSM2B_ACSM1	37	0.141986
chr10	94821020	94837641	+	meta_340665_1592	meta_CYP26C1_CYP26A1	39	0.141999
chr19	52216364	52729678	+	meta_3036_5518	meta_HAS1_PPP2R1A	89	0.142233
chr19	36139124	36643771	+	meta_1340_1346	meta_COX6B1_COX7A1	40	0.142326
chr1	111982511	112310199	+	meta_79084_11218	meta_WDR77_DDX20	66	0.142753
chr1	1227763	2116834	+	meta_116983_5590	meta_ACAP3_PRKCZ	48	0.143588
chr12	49159974	49667113	+	meta_112_10376_7846_84790	meta_ADCY6_TUBA1B_TUBA1A_TUBA1C	53	0.14408
chr1	110198697	110283660	+	meta_2946_2944_2949_2947	meta_GSTM2_GSTM1_GSTM5_GSTM3	40	0.145334
chr11	102188180	103350591	+	meta_330_329_79659	meta_BIRC3_BIRC2_DYNC2H1	94	0.145681
chr19	45409038	45452652	+	meta_348_344	meta_APOE_APOC2	36	0.145697
chr5	131877135	132018370	+	meta_3567_3596_3565	meta_IL5_IL13_IL4	34	0.145957
chr17	72199794	73231854	+	meta_6169_79902	meta_RPL38_NUP85	43	0.146293
chr17	40276993	40931617	+	meta_5878_84313	meta_RAB5C_VPS25	19	0.146521
chr15	78832746	79237420	+	meta_5685_1512	meta_PSMA4_CTSH	48	0.146742
chr19	36139124	36643771	+	meta_1340_5438_1346	meta_COX6B1_POLR2I_COX7A1	48	0.146956
chr17	37006320	38328431	+	meta_9349_6143_22794	meta_RPL23_RPL19_CASC3	59	0.14697
chr17	73314156	73753899	+	meta_2885_3691	meta_GRB2_ITGB4	36	0.147288
chr3	196466727	197026143	+	meta_5062_1739	meta_PAK2_DLG1	79	0.14826
chr19	16589867	17616977	+	meta_9441_376497	meta_MED26_SLC27A1	75	0.148646
chr8	17154305	17942507	+	meta_9108_427	meta_MTMR7_ASAH1	128	0.149027
chr17	79762009	80333370	+	meta_2642_256933_2837	meta_GCGR_NPB_UTS2R	19	0.149084
chr20	35201875	35724410	+	meta_60436_5933	meta_TGIF2_RBL1	17	0.149089
chr12	122326636	123110947	+	meta_5715_6249_9735	meta_PSMD9_CLIP1_KNTC1	56	0.149609
chr5	160715435	161582545	+	meta_2561_2559_2554_2566	meta_GABRB2_GABRA6_GABRA1_GABRG2	119	0.149995
chr3	118930586	119396243	+	meta_8702_10063	meta_B4GALT4_COX17	64	0.150022
chr10	51946999	52384923	+	meta_56624_259230	meta_ASAH2_SGMS1	96	0.150293
chr8	26605666	27316908	+	meta_148_2185	meta_ADRA1A_PTK2B	195	0.150495
chr6	150204510	150390283	+	meta_135250_353091_80328_80329_154064_79465	meta_RAET1E_RAET1G_ULBP2_ULBP1_RAET1L_ULBP3	59	0.150784
chr6	150204510	150390283	+	meta_135250_80328_80329_79465	meta_RAET1E_ULBP2_ULBP1_ULBP3	59	0.150784
chr2	99235568	100016728	+	meta_11320_9669	meta_MGAT4A_EIF5B	47	0.151918
chr5	175819455	176869850	+	meta_1212_2264_2870	meta_CLTB_FGFR4_GRK6	55	0.151973
chr12	57031958	57634475	+	meta_506_56901	meta_ATP5B_NDUFA4L2	29	0.152091
chr15	99192760	100256629	+	meta_3480_4205	meta_IGF1R_MEF2A	141	0.152349
chr19	14202506	16060768	+	meta_5566_26664_26659_390892_26333_26658_126370_26538_26532_284433_26539_126541	meta_PRKACA_OR7C1_OR7A5_OR7A10_OR7A17_OR7C2_OR1I1_OR10H2_OR10H3_OR10H5_OR10H1_OR10H4	210	0.152697
chr6	46517444	47277680	+	meta_51302_27242	meta_CYP39A1_TNFRSF21	107	0.152728
chr18	29598444	29711524	+	meta_54941_51444	meta_RNF125_RNF138	33	0.153138
chr11	118230295	119178859	+	meta_9354_867	meta_UBE4A_CBL	55	0.153388
chr11	18343815	18548503	+	meta_2965_7251	meta_GTF2H1_TSG101	37	0.154247
chr12	55523552	56031617	+	meta_441639_121364_254783_283365_390321_254786_390323_403282_390326_341416_390327_403284_341418_121130	meta_OR9K2_OR10A7_OR6C74_OR6C6_OR6C1_OR6C3_OR6C75_OR6C65_OR6C76_OR6C2_OR6C70_OR6C68_OR6C4_OR10P1	89	0.15434
chr14	24836144	25103432	+	meta_4776_3002	meta_NFATC4_GZMB	67	0.154503
chr15	43235097	45010357	+	meta_197131_2923_567	meta_UBR1_PDIA3_B2M	39	0.15571
chr16	30064410	31051488	+	meta_226_5595_6810	meta_ALDOA_MAPK3_STX4	41	0.155963
chr19	40736223	41859831	+	meta_208_112398_7040	meta_AKT2_EGLN2_TGFB1	57	0.156132
chr22	41488613	42486888	+	meta_2033_4700	meta_EP300_NDUFA6	34	0.156298
chr2	233415356	234116549	+	meta_9470_3635	meta_EIF4E2_INPP5D	81	0.156674
chr11	46765083	47448024	+	meta_9793_5702	meta_CKAP5_PSMC3	34	0.157378
chr9	113636053	114432526	+	meta_1902_2790	meta_LPAR1_GNG10	110	0.157463
chr17	4835591	5342471	+	meta_2811_708	meta_GP1BA_C1QBP	58	0.158084
chr19	47813103	47845272	+	meta_728_27202	meta_C5AR1_C5AR2	20	0.158105
chr1	84543744	85358896	+	meta_5567_2787_23566	meta_PRKACB_GNG5_LPAR3	122	0.158851
chr19	14800612	15311792	+	meta_84449_4854	meta_ZNF333_NOTCH3	58	0.159009
chr13	114239002	115038150	+	meta_7027_8881	meta_TFDP1_CDC16	46	0.159285
chr9	19115758	19452500	+	meta_123_340485	meta_PLIN2_ACER2	62	0.159785
chr7	72349935	73086440	+	meta_9883_155382	meta_POM121_VPS37D	25	0.160051
chr11	123624287	124440945	+	meta_390260_390261_338662_219875_219874_219873_390264_219870_219869_390265_283159_283160_390271_283162_26493_219858_390275	meta_OR6X1_OR6M1_OR8D4_OR4D5_OR6T1_OR10S1_OR10G4_OR10G9_OR10G8_OR10G7_OR8D1_OR8D2_OR8B3_OR8B4_OR8B8_OR8B12_OR8A1	180	0.160169
chr5	78293428	78428113	+	meta_29958_635	meta_DMGDH_BHMT	57	0.160453
chr17	906757	1359561	+	meta_29_7531_1398	meta_ABR_YWHAE_CRK	130	0.160732
chr11	17406795	17804602	+	meta_3767_6833_3746	meta_KCNJ11_ABCC8_KCNC1	156	0.161345
chr16	24857183	25240253	+	meta_115584_343	meta_SLC5A11_AQP8	53	0.161994
chr12	110872705	111358404	+	meta_10094_5501_4633	meta_ARPC3_PPP1CC_MYL2	37	0.162051
chr14	102547074	103377837	+	meta_3320_7187	meta_HSP90AA1_TRAF3	53	0.162833
chr12	49578577	49667113	+	meta_7846_84790	meta_TUBA1A_TUBA1C	22	0.163893
chr5	178138521	179223512	+	meta_6940_117608_80108_285676_30832_9794	meta_ZNF354A_ZNF354B_ZFP2_ZNF454_ZNF354C_MAML1	136	0.163953
chr7	106505722	106802256	+	meta_5294_5577	meta_PIK3CG_PRKAR2B	55	0.164135
chr11	64002055	66035332	+	meta_7423_10235_10938_5526_1072_64837	meta_VEGFB_RASGRP2_EHD1_PPP2R5B_CFL1_KLC2	112	0.164614
chr21	45705720	46221751	+	meta_326_7327	meta_AIRE_UBE2G2	76	0.164899
chr2	39208689	40739575	+	meta_6654_6546	meta_SOS1_SLC8A1	180	0.165401
chr17	73201596	73401790	+	meta_79902_2885	meta_NUP85_GRB2	33	0.165865
chr1	112025969	113250025	+	meta_140_7482_389	meta_ADORA3_WNT2B_RHOC	116	0.166763
chr11	111597631	112043279	+	meta_5519_56158	meta_PPP2R1B_TEX12	35	0.166764
chr17	40351194	40833845	+	meta_6777_6774_2826	meta_STAT5B_STAT3_CCR10	53	0.16722
chr7	126078651	127897682	+	meta_2918_3952	meta_GRM8_LEP	204	0.167743
chr5	131877135	132018370	+	meta_3567_3565	meta_IL5_IL4	32	0.167838
chr15	75011882	75748124	+	meta_1543_25942	meta_CYP1A1_SIN3A	27	0.167972
chr19	17927321	18366229	+	meta_3640_5143	meta_INSL3_PDE4C	71	0.168424
chr20	48697660	49201086	+	meta_387522_5770	meta_TMEM189-UBE2V1_PTPN1	68	0.168535
chr12	56367696	56615753	+	meta_5869_2065_10193	meta_RAB5B_ERBB3_RNF41	47	0.168678
chr5	133307565	133968533	+	meta_7416_51128	meta_VDAC1_SAR1B	59	0.169
chr6	132873831	132967142	+	meta_83551_319100_9038_9287_134864	meta_TAAR8_TAAR6_TAAR5_TAAR2_TAAR1	76	0.169774
chr4	106290233	107270381	+	meta_27068_9255	meta_PPA2_AIMP1	50	0.170617
chr8	101715143	101965623	+	meta_26986_7534	meta_PABPC1_YWHAZ	51	0.171296
chr2	220115000	220136910	+	meta_7277_80086	meta_TUBA4A_TUBA4B	27	0.171824
chr17	48133339	48546227	+	meta_3675_1277_1101	meta_ITGA3_COL1A1_CHAD	83	0.171935
chr15	42120282	42342901	+	meta_8681_100137049_123745	meta_JMJD7-PLA2G4B_PLA2G4B_PLA2G4E	98	0.172014
chr19	52249022	52729678	+	meta_2357_2358_2359_5518	meta_FPR1_FPR2_FPR3_PPP2R1A	118	0.172035
chr11	64018994	65667997	+	meta_5331_5526_8061	meta_PLCB3_PPP2R5B_FOSL1	58	0.172107
chr10	38065453	38412278	+	meta_57209_219749_7581_7587	meta_ZNF248_ZNF25_ZNF33A_ZNF37A	34	0.172172
chr3	137717657	138478201	+	meta_51208_5291	meta_CLDN18_PIK3CB	40	0.172186
chr16	55836763	55989943	+	meta_1066_221223	meta_CES1_CES5A	38	0.172197
chr3	185864989	186462199	+	meta_1608_3273_3827	meta_DGKG_HRG_KNG1	142	0.172385
chr3	53195222	53381654	+	meta_5580_55802	meta_PRKCD_DCP1A	45	0.17257
chr1	28929608	29508637	+	meta_6883_6429	meta_TAF12_SRSF4	30	0.17289
chr17	1324646	1420182	+	meta_1398_51763	meta_CRK_INPP5K	31	0.173368
chr14	67827033	68067017	+	meta_1965_5283	meta_EIF2S1_PIGH	49	0.17408
chr16	2076868	2653191	+	meta_9351_5170	meta_SLC9A3R2_PDPK1	39	0.17419
chr17	40023178	40725221	+	meta_47_6945	meta_ACLY_MLX	39	0.174776
chr12	8234806	9102357	+	meta_25977_4074	meta_NECAP1_M6PR	43	0.175558
chr19	36393381	36399211	+	meta_10870_7305	meta_HCST_TYROBP	6	0.176493
chr21	37442284	37518860	+	meta_873_874	meta_CBR1_CBR3	55	0.176773
chr10	5540657	5568225	+	meta_51806_810	meta_CALML5_CALML3	51	0.176789
chr10	43069630	44113352	+	meta_7582_220992	meta_ZNF33B_ZNF485	35	0.178432
chr16	30125425	31437826	+	meta_5595_29895_3683_3684_3687_3681	meta_MAPK3_MYLPF_ITGAL_ITGAM_ITGAX_ITGAD	99	0.179808
chr16	30064410	30772497	+	meta_226_5261	meta_ALDOA_PHKG2	30	0.180544
chr11	6411643	6640692	+	meta_6609_1200	meta_SMPD1_TPP1	51	0.181017
chr20	60790016	61394123	+	meta_11255_4923	meta_HRH3_NTSR1	97	0.182013
chr10	118305427	118404654	+	meta_5406_5407_5408	meta_PNLIP_PNLIPRP1_PNLIPRP2	59	0.182283
chr10	118305427	118404654	+	meta_5406_5408	meta_PNLIP_PNLIPRP2	59	0.182283
chr10	5454513	6622254	+	meta_10276_5588	meta_NET1_PRKCQ	127	0.18263
chr7	99245812	99381811	+	meta_1577_1551_1576	meta_CYP3A5_CYP3A7_CYP3A4	27	0.183693
chr7	102987970	103848495	+	meta_5701_5001	meta_PSMC2_ORC5	38	0.183707
chr19	49458116	49568333	+	meta_581_4909	meta_BAX_NTF4	45	0.184011
chr12	110872705	111358404	+	meta_10094_4633	meta_ARPC3_MYL2	26	0.184387
chr11	62327072	62414198	+	meta_1937_23193	meta_EEF1G_GANAB	15	0.184485
chr22	38453261	38851205	+	meta_9463_3761	meta_PICK1_KCNJ4	41	0.185288
chr16	56764016	57117436	+	meta_9688_84166	meta_NUP93_NLRC5	121	0.186048
chr19	47137332	47825327	+	meta_94235_728	meta_GNG8_C5AR1	41	0.186128
chr17	40761357	41322420	+	meta_7283_27175_672	meta_TUBG1_TUBG2_BRCA1	57	0.186179
chr8	86132844	86393721	+	meta_377677_759_761_760	meta_CA13_CA1_CA3_CA2	37	0.186719
chr17	2965962	3337135	+	meta_8386_4991_8390_26189_8383_653166_4995_4994_8387_8392_8388	meta_OR1D5_OR1D2_OR1G1_OR1A2_OR1A1_OR1D4_OR3A2_OR3A1_OR1E1_OR3A3_OR1E2	93	0.187616
chr9	127115743	127624240	+	meta_5695_11224	meta_PSMB7_RPL35	43	0.188537
chr7	116312458	116963343	+	meta_4233_7472	meta_MET_WNT2	63	0.188827
chr17	40351194	40463960	+	meta_6777_6776	meta_STAT5B_STAT5A	24	0.188999
chr16	222845	227520	+	meta_3040_3039	meta_HBA2_HBA1	12	0.18921
chr20	5107406	6020697	+	meta_8760_56261_54675	meta_CDS2_GPCPD1_CRLS1	96	0.18951
chr9	113636053	114432526	+	meta_1902_26248_2790	meta_LPAR1_OR2K2_GNG10	126	0.190029
chr17	4172511	5487832	+	meta_7326_5694_4927_22861	meta_UBE2G1_PSMB6_NUP88_NLRP1	122	0.190043
chr20	35973087	37005653	+	meta_6714_3929	meta_SRC_LBP	67	0.190563
chr16	8768443	10276611	+	meta_18_2903	meta_ABAT_GRIN2A	229	0.190854
chr1	42922172	43424847	+	meta_79717_6513	meta_PPCS_SLC2A1	45	0.191987
chr18	12785476	12987536	+	meta_5771_81929	meta_PTPN2_SEH1L	67	0.192014
chr16	23592334	23770256	+	meta_4706_63928	meta_NDUFAB1_CHP2	30	0.192281
chr1	67263423	68299155	+	meta_10022_55970	meta_INSL5_GNG12	71	0.194021
chr1	115247084	115323308	+	meta_4893_80143	meta_NRAS_SIKE1	31	0.194093
chr3	10327433	11304939	+	meta_51738_3269	meta_GHRL_HRH1	85	0.194428
chr17	39679868	40540513	+	meta_3728_6777_6776_6774	meta_JUP_STAT5B_STAT5A_STAT3	115	0.195461
chr19	36139124	36643771	+	meta_1340_55851_1346	meta_COX6B1_PSENEN_COX7A1	61	0.195755
chr7	99090853	99680171	+	meta_84124_23660_79027_221785_7586_7551	meta_ZNF394_ZKSCAN5_ZNF655_ZSCAN25_ZKSCAN1_ZNF3	71	0.195811
chr17	47283595	48279000	+	meta_2793_3675_1277	meta_GNGT2_ITGA3_COL1A1	82	0.19597
chr19	38899697	39108643	+	meta_115727_11184	meta_RASGRP4_MAP4K1	38	0.1964
chr18	23713815	23971650	+	meta_143471_6875	meta_PSMA8_TAF4B	23	0.196588
chr15	40886446	41624819	+	meta_57082_11339	meta_CASC5_OIP5	47	0.196877
chr19	531732	863610	+	meta_997_1675	meta_CDC34_CFD	53	0.197151
chr16	67188088	68869444	+	meta_8717_5699_999	meta_TRADD_PSMB10_CDH1	50	0.197484
chr17	54911459	55198710	+	meta_8526_8165	meta_DGKE_AKAP1	57	0.197719
chr11	118175294	119178859	+	meta_916_915_917_867	meta_CD3E_CD3D_CD3G_CBL	63	0.198271
chr19	2511217	3606831	+	meta_2788_6915	meta_GNG7_TBXA2R	98	0.198684
chr1	43849578	44402912	+	meta_112950_9048	meta_MED8_ARTN	37	0.199237
chr22	51017386	51066601	+	meta_1120_410	meta_CHKB_ARSA	40	0.199553
chr17	2965962	3337135	+	meta_8386_4991_8390_26189_8383_653166_4995_4994_390756_8387_8392_8388	meta_OR1D5_OR1D2_OR1G1_OR1A2_OR1A1_OR1D4_OR3A2_OR3A1_OR3A4P_OR1E1_OR3A3_OR1E2	95	0.200254
chr12	122755980	123110947	+	meta_6249_9735	meta_CLIP1_KNTC1	41	0.200436
chr17	64298925	65029518	+	meta_5578_27092	meta_PRKCA_CACNG4	227	0.200472
chr12	20522178	21757781	+	meta_5139_2998	meta_PDE3A_GYS2	197	0.200692
chr20	388708	1148426	+	meta_10616_9491	meta_RBCK1_PSMF1	80	0.201392
chr12	39945021	40499661	+	meta_225_114134	meta_ABCD2_SLC2A13	99	0.201452
chr5	131396346	131879214	+	meta_3562_1437_3567	meta_IL3_CSF2_IL5	29	0.201568
chr19	18263987	18902114	+	meta_5296_1311	meta_PIK3R2_COMP	42	0.201695
chr5	180166122	180582890	+	meta_134083_285659	meta_OR2Y1_OR2V2	44	0.201934
chr7	151163097	151574316	+	meta_6009_51422	meta_RHEB_PRKAG2	148	0.202094
chr15	66679210	68480404	+	meta_5604_4088_8554	meta_MAP2K1_SMAD3_PIAS1	105	0.202153
chr22	41347350	41576081	+	meta_9978_2033	meta_RBX1_EP300	24	0.202618
chr12	6437922	6560884	+	meta_7132_4055_939	meta_TNFRSF1A_LTBR_CD27	67	0.202805
chr6	35995453	36112301	+	meta_1432_5603	meta_MAPK14_MAPK13	40	0.203463
chr2	73612885	74619214	+	meta_7840_1639	meta_ALMS1_DCTN1	50	0.203673
chr19	49458116	50310369	+	meta_581_160	meta_BAX_AP2A1	48	0.204165
chr22	44395090	44604349	+	meta_29780_64098	meta_PARVB_PARVG	127	0.20484
chr4	123372625	124324915	+	meta_3558_59067_10252	meta_IL2_IL21_SPRY1	57	0.20487
chr2	101618690	101886778	+	meta_6160_55571	meta_RPL31_CNOT11	64	0.205417
chr10	103529886	104393214	+	meta_2253_4791_51684	meta_FGF8_NFKB2_SUFU	63	0.206043
chr1	43198763	44089343	+	meta_149461_5792	meta_CLDN19_PTPRF	52	0.206251
chr2	102314164	102796334	+	meta_9448_7850_3554	meta_MAP4K4_IL1R2_IL1R1	120	0.20683
chr11	65421066	66206310	+	meta_5970_65003	meta_RELA_MRPL11	36	0.206983
chr11	65729159	65836382	+	meta_9092_10992	meta_SART1_SF3B2	37	0.207405
chr12	55523552	56031617	+	meta_441639_121364_390321_254786_341416_341418_121130	meta_OR9K2_OR10A7_OR6C1_OR6C3_OR6C2_OR6C4_OR10P1	86	0.207871
chr15	102345922	102359328	+	meta_390648_390649	meta_OR4F6_OR4F15	22	0.207887
chr3	37493812	38691164	+	meta_3680_6331	meta_ITGA9_SCN5A	152	0.208639
chr19	16589867	17616977	+	meta_9441_23309_376497	meta_MED26_SIN3B_SLC27A1	100	0.209121
chr11	839720	1012245	+	meta_5441_161	meta_POLR2L_AP2A2	56	0.209251
chr4	76404246	77069655	+	meta_25898_53371	meta_RCHY1_NUP54	47	0.209673
chr11	118886421	118972852	+	meta_6230_1798	meta_RPS25_DPAGT1	46	0.209708
chr10	33189245	33624006	+	meta_3688_8829	meta_ITGB1_NRP1	141	0.210065
chr19	13254871	13617274	+	meta_8677_773	meta_STX10_CACNA1A	111	0.210415
chr7	107564245	108096841	+	meta_3912_4897	meta_LAMB1_NRCAM	155	0.211094
chr3	53195222	53846492	+	meta_5580_776	meta_PRKCD_CACNA1D	132	0.211435
chr17	56232514	56247940	+	meta_26689_124538	meta_OR4D1_OR4D2	34	0.211469
chr3	13357736	14530857	+	meta_23225_6533	meta_NUP210_SLC6A6	115	0.212988
chr1	22379119	23410184	+	meta_998_23028	meta_CDC42_KDM1A	39	0.213107
chr16	848040	2070756	+	meta_51764_6755_283869	meta_GNG13_SSTR5_NPW	89	0.213895
chr17	63524682	64806862	+	meta_8313_5578	meta_AXIN2_PRKCA	204	0.213977
chr3	48445260	50296786	+	meta_5364_5576_387_2779_2771	meta_PLXNB1_PRKAR2A_RHOA_GNAT1_GNAI2	60	0.214927
chr11	69513005	69634192	+	meta_9965_2249_2248	meta_FGF19_FGF4_FGF3	61	0.215254
chr17	37329708	37884915	+	meta_782_2064	meta_CACNB1_ERBB2	44	0.215952
chr3	111260925	112693937	+	meta_10225_151888_131450	meta_CD96_BTLA_CD200R1	70	0.215956
chr1	89517986	89853719	+	meta_2633_2634_388646_115361_115362_163351	meta_GBP1_GBP2_GBP7_GBP4_GBP5_GBP6	72	0.216056
chr17	4699438	5394130	+	meta_5694_79003	meta_PSMB6_MIS12	64	0.21634
chr10	103113789	103989344	+	meta_8945_83401	meta_BTRC_ELOVL3	48	0.21649
chr19	16589867	18288927	+	meta_9441_23309_376497_5296	meta_MED26_SIN3B_SLC27A1_PIK3R2	129	0.216956
chr1	43829067	43855483	+	meta_64834_112950	meta_ELOVL1_MED8	20	0.21703
chr16	318309	2070756	+	meta_8786_51764_6755_283869	meta_RGS11_GNG13_SSTR5_NPW	123	0.217079
chr6	153071931	155578857	+	meta_7432_26575_4988_26230	meta_VIP_RGS17_OPRM1_TIAM2	326	0.217659
chr3	10857916	12705700	+	meta_6538_6529_6854_5894	meta_SLC6A11_SLC6A1_SYN2_RAF1	186	0.217697
chr14	20388765	22134238	+	meta_79317_79544_81127_122740_390433_122742_390436_390437_390439_341799_390445_26533_26534_26686	meta_OR4K5_OR4K1_OR4K15_OR4K14_OR4K13_OR4L1_OR4K17_OR4N5_OR11G2_OR6S1_OR5AU1_OR10G3_OR10G2_OR4E2	259	0.218476
chr17	79163392	80231594	+	meta_22994_51529_1453	meta_AZI1_ANAPC11_CSNK1D	45	0.218757
chr8	24771273	24814383	+	meta_4741_4747	meta_NEFM_NEFL	40	0.21904
chr18	13825542	13915535	+	meta_4161_4158	meta_MC5R_MC2R	41	0.219422
chr17	48133339	48279000	+	meta_3675_1277	meta_ITGA3_COL1A1	63	0.220507
chr20	361307	1148426	+	meta_57761_10616_9491	meta_TRIB3_RBCK1_PSMF1	84	0.220984
chr17	28575212	29326929	+	meta_642_84282	meta_BLMH_RNF135	27	0.221019
chr22	50688491	51049979	+	meta_6300_5600_23542	meta_MAPK12_MAPK11_MAPK8IP2	49	0.221334
chr3	10365706	11080935	+	meta_491_6538_6529	meta_ATP2B2_SLC6A11_SLC6A1	298	0.221654
chr19	39109721	39926618	+	meta_27335_6217	meta_EIF3K_RPS16	38	0.222801
chr11	51411377	51516211	+	meta_81318_119749	meta_OR4A5_OR4C46	19	0.22323
chr11	1012823	1283406	+	meta_4588_4583_727897	meta_MUC6_MUC2_MUC5B	65	0.223399
chr10	71163957	72043450	+	meta_6865_64106	meta_TACR2_NPFFR1	71	0.223503
chr3	10365706	11304939	+	meta_491_3269	meta_ATP2B2_HRH1	230	0.223541
chr17	4613788	4643223	+	meta_409_58191	meta_ARRB2_CXCL16	34	0.223553
chr22	37257029	37545962	+	meta_4689_1439_3560	meta_NCF4_CSF2RB_IL2RB	128	0.223915
chr20	68350	1148426	+	meta_245938_81623_140850_245939_140881_400830_57761_10616_9491	meta_DEFB125_DEFB126_DEFB127_DEFB128_DEFB129_DEFB132_TRIB3_RBCK1_PSMF1	158	0.224362
chr11	64556608	65430443	+	meta_5871_5970	meta_MAP4K2_RELA	40	0.224795
chr11	118064441	118224497	+	meta_120425_916_915_917	meta_AMICA1_CD3E_CD3D_CD3G	66	0.225061
chr6	44213902	44233525	+	meta_3326_4794	meta_HSP90AB1_NFKBIE	31	0.225276
chr17	7825176	8066293	+	meta_9196_6844	meta_KCNAB3_VAMP2	48	0.225418
chr17	61994562	62207502	+	meta_2688_2081	meta_GH1_ERN1	43	0.226445
chr7	55086724	56160689	+	meta_1956_5260	meta_EGFR_PHKG1	104	0.227309
chr11	128707908	128787951	+	meta_3758_3762	meta_KCNJ1_KCNJ5	71	0.22798
chr12	104510857	104744085	+	meta_4801_7296	meta_NFYB_TXNRD1	60	0.228627
chr17	61957571	61996198	+	meta_2689_1442_2688	meta_GH2_CSH1_GH1	20	0.228729
chr17	61957571	61996198	+	meta_2689_2688	meta_GH2_GH1	20	0.228729
chr6	42981840	43021683	+	meta_116138_9820	meta_KLHDC3_CUL7	21	0.228992
chr6	34204576	34855848	+	meta_3159_6882	meta_HMGA1_TAF11	27	0.229243
chr3	40518603	40581043	+	meta_285267_253639_285268	meta_ZNF619_ZNF620_ZNF621	20	0.229588
chr3	178136988	178984838	+	meta_10242_27094	meta_KCNMB2_KCNMB3	127	0.229806
chr2	9563665	10074545	+	meta_51692_9014	meta_CPSF3_TAF1B	79	0.230145
chr17	48133339	48253293	+	meta_3675_6442	meta_ITGA3_SGCA	55	0.230354
chr1	52485803	53074723	+	meta_51060_2882	meta_TXNDC12_GPX7	32	0.231361
chr11	57093458	57429337	+	meta_6749_10978	meta_SSRP1_CLP1	49	0.231523
chr2	108905094	109004270	+	meta_6819_27233	meta_SULT1C2_SULT1C4	56	0.231883
chr11	64073043	64578766	+	meta_2101_4221	meta_ESRRA_MEN1	34	0.231934
chr2	113531491	113594356	+	meta_3552_3553	meta_IL1A_IL1B	38	0.232046
chr11	125462738	126138877	+	meta_3703_6734	meta_STT3A_SRPR	53	0.232472
chr17	40023178	40707232	+	meta_47_3292	meta_ACLY_HSD17B1	36	0.232606
chr20	361307	1148426	+	meta_57761_9491	meta_TRIB3_PSMF1	82	0.232713
chr12	6437922	6647537	+	meta_7132_2597	meta_TNFRSF1A_GAPDH	50	0.232948
chr6	39266776	39290330	+	meta_89822_83795	meta_KCNK17_KCNK16	58	0.233503
chr10	5540657	6622254	+	meta_51806_810_5588	meta_CALML5_CALML3_PRKCQ	142	0.233965
chr11	69455872	70053508	+	meta_595_9965_2249_2248_8772	meta_CCND1_FGF19_FGF4_FGF3_FADD	106	0.234748
chr14	94400498	94583033	+	meta_51676_3429	meta_ASB2_IFI27	94	0.234954
chr4	75230859	75719882	+	meta_2069_374_685	meta_EREG_AREG_BTC	67	0.234966
chr11	65421066	66244808	+	meta_5970_246330	meta_RELA_PELI3	37	0.235028
chr15	40453209	41624819	+	meta_701_57082_11339	meta_BUB1B_CASC5_OIP5	81	0.235622
chr19	14139016	18366229	+	meta_117579_5731_26664_26659_390892_26333_26658_126370_26538_26532_284433_26539_126541_9002_3640_5296_5143	meta_RLN3_PTGER1_OR7C1_OR7A5_OR7A10_OR7A17_OR7C2_OR1I1_OR10H2_OR10H3_OR10H5_OR10H1_OR10H4_F2RL3_INSL3_PIK3R2_PDE4C	336	0.235792
chr1	26210676	27693337	+	meta_3925_6195_9064	meta_STMN1_RPS6KA1_MAP3K6	45	0.236106
chr16	57392694	57449974	+	meta_6367_6376_6361	meta_CCL22_CX3CL1_CCL17	31	0.236213
chr11	55110676	56757318	+	meta_81327_81328_81309_219428_219429_81300_219431_219432_390142_219436_219437_219438_26338_390144_10798_282770_338674_219447_120586_390151_390152_81168_219453_282775_219464_390154_390155_219469_219473_390157_219477_504189_219479_390162_219482_219484_219487_390167_390168_338675_219493_283189_390181	meta_OR4A16_OR4A15_OR4C15_OR4C16_OR4C11_OR4P4_OR4S2_OR4C6_OR5D13_OR5D14_OR5L1_OR5D18_OR5L2_OR5D16_OR5I1_OR10AG1_OR5F1_OR5AS1_OR8I2_OR8H2_OR8H3_OR8J3_OR8K5_OR5J2_OR5T2_OR5T3_OR5T1_OR8H1_OR8K3_OR8K1_OR8J1_OR8U8_OR5R1_OR5M9_OR5M3_OR5M8_OR5M11_OR5M10_OR5M1_OR5AP2_OR5AR1_OR9G4_OR5AK2	224	0.236254
chr11	55110676	56757318	+	meta_81327_81328_81309_219428_219429_81300_219431_219432_390142_219436_219437_219438_26338_390144_390148_10798_282770_338674_219447_120586_390151_390152_81168_219453_282775_219464_390154_390155_219469_219473_390157_219477_504189_219479_390162_219482_219484_338675_219493_504191_283189_390181	meta_OR4A16_OR4A15_OR4C15_OR4C16_OR4C11_OR4P4_OR4S2_OR4C6_OR5D13_OR5D14_OR5L1_OR5D18_OR5L2_OR5D16_OR5W2_OR5I1_OR10AG1_OR5F1_OR5AS1_OR8I2_OR8H2_OR8H3_OR8J3_OR8K5_OR5J2_OR5T2_OR5T3_OR5T1_OR8H1_OR8K3_OR8K1_OR8J1_OR8U8_OR5R1_OR5M9_OR5M3_OR5M8_OR5AP2_OR5AR1_OR9G9_OR9G4_OR5AK2	224	0.236254
chr9	123578331	123812554	+	meta_5711_727	meta_PSMD5_C5	61	0.236351
chr19	46171501	47825327	+	meta_2696_5739_728	meta_GIPR_PTGIR_C5AR1	62	0.236394
chr9	37422680	38398662	+	meta_9380_219	meta_GRHPR_ALDH1B1	91	0.236588
chr3	178136988	179169371	+	meta_10242_5290_27094_55669_59345	meta_KCNMB2_PIK3CA_KCNMB3_MFN1_GNB4	164	0.237488
chr10	118956999	119038941	+	meta_338567_6571	meta_KCNK18_SLC18A2	36	0.237492
chr6	41902670	42980083	+	meta_896_5528	meta_CCND3_PPP2R5D	72	0.237821
chr20	8095099	9461462	+	meta_23236_5332	meta_PLCB1_PLCB4	344	0.237943
chr19	47123724	47845272	+	meta_5739_728_27202	meta_PTGIR_C5AR1_C5AR2	44	0.23801
chr6	131949581	132216295	+	meta_5169_5167	meta_ENPP3_ENPP1	62	0.238108
chr1	1846265	2116834	+	meta_163688_5590	meta_CALML6_PRKCZ	52	0.238316
chr3	137717657	138124377	+	meta_51208_22808	meta_CLDN18_MRAS	50	0.238389
chr11	65769549	66012218	+	meta_8815_55690	meta_BANF1_PACS1	54	0.238622
chr5	35048860	35879705	+	meta_5618_3575	meta_PRLR_IL7R	95	0.238734
chr20	35380193	35724410	+	meta_79980_5933	meta_DSN1_RBL1	15	0.239126
chr22	37621309	38612517	+	meta_5880_23539_23764	meta_RAC2_SLC16A8_MAFF	96	0.239379
chr3	37493812	38691164	+	meta_3680_93_6331	meta_ITGA9_ACVR2B_SCN5A	161	0.239431
chr1	26856248	27693337	+	meta_6195_9064	meta_RPS6KA1_MAP3K6	32	0.241358
chr19	48373722	50342036	+	meta_6822_8605_56848_3972_8463_81857	meta_SULT2A1_PLA2G4C_SPHK2_LHB_TEAD2_MED25	189	0.241409
chr2	102608305	103069024	+	meta_7850_3554_8809_8807	meta_IL1R2_IL1R1_IL18R1_IL18RAP	148	0.241699
chr7	45197366	45762714	+	meta_10268_107	meta_RAMP3_ADCY1	96	0.241839
chr15	42128978	42448839	+	meta_100137049_123745_283748_255189	meta_PLA2G4B_PLA2G4E_PLA2G4D_PLA2G4F	125	0.24215
chr21	42733949	42831141	+	meta_4600_4599	meta_MX2_MX1	72	0.2428
chr17	61904769	62009704	+	meta_5705_974	meta_PSMC5_CD79B	30	0.243534
chr17	64298925	65362721	+	meta_5578_5718	meta_PRKCA_PSMD12	188	0.244621
chr20	5107406	6020697	+	meta_8760_54675	meta_CDS2_CRLS1	58	0.244977
chr11	69587796	69634192	+	meta_2249_2248	meta_FGF4_FGF3	51	0.24559
chr4	109541721	110461615	+	meta_6164_10427	meta_RPL34_SEC24B	20	0.24563
chr2	172543918	173917620	+	meta_1781_11069	meta_DYNC1I2_RAPGEF4	95	0.245679
chr5	169064250	169816681	+	meta_1794_3937_3779	meta_DOCK2_LCP2_KCNMB1	275	0.245877
chr5	131396346	132018370	+	meta_3562_1437_3567_3596_3565	meta_IL3_CSF2_IL5_IL13_IL4	54	0.247294
chr15	33603176	34357287	+	meta_6263_1133	meta_RYR3_CHRM5	294	0.24778
chr11	57001051	57137549	+	meta_187_5024	meta_APLNR_P2RX3	64	0.248149
chr20	55926144	56195632	+	meta_8480_81030	meta_RAE1_ZBP1	60	0.248942
chr6	109761930	110146634	+	meta_6610_9896	meta_SMPD2_FIG4	35	0.249095
chr3	49506135	50540892	+	meta_1605_9254	meta_DAG1_CACNA2D2	33	0.249469
chr22	38349673	39190161	+	meta_5435_10126	meta_POLR2F_DNAL4	40	0.24999
chr5	38938021	39364655	+	meta_253260_2533_735	meta_RICTOR_FYB_C9	72	0.250707
chr14	20388765	22134238	+	meta_79317_79544_81127_122740_390433_122742_390436_390437_390439_122748_390442_341799_390445_26533_26534_26686	meta_OR4K5_OR4K1_OR4K15_OR4K14_OR4K13_OR4L1_OR4K17_OR4N5_OR11G2_OR11H6_OR11H4_OR6S1_OR5AU1_OR10G3_OR10G2_OR4E2	272	0.251586
chr1	68150859	68299155	+	meta_1647_55970	meta_GADD45A_GNG12	53	0.252179
chr19	39897486	40487671	+	meta_7538_5704	meta_ZFP36_PSMC4	23	0.252302
chr5	131396346	132018370	+	meta_3562_3567_3596_3565	meta_IL3_IL5_IL13_IL4	52	0.252412
chr11	102391238	102826463	+	meta_4316_4317_4319_4312_4314_4322	meta_MMP7_MMP8_MMP10_MMP1_MMP3_MMP13	143	0.253712
chr22	39745953	41576081	+	meta_10454_9402_9978_2033	meta_TAB1_GRAP2_RBX1_EP300	90	0.254149
chr17	40351194	41166476	+	meta_6777_6776_6774_3430	meta_STAT5B_STAT5A_STAT3_IFI35	54	0.254319
chr6	155585146	155777037	+	meta_49861_50508	meta_CLDN20_NOX3	85	0.255043
chr5	161112657	161326965	+	meta_2559_2554	meta_GABRA6_GABRA1	29	0.255595
chr6	42896859	42980083	+	meta_10695_5528	meta_CNPY3_PPP2R5D	25	0.256007
chr7	107564245	107770801	+	meta_3912_22798	meta_LAMB1_LAMB4	83	0.257491
chr9	71627448	71870124	+	meta_5568_9414	meta_PRKACG_TJP2	79	0.258549
chr12	56623819	56862950	+	meta_283375_4284	meta_SLC39A5_MIP	26	0.2591
chr8	11831445	11853760	+	meta_613210_613209_613211	meta_DEFB136_DEFB135_DEFB134	25	0.259197
chr11	64002055	64052176	+	meta_7423_572	meta_VEGFB_BAD	26	0.259375
chr7	106685177	107443678	+	meta_5577_5172_1811	meta_PRKAR2B_SLC26A4_SLC26A3	73	0.259516
chr6	35436177	36079013	+	meta_4736_1432	meta_RPL10A_MAPK14	63	0.259739
chr17	4634722	4726727	+	meta_400569_5338	meta_MED11_PLD2	52	0.260011
chr17	7942357	7991021	+	meta_247_242	meta_ALOX15B_ALOX12B	56	0.261297
chr19	46093022	47825327	+	meta_2828_2696_5739_94235_728	meta_GPR4_GIPR_PTGIR_GNG8_C5AR1	78	0.261784
chr8	82192717	82395473	+	meta_2171_2167	meta_FABP5_FABP4	40	0.2633
chr3	12876443	14239869	+	meta_6161_23225_27258	meta_RPL32_NUP210_LSM3	97	0.263308
chr19	35782988	35838264	+	meta_4099_933	meta_MAG_CD22	55	0.264055
chr12	52300691	52390863	+	meta_94_91	meta_ACVRL1_ACVR1B	47	0.265385
chr3	172161080	172539264	+	meta_2693_1894	meta_GHSR_ECT2	46	0.266386
chr5	179125427	179719071	+	meta_821_8878_5601	meta_CANX_SQSTM1_MAPK9	91	0.266852
chr16	31212806	31228395	+	meta_29108_260434	meta_PYCARD_PYDC1	9	0.267085
chr10	120352915	121215131	+	meta_2834_2869	meta_PRLHR_GRK5	116	0.267229
chr12	81101407	81113447	+	meta_4618_4617	meta_MYF6_MYF5	28	0.268229
chr11	63742078	64036924	+	meta_1351_5331	meta_COX8A_PLCB3	34	0.269492
chr9	127115743	128003666	+	meta_5695_3309	meta_PSMB7_HSPA5	37	0.270442
chr1	11708417	11734409	+	meta_26232_93611_26270	meta_FBXO2_FBXO44_FBXO6	37	0.270575
chr7	536896	1582679	+	meta_5154_5575_7975	meta_PDGFA_PRKAR1B_MAFK	46	0.270602
chr12	110719031	111358404	+	meta_488_4633	meta_ATP2A2_MYL2	24	0.270812
chr14	55595934	56768031	+	meta_3958_57161	meta_LGALS3_PELI2	83	0.271129
chr19	14909985	16060768	+	meta_26664_26659_390892_26333_26658_126370_26538_26532_284433_26539_126541	meta_OR7C1_OR7A5_OR7A10_OR7A17_OR7C2_OR1I1_OR10H2_OR10H3_OR10H5_OR10H1_OR10H4	191	0.271321
chr7	588833	1582679	+	meta_5575_7975	meta_PRKAR1B_MAFK	45	0.271921
chr12	111157612	111358404	+	meta_5501_4633	meta_PPP1CC_MYL2	31	0.272298
chr20	35169886	36033821	+	meta_10398_6714	meta_MYL9_SRC	36	0.272619
chr11	49973942	50004071	+	meta_283092_283093	meta_OR4C13_OR4C12	7	0.275105
chr12	93166284	93836026	+	meta_8411_7334	meta_EEA1_UBE2N	58	0.275232
chr19	36203829	36606206	+	meta_27033_5438	meta_ZBTB32_POLR2I	38	0.276306
chr10	52750910	54531460	+	meta_5592_4153	meta_PRKG1_MBL2	406	0.276455
chr19	49519236	49559852	+	meta_3972_1082_93659_94115	meta_LHB_CGB_CGB5_CGB8	21	0.277453
chr2	161993465	163175218	+	meta_10010_10213_64135	meta_TANK_PSMD14_IFIH1	46	0.279261
chr5	131409484	132018370	+	meta_1437_3567_3565	meta_CSF2_IL5_IL4	51	0.279287
chr21	27011593	27543446	+	meta_58494_351	meta_JAM2_APP	106	0.279306
chr17	40610861	40696466	+	meta_535_4669	meta_ATP6V0A1_NAGLU	22	0.279796
chr5	159990126	161582545	+	meta_23120_2561_2559_2554_2566	meta_ATP10B_GABRB2_GABRA6_GABRA1_GABRG2	209	0.280579
chr19	2236815	2328614	+	meta_8175_51690	meta_SF3A2_LSM7	41	0.280619
chr5	131396346	132018370	+	meta_3562_1437_3567_3565	meta_IL3_CSF2_IL5_IL4	52	0.280681
chr22	40440820	41576081	+	meta_23112_9978_2033	meta_TNRC6B_RBX1_EP300	60	0.281195
chr11	14665268	15103888	+	meta_5140_796_797	meta_PDE3B_CALCA_CALCB	89	0.281363
chr2	20646834	21266945	+	meta_388_338	meta_RHOB_APOB	68	0.281399
chr11	36537013	36619829	+	meta_5896_5897	meta_RAG1_RAG2	19	0.281464
chr6	33762448	34123399	+	meta_4295_2914	meta_MLN_GRM4	100	0.281587
chr17	4634722	4852381	+	meta_400569_5216	meta_MED11_PFN1	57	0.281654
chr2	204571197	204826298	+	meta_940_29851	meta_CD28_ICOS	47	0.281968
chr3	178136988	179169371	+	meta_10242_27094_59345	meta_KCNMB2_KCNMB3_GNB4	149	0.282615
chr19	15726028	16045676	+	meta_11283_4051_66002_8529_57834	meta_CYP4F8_CYP4F3_CYP4F12_CYP4F2_CYP4F11	225	0.282771
chr7	128412542	128853385	+	meta_611_6608	meta_OPN1SW_SMO	45	0.283252
chr17	26721660	26824798	+	meta_113235_9058	meta_SLC46A1_SLC13A2	41	0.283298
chr2	204571197	204738683	+	meta_940_1493	meta_CD28_CTLA4	39	0.283849
chr5	114460458	115177548	+	meta_55521_9140	meta_TRIM36_ATG12	36	0.284423
chr19	17622431	17924385	+	meta_25796_10331	meta_PGLS_B3GNT3	67	0.284472
chr19	39734271	39789312	+	meta_282617_282616_282618	meta_IFNL3_IFNL2_IFNL1	26	0.284679
chr17	78965640	79669151	+	meta_79643_9146	meta_CHMP6_HGS	53	0.286127
chr6	41873091	42016610	+	meta_9477_896	meta_MED20_CCND3	56	0.286165
chr6	149539758	150390283	+	meta_23118_135250_80328_80329_79465	meta_TAB2_RAET1E_ULBP2_ULBP1_ULBP3	113	0.286193
chr6	170780106	170881958	+	meta_5689_6908	meta_PSMB1_TBP	40	0.287484
chr6	160327973	161175085	+	meta_4142_5340	meta_MAS1_PLG	57	0.287573
chr2	47630205	48034092	+	meta_4436_2956	meta_MSH2_MSH6	109	0.288459
chr5	1201709	1445543	+	meta_340024_348932_6531	meta_SLC6A19_SLC6A18_SLC6A3	72	0.288962
chr19	46093022	47845272	+	meta_2828_2696_5739_94235_728_27202	meta_GPR4_GIPR_PTGIR_GNG8_C5AR1_C5AR2	80	0.289206
chr20	68350	241736	+	meta_245938_81623_140850_245939_140881_400830	meta_DEFB125_DEFB126_DEFB127_DEFB128_DEFB129_DEFB132	74	0.289469
chr6	41126243	42016610	+	meta_54209_9477_896	meta_TREM2_MED20_CCND3	74	0.289573
chr19	797391	1095391	+	meta_5725_5434	meta_PTBP1_POLR2E	58	0.289791
chr17	37844392	38566941	+	meta_2064_5914	meta_ERBB2_RARA	37	0.290247
chr13	28577410	29069265	+	meta_2322_2321	meta_FLT3_FLT1	102	0.290501
chr12	123319294	123380712	+	meta_9026_79720	meta_HIP1R_VPS37B	20	0.29057
chr19	49843852	50342036	+	meta_8463_81857	meta_TEAD2_MED25	46	0.290971
chr9	139323066	139581911	+	meta_56623_10555	meta_INPP5E_AGPAT2	48	0.291214
chr19	5690271	6502330	+	meta_25873_10382	meta_RPL36_TUBB4A	35	0.291387
chr16	23194039	23392620	+	meta_6340_6338	meta_SCNN1G_SCNN1B	41	0.292149
chr4	110631144	111119820	+	meta_81579_79071	meta_PLA2G12A_ELOVL6	96	0.292824
chr14	52734430	52795322	+	meta_5729_5732	meta_PTGDR_PTGER2	43	0.292881
chr17	3799884	5342471	+	meta_5023_489_409_2811_5216_708	meta_P2RX1_ATP2A3_ARRB2_GP1BA_PFN1_C1QBP	137	0.293998
chr17	4840425	4860426	+	meta_8402_2027	meta_SLC25A11_ENO3	33	0.294783
chr14	75745480	76448092	+	meta_2353_7043	meta_FOS_TGFB3	46	0.29493
chr19	36041094	36643771	+	meta_495_1340_1346	meta_ATP4A_COX6B1_COX7A1	73	0.295277
chr17	4613788	4852381	+	meta_409_2811_5216	meta_ARRB2_GP1BA_PFN1	59	0.29533
chr19	4090319	4831754	+	meta_5605_148022	meta_MAP2K2_TICAM1	48	0.295792
chr3	48785217	51421629	+	meta_5576_387_2771_1795	meta_PRKAR2A_RHOA_GNAI2_DOCK3	68	0.296337
chr5	35048860	36184142	+	meta_5618_3575_6502	meta_PRLR_IL7R_SKP2	110	0.296449
chr19	18263987	18688270	+	meta_5296_7311	meta_PIK3R2_UBA52	48	0.296677
chr17	40465342	41066450	+	meta_6774_2538	meta_STAT3_G6PC	40	0.297128
chr5	179660594	180076624	+	meta_5601_2324	meta_MAPK9_FLT4	84	0.298043
chr9	130670164	130700763	+	meta_27090_8818	meta_ST6GALNAC4_DPM2	19	0.298677
chr1	1716724	2116834	+	meta_2782_5590	meta_GNB1_PRKCZ	61	0.298685
chr16	67862059	67970780	+	meta_80152_5699	meta_CENPT_PSMB10	18	0.299333
chr13	25254548	26595420	+	meta_479_51761	meta_ATP12A_ATP8A2	202	0.301123
chr13	25254548	26595420	+	meta_479_9818_51761	meta_ATP12A_NUPL1_ATP8A2	207	0.301542
chr6	35995453	36655116	+	meta_1432_5603_1026	meta_MAPK14_MAPK13_CDKN1A	76	0.301611
chr10	5680819	6622254	+	meta_79754_5588	meta_ASB13_PRKCQ	138	0.302364
chr14	74003927	74062470	+	meta_641371_10965_122970	meta_ACOT1_ACOT2_ACOT4	28	0.303825
chr2	208627309	209704818	+	meta_7855_5746	meta_FZD5_PTH2R	77	0.303984
chr22	37309674	37545962	+	meta_1439_3560	meta_CSF2RB_IL2RB	109	0.304023
chr5	179125427	180242541	+	meta_821_11282_9945_4245	meta_CANX_MGAT4B_GFPT2_MGAT1	95	0.304358
chr19	571276	863610	+	meta_682_1675	meta_BSG_CFD	52	0.305031
chr6	42952236	43754223	+	meta_5528_89953_7422	meta_PPP2R5D_KLC4_VEGFA	70	0.305188
chr12	57031958	57941114	+	meta_506_56901_10540	meta_ATP5B_NDUFA4L2_DCTN2	47	0.305344
chr11	65622284	66488870	+	meta_1072_6712	meta_CFL1_SPTBN2	38	0.30544
chr20	29845466	30922811	+	meta_245929_245930_117285_245932_245934_245936_245937_598_3055_9371	meta_DEFB115_DEFB116_DEFB118_DEFB119_DEFB121_DEFB123_DEFB124_BCL2L1_HCK_KIF3B	86	0.306076
chr16	67906925	67970780	+	meta_23644_5699	meta_EDC4_PSMB10	16	0.306414
chr9	35869459	35958151	+	meta_392309_56656	meta_OR13J1_OR2S2	53	0.309235
chr1	47264669	47407156	+	meta_1580_1579	meta_CYP4B1_CYP4A11	55	0.3108
chr12	120907659	122355771	+	meta_8655_8638_5027_51433_80196_84876_5715	meta_DYNLL1_OASL_P2RX7_ANAPC5_RNF34_ORAI1_PSMD9	146	0.311756
chr2	26413503	26618759	+	meta_3030_3032_85465	meta_HADHA_HADHB_EPT1	30	0.312184
chr20	25388322	25566153	+	meta_9837_22981	meta_GINS1_NINL	31	0.312212
chr1	32716839	32799224	+	meta_3932_3065	meta_LCK_HDAC1	10	0.312552
chr17	32582295	32615199	+	meta_6347_6354_6356	meta_CCL2_CCL7_CCL11	40	0.313071
chr6	70576447	71012786	+	meta_1310_1297	meta_COL19A1_COL9A1	134	0.31334
chr2	20400557	21266945	+	meta_6382_338	meta_SDC1_APOB	61	0.313387
chr12	14765567	15134799	+	meta_2984_5149	meta_GUCY2C_PDE6H	44	0.313686
chr6	43737945	44221625	+	meta_7422_3326	meta_VEGFA_HSP90AB1	70	0.314241
chr1	948846	1209234	+	meta_9636_118424	meta_ISG15_UBE2J2	28	0.31542
chr18	60382671	60986657	+	meta_23239_596	meta_PHLPP1_BCL2	142	0.315973
chr16	75237993	75258822	+	meta_440387_1504	meta_CTRB2_CTRB1	28	0.316206
chr22	42454337	43117286	+	meta_4668_53947	meta_NAGA_A4GALT	58	0.31645
chr12	6456008	6956557	+	meta_6337_2784	meta_SCNN1A_GNB3	67	0.316749
chr2	48757307	48906749	+	meta_11037_11036	meta_STON1_GTF2A1L	67	0.316894
chr9	107543283	108200782	+	meta_19_23446	meta_ABCA1_SLC44A1	195	0.317107
chr3	185864989	187388201	+	meta_1608_3827_6750	meta_DGKG_KNG1_SST	146	0.317552
chr11	18415935	18501147	+	meta_3939_3948_160287	meta_LDHA_LDHC_LDHAL6A	22	0.318043
chr19	10461203	11495018	+	meta_7297_2057	meta_TYK2_EPOR	46	0.31856
chr10	72575703	73611082	+	meta_8879_5660	meta_SGPL1_PSAP	97	0.318861
chr19	3506294	4038067	+	meta_51343_51588	meta_FZR1_PIAS4	34	0.319107
chr2	237469423	238475818	+	meta_57007_51052	meta_CXCR7_PRLH	61	0.319224
chr17	62079954	62407083	+	meta_3384_5175	meta_ICAM2_PECAM1	32	0.319513
chr19	47341422	48246391	+	meta_1175_30846	meta_AP2S1_EHD2	40	0.319631
chr14	23495059	23513269	+	meta_5693_122706	meta_PSMB5_PSMB11	28	0.321255
chr7	100612903	100702140	+	meta_10071_140453	meta_MUC12_MUC17	23	0.32167
chr19	867961	1775444	+	meta_10025_6929_390874	meta_MED16_TCF3_ONECUT3	79	0.321689
chr7	31792631	33102409	+	meta_5137_51251	meta_PDE1C_NT5C3A	190	0.321744
chr3	32148002	33138694	+	meta_23171_2720	meta_GPD1L_GLB1	94	0.322045
chr5	149781199	150138657	+	meta_972_51164	meta_CD74_DCTN4	25	0.322732
chr17	68071365	68176183	+	meta_3773_3759	meta_KCNJ16_KCNJ2	60	0.32298
chr11	125439297	125546150	+	meta_9538_1111	meta_EI24_CHEK1	41	0.32315
chr19	35782988	36243734	+	meta_4099_55851	meta_MAG_PSENEN	70	0.323462
chr19	17186590	18288927	+	meta_4650_5296	meta_MYO9B_PIK3R2	87	0.323604
chr1	1981908	2241652	+	meta_5590_6497	meta_PRKCZ_SKI	71	0.32364
chr8	101145587	101965623	+	meta_286151_7534	meta_FBXO43_YWHAZ	45	0.324574
chr3	52739856	53290130	+	meta_28972_7086	meta_SPCS1_TKT	43	0.325861
chr19	46093022	47845272	+	meta_2828_2696_808_5739_94235_728_27202	meta_GPR4_GIPR_CALM3_PTGIR_GNG8_C5AR1_C5AR2	84	0.326569
chr11	532241	1330892	+	meta_3265_54472	meta_HRAS_TOLLIP	45	0.327459
chr19	8841390	9325547	+	meta_284383_125963_390882_125962_390883_162998_125958	meta_OR2Z1_OR1M1_OR7G2_OR7G1_OR7G3_OR7D2_OR7D4	66	0.327901
chr18	109064	912173	+	meta_727758_116	meta_ROCK1P1_ADCYAP1	47	0.327941
chr19	15751706	16008884	+	meta_4051_8529	meta_CYP4F3_CYP4F2	199	0.328954
chr5	38475064	38935743	+	meta_3977_9180	meta_LIFR_OSMR	64	0.329301
chr9	136207754	137736688	+	meta_6837_6256_1289	meta_MED22_RXRA_COL5A1	184	0.329819
chr17	8108048	8371495	+	meta_9212_81565	meta_AURKB_NDEL1	39	0.330222
chr17	61904769	62658386	+	meta_5705_974_3384_64750	meta_PSMC5_CD79B_ICAM2_SMURF2	58	0.332085
chr3	49158546	50378367	+	meta_3913_387_11186	meta_LAMB2_RHOA_RASSF1	43	0.332164
chr11	64018994	64072239	+	meta_5331_50801	meta_PLCB3_KCNK4	26	0.332342
chr11	62475065	62599563	+	meta_2785_6811	meta_GNG3_STX5	15	0.332422
chr6	89887222	90025018	+	meta_2569_2570	meta_GABRR1_GABRR2	70	0.334244
chr2	233925035	234380743	+	meta_3635_8527	meta_INPP5D_DGKD	94	0.334381
chr2	208394615	209704818	+	meta_1385_7855_5746	meta_CREB1_FZD5_PTH2R	99	0.336088
chr17	4460221	4545589	+	meta_124975_246	meta_GGT6_ALOX15	56	0.336659
chr19	11708234	12904125	+	meta_199692_126068_126070_90594_163059_90589_7695_147837_79973_10224_163050_57474_3726	meta_ZNF627_ZNF441_ZNF440_ZNF439_ZNF433_ZNF625_ZNF136_ZNF563_ZNF442_ZNF443_ZNF564_ZNF490_JUNB	136	0.336824
chr1	117057155	117311851	+	meta_965_914	meta_CD58_CD2	46	0.336879
chr20	43514343	43708593	+	meta_7529_6789	meta_YWHAB_STK4	60	0.337669
chr11	60658019	61110047	+	meta_27339_1642	meta_PRPF19_DDB1	27	0.338497
chr1	26377795	26901520	+	meta_84676_6195	meta_TRIM63_RPS6KA1	37	0.338956
chr7	141463896	141673573	+	meta_50831_50832_54429_5726	meta_TAS2R3_TAS2R4_TAS2R5_TAS2R38	30	0.339586
chr1	47394845	47614526	+	meta_1579_284541	meta_CYP4A11_CYP4A22	35	0.339596
chr19	571276	1605483	+	meta_682_513_374291_10975	meta_BSG_ATP5D_NDUFS7_UQCR11	74	0.340294
chr16	23690200	23770256	+	meta_5347_63928	meta_PLK1_CHP2	23	0.34055
chr3	38179968	38567796	+	meta_4615_9941	meta_MYD88_EXOG	35	0.340818
chr4	187148671	187210835	+	meta_3818_2160	meta_KLKB1_F11	60	0.341157
chr19	55644160	55669100	+	meta_7138_7137	meta_TNNT1_TNNI3	28	0.341485
chr6	33589155	34123399	+	meta_3710_2914	meta_ITPR3_GRM4	129	0.342981
chr12	48128452	49222726	+	meta_10411_112_784	meta_RAPGEF3_ADCY6_CACNB3	64	0.343061
chr9	140069235	140138159	+	meta_29882_8636_10383	meta_ANAPC2_SSNA1_TUBB4B	22	0.3452
chr9	140083053	140138159	+	meta_8636_10383	meta_SSNA1_TUBB4B	22	0.3452
chr16	20420855	20808479	+	meta_54988_123876_116285_6296	meta_ACSM5_ACSM2A_ACSM1_ACSM3	61	0.345204
chr5	55230924	56191978	+	meta_3572_4214	meta_IL6ST_MAP3K1	56	0.346356
chr17	42018171	42081837	+	meta_5539_5697	meta_PPY_PYY	20	0.346559
chr5	38938021	39270759	+	meta_253260_2533	meta_RICTOR_FYB	56	0.347121
chr19	3630178	4400565	+	meta_23396_6455	meta_PIP5K1C_SH3GL1	69	0.347691
chr19	39308090	39967308	+	meta_3191_6829	meta_HNRNPL_SUPT5H	65	0.348018
chr2	219246751	220506702	+	meta_6556_10058_6508	meta_SLC11A1_ABCB6_SLC4A3	65	0.348419
chr2	237469423	238820755	+	meta_57007_51052_10267	meta_CXCR7_PRLH_RAMP1	99	0.348612
chr10	102222811	104393214	+	meta_7479_8945_51684	meta_WNT8B_BTRC_SUFU	90	0.34883
chr8	144661866	146017805	+	meta_1936_8733_1537_6132	meta_EEF1D_GPAA1_CYC1_RPL8	57	0.348903
chr9	139942550	140335901	+	meta_954_377841	meta_ENTPD2_ENTPD8	43	0.348952
chr12	48235319	49110781	+	meta_7421_121274_904	meta_VDR_ZNF641_CCNT1	87	0.348957
chr1	67465014	68299155	+	meta_23169_55970	meta_SLC35D1_GNG12	67	0.35084
chr1	27248212	28241236	+	meta_10726_6118	meta_NUDC_RPA2	38	0.350905
chr19	10683346	10944160	+	meta_10053_1785	meta_AP1M2_DNM2	53	0.351357
chr19	39109721	39981528	+	meta_27335_6217_92609	meta_EIF3K_RPS16_TIMM50	58	0.351815
chr17	7387697	8173809	+	meta_5430_3000_5198	meta_POLR2A_GUCY2D_PFAS	82	0.351978
chr19	36316273	36358048	+	meta_4868_84063	meta_NPHS1_KIRREL2	16	0.352368
chr1	28832454	28969604	+	meta_1104_6883	meta_RCC1_TAF12	13	0.35256
chr19	36316273	36399211	+	meta_4868_84063_7305	meta_NPHS1_KIRREL2_TYROBP	19	0.353301
chr3	50400230	50686728	+	meta_9254_7867	meta_CACNA2D2_MAPKAPK3	34	0.353613
chr11	65421066	66488870	+	meta_5970_1072_10589_6712	meta_RELA_CFL1_DRAP1_SPTBN2	66	0.35479
chr6	149539758	150390283	+	meta_23118_348995_135250_80328_80329_79465	meta_TAB2_NUP43_RAET1E_ULBP2_ULBP1_ULBP3	122	0.355743
chr18	12661954	13125051	+	meta_79959_81929_55125	meta_CEP76_SEH1L_CEP192	76	0.355951
chr7	99245812	99464173	+	meta_1577_1551_1576_64816	meta_CYP3A5_CYP3A7_CYP3A4_CYP3A43	44	0.356251
chr1	110230417	110260890	+	meta_2944_2949	meta_GSTM1_GSTM5	27	0.356257
chr8	22877647	23082680	+	meta_8795_8797	meta_TNFRSF10B_TNFRSF10A	78	0.356566
chr7	150688143	150755052	+	meta_4846_1020	meta_NOS3_CDK5	57	0.356713
chr11	63953586	64139687	+	meta_10963_8986	meta_STIP1_RPS6KA4	36	0.356806
chr19	7684410	8554002	+	meta_56949_4670	meta_XAB2_HNRNPM	48	0.357068
chr1	22379119	22470385	+	meta_998_54361	meta_CDC42_WNT4	44	0.357836
chr2	11321777	11810329	+	meta_9475_23620	meta_ROCK2_NTSR2	60	0.357979
chr1	65298905	66103176	+	meta_3716_3953	meta_JAK1_LEPR	95	0.358269
chr20	34679425	36033821	+	meta_2036_10398_6714	meta_EPB41L1_MYL9_SRC	48	0.359313
chr3	185864989	186462199	+	meta_1608_3827	meta_DGKG_KNG1	124	0.359923
chr16	67973786	68482409	+	meta_3931_55512	meta_LCAT_SMPD3	40	0.360323
chr2	68405988	68882708	+	meta_5534_10887	meta_PPP3R1_PROKR1	35	0.361838
chr2	204571197	204826298	+	meta_940_1493_29851	meta_CD28_CTLA4_ICOS	62	0.362336
chr13	110801309	111165373	+	meta_1282_1284	meta_COL4A1_COL4A2	234	0.363643
chr12	49359122	49376396	+	meta_7480_7471	meta_WNT10B_WNT1	19	0.363721
chr3	119388371	120321258	+	meta_10063_4710	meta_COX17_NDUFB4	39	0.364671
chr19	14139016	14889353	+	meta_117579_976_5731_84658_30817	meta_RLN3_CD97_PTGER1_EMR3_EMR2	121	0.364999
chr4	54243819	55991762	+	meta_5156_3791	meta_PDGFRA_KDR	221	0.365089
chr5	179224597	180242541	+	meta_11282_4245	meta_MGAT4B_MGAT1	38	0.365539
chr17	4172511	4701798	+	meta_7326_5694	meta_UBE2G1_PSMB6	53	0.366001
chr2	70314584	70520869	+	meta_5093_6637	meta_PCBP1_SNRPG	20	0.366059
chr19	8274216	8439257	+	meta_79603_51129	meta_CERS4_ANGPTL4	52	0.366265
chr19	8841390	9362739	+	meta_284383_125963_390882_125962_390883_162998_125958_26648	meta_OR2Z1_OR1M1_OR7G2_OR7G1_OR7G3_OR7D2_OR7D4_OR7E24	70	0.366285
chr8	20002365	20079207	+	meta_6570_526	meta_SLC18A1_ATP6V1B2	54	0.366318
chr9	35681989	35732392	+	meta_7169_7094	meta_TPM2_TLN1	32	0.366331
chr22	37621309	38577836	+	meta_5880_8398	meta_RAC2_PLA2G6	92	0.367032
chr12	48128452	49182820	+	meta_10411_112	meta_RAPGEF3_ADCY6	57	0.367384
chr12	124069075	125052010	+	meta_10959_9612	meta_TMED2_NCOR2	128	0.367831
chr16	67973786	68294961	+	meta_3931_23659	meta_LCAT_PLA2G15	25	0.367922
chr9	131707808	131852717	+	meta_22845_57171	meta_DOLK_DOLPP1	23	0.368779
chr7	87031360	87342639	+	meta_5244_5243	meta_ABCB4_ABCB1	144	0.369529
chr10	103113789	104162286	+	meta_8945_4791	meta_BTRC_NFKB2	56	0.369683
chr4	74269971	74853907	+	meta_213_5196_5473	meta_ALB_PF4_PPBP	32	0.369699
chr17	34415602	34433014	+	meta_6348_6351	meta_CCL3_CCL4	21	0.369728
chr16	67471916	68294961	+	meta_9114_23659	meta_ATP6V0D1_PLA2G15	20	0.370445
chr11	63742078	64979477	+	meta_1351_5331_572_823	meta_COX8A_PLCB3_BAD_CAPN1	57	0.370765
chr19	52249022	52329334	+	meta_2357_2358_2359	meta_FPR1_FPR2_FPR3	72	0.370822
chr1	23518387	24239817	+	meta_3352_1269	meta_HTR1D_CNR2	28	0.371587
chr22	37257029	37640305	+	meta_4689_5880	meta_NCF4_RAC2	95	0.37172
chr22	40440820	41576081	+	meta_23112_2033	meta_TNRC6B_EP300	53	0.371753
chr1	28526789	29508637	+	meta_22826_6429	meta_DNAJC8_SRSF4	36	0.371947
chr7	75398841	75443092	+	meta_10344_6369	meta_CCL26_CCL24	29	0.372275
chr11	532241	1012245	+	meta_3265_161	meta_HRAS_AP2A2	54	0.372569
chr2	223289321	223808119	+	meta_130367_2181	meta_SGPP2_ACSL3	63	0.373039
chr19	2841432	2878503	+	meta_148254_80032	meta_ZNF555_ZNF556	32	0.373223
chr12	49208214	49412629	+	meta_784_5571	meta_CACNB3_PRKAG1	39	0.373371
chr10	91061705	91166244	+	meta_3433_3437_3434	meta_IFIT2_IFIT3_IFIT1	45	0.373772
chr19	3490818	3985461	+	meta_83475_1938	meta_DOHH_EEF2	35	0.373773
chr14	52313951	52795322	+	meta_54331_5729_5732	meta_GNG2_PTGDR_PTGER2	124	0.375266
chr17	27900486	28257018	+	meta_28964_85464	meta_GIT1_SSH2	32	0.375783
chr6	52614884	52860178	+	meta_2939_2938_221357_2940_2941	meta_GSTA2_GSTA1_GSTA5_GSTA3_GSTA4	105	0.376316
chr17	66863430	67240956	+	meta_10351_10350_23460_10349	meta_ABCA8_ABCA9_ABCA6_ABCA10	91	0.376603
chr1	84543744	85358896	+	meta_5567_23566	meta_PRKACB_LPAR3	102	0.37677
chr11	112013973	113149158	+	meta_3606_4684	meta_IL18_NCAM1	116	0.37678
chr19	50138551	50310369	+	meta_6237_160	meta_RRAS_AP2A1	35	0.376847
chr10	103986142	104597290	+	meta_83401_1586	meta_ELOVL3_CYP17A1	35	0.377671
chr3	121902529	124440036	+	meta_846_111_8997	meta_CASR_ADCY5_KALRN	269	0.378124
chr2	10262694	10588453	+	meta_6241_4953	meta_RRM2_ODC1	64	0.3786
chr22	37602244	38221502	+	meta_6753_8484	meta_SSTR3_GALR3	61	0.379927
chr22	30636435	30662829	+	meta_3976_5008	meta_LIF_OSM	36	0.380184
chr7	128116782	129070052	+	meta_55798_23382	meta_METTL2B_AHCYL2	43	0.381215
chr1	115247084	115576930	+	meta_4893_7252	meta_NRAS_TSHB	54	0.3821
chr17	32582295	32685629	+	meta_6347_6354_6356_6355_6357	meta_CCL2_CCL7_CCL11_CCL8_CCL13	63	0.382441
chr8	6728096	6914259	+	meta_1672_1671_1669_1667_728358_1670	meta_DEFB1_DEFA6_DEFA4_DEFA1_DEFA1B_DEFA5	105	0.38258
chr12	53400061	53693234	+	meta_1975_5204	meta_EIF4B_PFDN5	44	0.383185
chr17	32582295	32690252	+	meta_6347_6354_6356_6355_6357_6346	meta_CCL2_CCL7_CCL11_CCL8_CCL13_CCL1	64	0.384656
chr12	54943176	56347807	+	meta_5153_441639_121364_390321_254786_341416_341418_121130_1606	meta_PDE1B_OR9K2_OR10A7_OR6C1_OR6C3_OR6C2_OR6C4_OR10P1_DGKA	140	0.384711
chr10	113909621	114188138	+	meta_57678_51703	meta_GPAM_ACSL5	65	0.385172
chr8	28174648	28431785	+	meta_5368_7976	meta_PNOC_FZD3	66	0.385256
chr12	56546203	56555366	+	meta_140465_4637	meta_MYL6B_MYL6	16	0.387689
chr19	6677845	6940464	+	meta_718_2015	meta_C3_EMR1	83	0.387927
chr8	22877647	23082680	+	meta_8795_8794_8793_8797	meta_TNFRSF10B_TNFRSF10C_TNFRSF10D_TNFRSF10A	83	0.38793
chr2	219081816	220119330	+	meta_10109_7277	meta_ARPC2_TUBA4A	45	0.388213
chr19	14491955	14889353	+	meta_976_84658_30817	meta_CD97_EMR3_EMR2	91	0.388224
chr2	219524378	220371718	+	meta_617_7277_29926	meta_BCS1L_TUBA4A_GMPPA	57	0.388972
chr3	123001142	124440036	+	meta_111_8997	meta_ADCY5_KALRN	225	0.391026
chr17	40351194	40540513	+	meta_6777_6776_6774	meta_STAT5B_STAT5A_STAT3	37	0.391952
chr11	46406639	46761056	+	meta_1132_2147	meta_CHRM4_F2	19	0.392377
chr8	42552561	42623929	+	meta_1142_8973	meta_CHRNB3_CHRNA6	18	0.39274
chr5	96096513	96365115	+	meta_51752_4012	meta_ERAP1_LNPEP	75	0.39503
chr7	142552791	143105985	+	meta_2051_2041	meta_EPHB6_EPHA1	42	0.395197
chr19	39390339	39670046	+	meta_4793_10298	meta_NFKBIB_PAK4	50	0.395363
chr1	85731459	85865646	+	meta_8915_646626	meta_BCL10_LOC646626	64	0.395424
chr1	110753335	111217655	+	meta_3749_3744_3737_3738	meta_KCNC4_KCNA10_KCNA2_KCNA3	123	0.396223
chr17	79670399	79895172	+	meta_1468_5831	meta_SLC25A10_PYCR1	23	0.396368
chr5	77298149	78282357	+	meta_8546_411	meta_AP3B1_ARSB	135	0.396836
chr9	130647600	130679305	+	meta_30815_27090	meta_ST6GALNAC6_ST6GALNAC4	25	0.397321
chr16	48116883	48281479	+	meta_94160_85320	meta_ABCC12_ABCC11	44	0.399063
chr17	79670399	80197375	+	meta_1468_9123	meta_SLC25A10_SLC16A3	28	0.400762
chr7	72440191	73668738	+	meta_8468_5982	meta_FKBP6_RFC2	26	0.400801
chr17	19437166	19622292	+	meta_55244_146802	meta_SLC47A1_SLC47A2	59	0.400927
chr12	56391042	57851791	+	meta_6821_27165_3626_83729	meta_SUOX_GLS2_INHBC_INHBE	55	0.401074
chr19	46171501	47137939	+	meta_2696_94235	meta_GIPR_GNG8	43	0.403639
chr19	39897486	40487671	+	meta_7538_6217_5704	meta_ZFP36_RPS16_PSMC4	30	0.404464
chr7	151653463	151819427	+	meta_168391_63917	meta_GALNTL5_GALNT11	45	0.405236
chr20	48599512	49201086	+	meta_6615_5770	meta_SNAI1_PTPN1	55	0.405867
chr3	53529075	55108584	+	meta_776_55799	meta_CACNA1D_CACNA2D3	394	0.405875
chr6	149068270	150067688	+	meta_10090_348995	meta_UST_NUP43	136	0.40613
chr12	50344523	50370922	+	meta_359_362_363	meta_AQP2_AQP5_AQP6	28	0.406581
chr9	127115743	128469513	+	meta_5695_3309_79109	meta_PSMB7_HSPA5_MAPKAP1	65	0.408278
chr12	46576840	46766645	+	meta_81539_54407	meta_SLC38A1_SLC38A2	54	0.40882
chr17	10293641	10560626	+	meta_4626_4621	meta_MYH8_MYH3	37	0.409228
chr19	47123724	47137939	+	meta_5739_94235	meta_PTGIR_GNG8	24	0.409262
chr16	75507021	75579393	+	meta_4166_23563	meta_CHST6_CHST5	37	0.41106
chr6	52614884	53409927	+	meta_2939_2938_221357_2940_2941_2729	meta_GSTA2_GSTA1_GSTA5_GSTA3_GSTA4_GCLC	151	0.411198
chr16	23652686	24231932	+	meta_84516_5579	meta_DCTN5_PRKCB	127	0.4119
chr6	110931180	112194655	+	meta_23097_2534	meta_CDK19_FYN	82	0.411953
chr16	1203240	1820318	+	meta_8912_23162	meta_CACNA1H_MAPK8IP3	74	0.414529
chr7	22766765	23240630	+	meta_3569_11097	meta_IL6_NUPL2	44	0.414825
chr13	25875665	26796508	+	meta_9818_6049	meta_NUPL1_RNF6	51	0.414896
chr11	104864966	105010461	+	meta_838_834_59082	meta_CASP5_CASP1_CARD18	40	0.415125
chr11	73685715	73720282	+	meta_7351_7352	meta_UCP2_UCP3	20	0.415203
chr16	23194039	24231932	+	meta_6340_6338_5579	meta_SCNN1G_SCNN1B_PRKCB	150	0.415618
chr11	48238361	48511274	+	meta_119765_119764_390113_256148_256144_403253	meta_OR4B1_OR4X2_OR4X1_OR4S1_OR4C3_OR4A47	30	0.416938
chr11	48238361	48511274	+	meta_119765_119764_390113_256148_256144_403257_403253	meta_OR4B1_OR4X2_OR4X1_OR4S1_OR4C3_OR4C45_OR4A47	30	0.416938
chr3	48198667	48509044	+	meta_993_84126	meta_CDC25A_ATRIP	16	0.41709
chr4	619362	967348	+	meta_5158_1609	meta_PDE6B_DGKQ	41	0.417476
chr4	122249796	122872909	+	meta_84109_7222	meta_QRFPR_TRPC3	60	0.418918
chr12	1901122	2807115	+	meta_93589_775	meta_CACNA2D4_CACNA1C	218	0.419812
chr12	48128452	48398285	+	meta_10411_1280	meta_RAPGEF3_COL2A1	84	0.420037
chr1	20246799	20476879	+	meta_30814_5320_5322_26279_64600	meta_PLA2G2E_PLA2G2A_PLA2G5_PLA2G2D_PLA2G2F	93	0.421043
chr11	64018994	65430443	+	meta_5331_10235_5970	meta_PLCB3_RASGRP2_RELA	57	0.422676
chr17	34198495	34308523	+	meta_6352_6360	meta_CCL5_CCL16	47	0.423418
chr11	64002055	64512928	+	meta_7423_10235	meta_VEGFB_RASGRP2	36	0.42358
chr12	57828542	57851791	+	meta_3626_83729	meta_INHBC_INHBE	14	0.42479
chr19	45854648	45982086	+	meta_2068_2067	meta_ERCC2_ERCC1	47	0.425436
chr19	46171501	47137939	+	meta_2696_5739_94235	meta_GIPR_PTGIR_GNG8	44	0.425527
chr17	34198495	34433014	+	meta_6352_6360_6348_6351	meta_CCL5_CCL16_CCL3_CCL4	68	0.425602
chr10	71561643	72522195	+	meta_1305_140766	meta_COL13A1_ADAMTS14	223	0.426878
chr3	48445260	49449526	+	meta_5364_387	meta_PLXNB1_RHOA	28	0.426893
chr11	64126624	65430443	+	meta_8986_5871_4296_5970	meta_RPS6KA4_MAP4K2_MAP3K11_RELA	66	0.426919
chr12	57403780	58011028	+	meta_6866_115557	meta_TAC3_ARHGEF25	34	0.42712
chr1	109606997	109969108	+	meta_6884_5686	meta_TAF13_PSMA5	21	0.427249
chr1	39957317	40254533	+	meta_353500_656	meta_BMP8A_BMP8B	42	0.428032
chr11	64037299	65430443	+	meta_572_823_5970	meta_BAD_CAPN1_RELA	65	0.428824
chr15	42359880	42448839	+	meta_283748_255189	meta_PLA2G4D_PLA2G4F	67	0.42995
chr20	43595119	44645200	+	meta_6789_4318	meta_STK4_MMP9	71	0.42996
chr12	109915427	110841535	+	meta_89910_51434	meta_UBE3B_ANAPC7	30	0.430317
chr11	9595227	10715535	+	meta_7465_10335	meta_WEE1_MRVI1	80	0.433605
chr1	1550794	2461684	+	meta_142678_388585	meta_MIB2_HES5	24	0.43369
chr11	116700623	116708338	+	meta_345_335	meta_APOC3_APOA1	27	0.434329
chr11	74660291	75133345	+	meta_9789_6188	meta_SPCS2_RPS3	38	0.43459
chr17	19552063	19651746	+	meta_224_218	meta_ALDH3A2_ALDH3A1	48	0.436882
chr3	169940219	170578169	+	meta_5584_5010	meta_PRKCI_CLDN11	111	0.437001
chr22	36956915	38577836	+	meta_10369_5880_8398	meta_CACNG2_RAC2_PLA2G6	156	0.438285
chr22	24299600	24384284	+	meta_2953_2952	meta_GSTT2_GSTT1	12	0.438657
chr1	20246799	20501687	+	meta_30814_5320_5322_26279_64600_391013	meta_PLA2G2E_PLA2G2A_PLA2G5_PLA2G2D_PLA2G2F_PLA2G2C	97	0.438742
chr11	69513005	69590171	+	meta_9965_2249	meta_FGF19_FGF4	46	0.439338
chr16	67282854	68335726	+	meta_6553_6560_9057	meta_SLC9A5_SLC12A4_SLC7A6	46	0.439522
chr8	54628102	54935008	+	meta_51606_6917	meta_ATP6V1H_TCEA1	24	0.440197
chr16	1122755	2070756	+	meta_6755_283869	meta_SSTR5_NPW	63	0.441133
chr9	35609975	35732392	+	meta_971_7094	meta_CD72_TLN1	42	0.441717
chr5	1201709	1246304	+	meta_340024_348932	meta_SLC6A19_SLC6A18	39	0.442086
chr6	89887222	90605819	+	meta_2569_2570_84694	meta_GABRR1_GABRR2_GJA10	103	0.442572
chr2	219724545	219925238	+	meta_7475_80326_3549	meta_WNT6_WNT10A_IHH	28	0.442944
chr5	131630144	131731306	+	meta_6583_6584	meta_SLC22A4_SLC22A5	100	0.443076
chr17	7387697	8286565	+	meta_5430_6154	meta_POLR2A_RPL26	61	0.444219
chr20	42984440	43537161	+	meta_3172_7529	meta_HNF4A_YWHAB	73	0.444634
chr11	116660085	116708338	+	meta_116519_335	meta_APOA5_APOA1	37	0.445243
chr11	116660085	116708338	+	meta_116519_345_335	meta_APOA5_APOC3_APOA1	37	0.445243
chr6	36562089	36842800	+	meta_6428_51645	meta_SRSF3_PPIL1	41	0.446296
chr17	26880405	27051374	+	meta_94005_6147	meta_PIGS_RPL23A	29	0.446872
chr5	1392904	1816167	+	meta_6531_4726	meta_SLC6A3_NDUFS6	76	0.448947
chr5	79331169	79775498	+	meta_7060_9765	meta_THBS4_ZFYVE16	75	0.449929
chr19	41892275	42746736	+	meta_56915_2931	meta_EXOSC5_GSK3A	38	0.450679
chr2	128014865	128615729	+	meta_2071_5433	meta_ERCC3_POLR2D	36	0.451994
chr19	13001942	13885096	+	meta_2639_84245	meta_GCDH_MRI1	34	0.452042
chr19	6677845	6857377	+	meta_718_7409	meta_C3_VAV1	74	0.452368
chr7	100875372	101272576	+	meta_24146_93408	meta_CLDN15_MYL10	38	0.45286
chr19	48885826	48985571	+	meta_10945_9266	meta_KDELR1_CYTH2	33	0.453064
chr15	69070874	69747884	+	meta_8125_6176	meta_ANP32A_RPLP1	25	0.453122
chr14	102430864	102606086	+	meta_1778_3320	meta_DYNC1H1_HSP90AA1	33	0.454115
chr3	127317199	127872757	+	meta_4171_8607	meta_MCM2_RUVBL1	29	0.454124
chr22	45098077	45258664	+	meta_553158_23779	meta_PRR5-ARHGAP8_ARHGAP8	108	0.4544
chr13	92050934	95060273	+	meta_2262_10082	meta_GPC5_GPC6	563	0.455463
chr3	75986644	79817059	+	meta_6092_6091	meta_ROBO2_ROBO1	466	0.455678
chr15	75074424	75748124	+	meta_1445_25942	meta_CSK_SIN3A	37	0.457255
chr16	28603263	28634907	+	meta_6799_6817	meta_SULT1A2_SULT1A1	9	0.458439
chr5	174867674	175113245	+	meta_1812_3274	meta_DRD1_HRH2	61	0.458616
chr19	16999825	17932383	+	meta_9002_3640	meta_F2RL3_INSL3	56	0.458648
chr19	3777966	4124126	+	meta_4145_5605	meta_MATK_MAP2K2	55	0.459604
chr5	36606456	37371197	+	meta_6507_9631	meta_SLC1A3_NUP155	69	0.459986
chr9	130965662	131395944	+	meta_1759_6709	meta_DNM1_SPTAN1	39	0.460035
chr19	917341	1009723	+	meta_84634_116444	meta_KISS1R_GRIN3B	52	0.460072
chr8	66626568	67090846	+	meta_5150_1392	meta_PDE7A_CRH	36	0.460492
chr6	33589155	34123399	+	meta_3710_4295_2914	meta_ITPR3_MLN_GRM4	177	0.460718
chr20	55926144	56141513	+	meta_8480_5105	meta_RAE1_PCK1	56	0.46089
chr17	42018171	42638630	+	meta_5539_5697_2535	meta_PPY_PYY_FZD2	36	0.460948
chr17	66863430	67323323	+	meta_10351_10350_23460_10349_23461	meta_ABCA8_ABCA9_ABCA6_ABCA10_ABCA5	105	0.461878
chr9	33817181	34620496	+	meta_54926_11258	meta_UBE2R2_DCTN3	42	0.462352
chr11	405715	615999	+	meta_59307_3665	meta_SIGIRR_IRF7	47	0.462394
chr16	30362086	31206192	+	meta_10421_2521	meta_CD2BP2_FUS	17	0.46302
chr18	12947982	13764554	+	meta_81929_8731	meta_SEH1L_RNMT	57	0.463105
chr19	49298318	49559852	+	meta_587_3972_1082_93659_94115	meta_BCAT2_LHB_CGB_CGB5_CGB8	47	0.463377
chr19	44416775	45004574	+	meta_7596_7638_7711_7773_7766_7767_7768_10780_7769_7770_9310_7771_26974_7733	meta_ZNF45_ZNF221_ZNF155_ZNF230_ZNF223_ZNF224_ZNF225_ZNF234_ZNF226_ZNF227_ZNF235_ZFP112_ZNF285_ZNF180	150	0.463577
chr16	67282854	68335726	+	meta_6553_9114_6560_9057	meta_SLC9A5_ATP6V0D1_SLC12A4_SLC7A6	50	0.463805
chr17	6588038	7191367	+	meta_284111_6517	meta_SLC13A5_SLC2A4	67	0.464004
chr2	85804613	85820511	+	meta_8673_10791	meta_VAMP8_VAMP5	21	0.464614
chr6	35310334	35464861	+	meta_5467_7005	meta_PPARD_TEAD3	53	0.464764
chr19	41892275	42375484	+	meta_56915_6223	meta_EXOSC5_RPS19	41	0.464902
chr17	80709939	81009686	+	meta_6904_146712	meta_TBCD_B3GNTL1	95	0.464923
chr17	17104308	17495017	+	meta_201164_10400	meta_PLD6_PEMT	54	0.465079
chr1	12123433	12269277	+	meta_943_7133	meta_TNFRSF8_TNFRSF1B	57	0.465544
chr17	7120443	8066293	+	meta_37_6844	meta_ACADVL_VAMP2	48	0.466234
chr11	64126624	65430443	+	meta_8986_10235_5871_4296_5970	meta_RPS6KA4_RASGRP2_MAP4K2_MAP3K11_RELA	70	0.466844
chr17	37844392	37903538	+	meta_2064_2886	meta_ERBB2_GRB7	22	0.467725
chr11	111652918	111957522	+	meta_79796_26521	meta_ALG9_TIMM8B	34	0.467741
chr17	73201596	73761280	+	meta_79902_2584	meta_NUP85_GALK1	31	0.467805
chr12	53400061	53715412	+	meta_1975_8086	meta_EIF4B_AAAS	40	0.468379
chr17	48261456	48704832	+	meta_1277_8913	meta_COL1A1_CACNA1G	83	0.468523
chr14	90863326	91526993	+	meta_801_9252	meta_CALM1_RPS6KA5	65	0.468714
chr20	3088218	3856770	+	meta_22888_57506	meta_UBOX5_MAVS	69	0.469206
chr7	588833	1133451	+	meta_5575_2852	meta_PRKAR1B_GPER	48	0.469927
chr16	46736193	47735434	+	meta_91807_5257	meta_MYLK3_PHKB	18	0.470217
chr1	104078747	104301311	+	meta_280_279_276	meta_AMY2B_AMY2A_AMY1A	12	0.470434
chr11	118618472	118889057	+	meta_1656_6230	meta_DDX6_RPS25	37	0.470974
chr12	54624730	54694821	+	meta_23468_4778	meta_CBX5_NFE2	32	0.472347
chr7	6414125	6523849	+	meta_5879_221955	meta_RAC1_DAGLB	36	0.472805
chr17	1324646	1553392	+	meta_1398_83547	meta_CRK_RILP	43	0.473635
chr19	48898131	49465055	+	meta_2906_581	meta_GRIN2D_BAX	55	0.47364
chr11	102188180	102249401	+	meta_330_329	meta_BIRC3_BIRC2	22	0.474278
chr2	73300509	74094295	+	meta_26056_10617	meta_RAB11FIP5_STAMBP	41	0.475469
chr10	106013951	106059176	+	meta_9446_119391	meta_GSTO1_GSTO2	18	0.47618
chr17	66507920	67240956	+	meta_5573_10351_10350_23460_10349	meta_PRKAR1A_ABCA8_ABCA9_ABCA6_ABCA10	122	0.476473
chr4	54243819	55606881	+	meta_5156_3815	meta_PDGFRA_KIT	230	0.476539
chr8	48685668	48890719	+	meta_5591_4173	meta_PRKDC_MCM4	13	0.4767
chr15	73344824	74006859	+	meta_4756_80381	meta_NEO1_CD276	55	0.477117
chr2	26413503	26513333	+	meta_3030_3032	meta_HADHA_HADHB	18	0.477425
chr19	6739706	7294011	+	meta_9322_3643	meta_TRIP10_INSR	100	0.47779
chr12	13714409	14930936	+	meta_2904_121504_55766	meta_GRIN2B_HIST4H4_H2AFJ	174	0.479298
chr4	100044832	100356667	+	meta_127_130_124_125_126_131	meta_ADH4_ADH6_ADH1A_ADH1B_ADH1C_ADH7	158	0.479441
chr14	23389732	23504429	+	meta_10419_5693	meta_PRMT5_PSMB5	45	0.479457
chr17	34198495	34433014	+	meta_6352_6360_6359_6368_6362_6348_6351	meta_CCL5_CCL16_CCL15_CCL23_CCL18_CCL3_CCL4	72	0.479899
chr4	99992129	100356667	+	meta_128_127_130_124_125_126_131	meta_ADH5_ADH4_ADH6_ADH1A_ADH1B_ADH1C_ADH7	173	0.480708
chr10	89264222	89728532	+	meta_9562_5728	meta_MINPP1_PTEN	49	0.481771
chr3	23244652	23933131	+	meta_7325_7324	meta_UBE2E2_UBE2E1	97	0.482679
chr12	49159974	49952077	+	meta_112_784_23416	meta_ADCY6_CACNB3_KCNH3	45	0.482845
chr13	113760101	113826698	+	meta_2155_2159_8858	meta_F7_F10_PROZ	44	0.48309
chr19	36673186	38210691	+	meta_147929_84924_57711_84911_163081_147923_199704_92285_163087_148266_148268_163255_51276_84775	meta_ZNF565_ZNF566_ZNF529_ZNF382_ZNF567_ZNF420_ZNF585A_ZNF585B_ZNF383_ZNF569_ZNF570_ZNF540_ZNF571_ZNF607	145	0.483397
chr12	4918341	5155954	+	meta_3742_3736_3741	meta_KCNA6_KCNA1_KCNA5	130	0.483771
chr9	135545727	135933890	+	meta_9329_9328	meta_GTF3C4_GTF3C5	60	0.484143
chr11	5246695	5667011	+	meta_3043_3045_3048_3046	meta_HBB_HBD_HBG2_HBE1	260	0.485134
chr15	40453209	40954881	+	meta_701_57082	meta_BUB1B_CASC5	65	0.485192
chr11	64037299	64139687	+	meta_572_8986	meta_BAD_RPS6KA4	34	0.485282
chr2	208394615	208634143	+	meta_1385_7855	meta_CREB1_FZD5	32	0.485517
chr19	4090319	4173051	+	meta_5605_84699	meta_MAP2K2_CREB3L3	33	0.486967
chr22	50296853	51066601	+	meta_79087_410	meta_ALG12_ARSA	52	0.487754
chr1	35220647	35261348	+	meta_2709_127534_2707_2701	meta_GJB5_GJB4_GJB3_GJA4	26	0.488047
chr4	76922622	76957350	+	meta_4283_3627_6373	meta_CXCL9_CXCL10_CXCL11	30	0.488141
chr18	12661954	13125051	+	meta_79959_55125	meta_CEP76_CEP192	59	0.48823
chr12	123185839	123201439	+	meta_338442_8843	meta_HCAR2_HCAR3	12	0.488438
chr16	23765947	24231932	+	meta_63928_5579	meta_CHP2_PRKCB	121	0.48878
chr14	23495059	23564823	+	meta_5693_22985	meta_PSMB5_ACIN1	53	0.488935
chr9	133589267	134615217	+	meta_25_2889	meta_ABL1_RAPGEF1	125	0.489581
chr19	49843852	50886285	+	meta_8463_81857_25888_7376	meta_TEAD2_MED25_ZNF473_NR1H2	90	0.490038
chr19	47104511	47128354	+	meta_808_5739	meta_CALM3_PTGIR	28	0.491641
chr19	47104511	47137939	+	meta_808_94235	meta_CALM3_GNG8	28	0.491641
chr11	65421066	65667997	+	meta_5970_8061	meta_RELA_FOSL1	45	0.49191
chr10	119000583	119806114	+	meta_6571_22841	meta_SLC18A2_RAB11FIP2	40	0.492231
chr11	64018994	64512928	+	meta_5331_10235	meta_PLCB3_RASGRP2	35	0.492463
chr12	69004618	69973562	+	meta_5908_10818	meta_RAP1B_FRS2	49	0.492477
chr1	115247084	115880857	+	meta_4893_4803	meta_NRAS_NGF	70	0.493209
chr3	12876443	13461809	+	meta_6161_23225	meta_RPL32_NUP210	55	0.493632
chr19	35248978	35436076	+	meta_148103_90075	meta_ZNF599_ZNF30	57	0.495373
chr8	39771327	39873910	+	meta_3620_169355	meta_IDO1_IDO2	52	0.496968
chr4	38773859	39784410	+	meta_81793_7096_10333_3093	meta_TLR10_TLR1_TLR6_UBE2K	66	0.497119
chr22	38686696	39190161	+	meta_1454_25777	meta_CSNK1E_SUN2	60	0.497492
chr17	44839871	44964096	+	meta_7473_7484	meta_WNT3_WNT9B	27	0.49868
chr19	1086577	1440492	+	meta_5434_6209	meta_POLR2E_RPS15	53	0.498773
chr19	14139016	14586174	+	meta_117579_5731	meta_RLN3_PTGER1	38	0.50022
chr9	140033608	141019076	+	meta_2902_774	meta_GRIN1_CACNA1B	63	0.501012
chr2	191833761	192038902	+	meta_6772_6775	meta_STAT1_STAT4	62	0.501301
chr11	62475065	62689012	+	meta_2785_1128	meta_GNG3_CHRM1	23	0.503496
chr1	28473676	29190208	+	meta_5724_4985	meta_PTAFR_OPRD1	48	0.505025
chr20	44470359	44541003	+	meta_10005_5476_5360	meta_ACOT8_CTSA_PLTP	38	0.505307
chr16	89627064	90002505	+	meta_6137_10381	meta_RPL13_TUBB3	57	0.505403
chr4	54243819	55991762	+	meta_5156_3815_3791	meta_PDGFRA_KIT_KDR	264	0.506452
chr1	19166092	20006055	+	meta_80834_3362	meta_TAS1R2_HTR6	83	0.506536
chr2	44001177	44471523	+	meta_51626_5495	meta_DYNC2LI1_PPM1B	69	0.508994
chr2	103089761	103327809	+	meta_389015_6549	meta_SLC9A4_SLC9A2	64	0.509112
chr10	99079021	99094458	+	meta_10023_23401	meta_FRAT1_FRAT2	25	0.50918
chr19	1086577	1605483	+	meta_5434_513_374291_10975	meta_POLR2E_ATP5D_NDUFS7_UQCR11	83	0.509431
chr14	90722893	91526993	+	meta_5700_801_9252	meta_PSMC1_CALM1_RPS6KA5	75	0.509647
chr4	46251580	46996424	+	meta_2555_2557	meta_GABRA2_GABRA4	59	0.509903
chr8	18027970	18258723	+	meta_9_10	meta_NAT1_NAT2	131	0.511327
chr3	52027643	52742197	+	meta_6159_28972	meta_RPL29_SPCS1	16	0.511385
chr2	70121074	70520869	+	meta_11017_5093_6637	meta_SNRNP27_PCBP1_SNRPG	37	0.512048
chr4	46251580	47428447	+	meta_2555_2557_2560	meta_GABRA2_GABRA4_GABRB1	120	0.514049
chr19	10381516	10944160	+	meta_3383_3386_3385_9817_10053_1785	meta_ICAM1_ICAM4_ICAM3_KEAP1_AP1M2_DNM2	110	0.51415
chr9	4709556	5128183	+	meta_50808_3717	meta_AK3_JAK2	87	0.515325
chr6	35441373	35765121	+	meta_7005_1208	meta_TEAD3_CLPS	51	0.515553
chr12	56360555	57146146	+	meta_1017_5557	meta_CDK2_PRIM1	26	0.516688
chr14	63841354	65569413	+	meta_5529_23224_3306_4149	meta_PPP2R5E_SYNE2_HSPA2_MAX	166	0.516887
chr12	124808956	125365007	+	meta_9612_949	meta_NCOR2_SCARB1	161	0.517178
chr1	110091185	110999976	+	meta_2773_2780_84432	meta_GNAI3_GNAT2_PROK1	78	0.517369
chr8	143953772	143999259	+	meta_1584_1585	meta_CYP11B1_CYP11B2	42	0.518684
chr9	34551429	34661898	+	meta_1271_3590	meta_CNTFR_IL11RA	47	0.519505
chr1	24069855	24999772	+	meta_6924_10250	meta_TCEB3_SRRM1	29	0.51974
chr3	49158546	49573051	+	meta_3913_1605	meta_LAMB2_DAG1	33	0.520053
chr14	102228134	102517135	+	meta_5527_1778	meta_PPP2R5C_DYNC1H1	49	0.520152
chr2	219536748	219925238	+	meta_27148_7475_80326_3549	meta_STK36_WNT6_WNT10A_IHH	42	0.520211
chr12	26488284	27119581	+	meta_3709_26127	meta_ITPR2_FGFR1OP2	220	0.520627
chr2	46808412	47168994	+	meta_5281_90411	meta_PIGF_MCFD2	74	0.52072
chr5	473333	1445543	+	meta_6550_10723_340024_348932_6531	meta_SLC9A3_SLC12A7_SLC6A19_SLC6A18_SLC6A3	144	0.521225
chr18	42747972	43332485	+	meta_8170_6563	meta_SLC14A2_SLC14A1	206	0.521663
chr2	87011727	87089047	+	meta_925_926	meta_CD8A_CD8B	23	0.523202
chr9	130965662	131790579	+	meta_1759_56904	meta_DNM1_SH3GLB2	33	0.524056
chr9	21967750	22009312	+	meta_1029_1030	meta_CDKN2A_CDKN2B	22	0.524264
chr5	52083773	52390609	+	meta_3672_3673	meta_ITGA1_ITGA2	130	0.526014
chr6	49928004	50016364	+	meta_245928_245927_245913_245915	meta_DEFB114_DEFB113_DEFB110_DEFB112	17	0.527451
chr9	71320329	71629039	+	meta_8395_5568	meta_PIP5K1B_PRKACG	85	0.527514
chr2	46769866	47403740	+	meta_23433_805	meta_RHOQ_CALM2	64	0.527584
chr19	48958963	49576198	+	meta_3770_3743	meta_KCNJ14_KCNA7	34	0.52875
chr11	61066918	62534187	+	meta_1642_2237_5436	meta_DDB1_FEN1_POLR2G	36	0.529152
chr3	121774208	122294049	+	meta_942_3836_151636	meta_CD86_KPNA1_DTX3L	78	0.529165
chr16	96978	450754	+	meta_51728_4833	meta_POLR3K_NME4	42	0.529263
chr7	82993221	84816171	+	meta_9723_10371_223117	meta_SEMA3E_SEMA3A_SEMA3D	172	0.529934
chr4	110354970	110723335	+	meta_10427_3426	meta_SEC24B_CFI	39	0.530149
chr3	148415657	148614872	+	meta_185_1359	meta_AGTR1_CPA3	73	0.530233
chr1	27425299	27816678	+	meta_6548_10163	meta_SLC9A1_WASF2	30	0.53116
chr19	49471381	50432988	+	meta_2997_23636	meta_GYS1_NUP62	64	0.531175
chr7	98923495	98992404	+	meta_10552_10095	meta_ARPC1A_ARPC1B	14	0.532002
chr7	91570188	92465941	+	meta_10142_1021	meta_AKAP9_CDK6	81	0.532426
chr19	47104511	47354203	+	meta_808_94235_1175	meta_CALM3_GNG8_AP2S1	40	0.532721
chr11	64494382	65418391	+	meta_10235_6494	meta_RASGRP2_SIPA1	40	0.533145
chr1	32757707	33151812	+	meta_3065_5928	meta_HDAC1_RBBP4	11	0.533191
chr19	47104511	47354203	+	meta_808_1175	meta_CALM3_AP2S1	36	0.533592
chr1	1138887	1149548	+	meta_8784_7293	meta_TNFRSF18_TNFRSF4	22	0.534151
chr16	20944475	21994668	+	meta_55567_7385	meta_DNAH3_UQCRC2	64	0.534305
chr19	1241748	1605483	+	meta_513_374291_10975	meta_ATP5D_NDUFS7_UQCR11	48	0.534865
chr19	50270179	50381613	+	meta_160_84335	meta_AP2A1_AKT1S1	43	0.535302
chr1	8921058	9148510	+	meta_2023_6518	meta_ENO1_SLC2A5	64	0.535346
chr2	44039610	44105605	+	meta_64240_64241	meta_ABCG5_ABCG8	55	0.536105
chr19	54641435	54711515	+	meta_4849_6203	meta_CNOT3_RPS9	44	0.536669
chr14	102228134	102606086	+	meta_5527_1778_3320	meta_PPP2R5C_DYNC1H1_HSP90AA1	54	0.536895
chr9	123578331	124095120	+	meta_5711_2934	meta_PSMD5_GSN	59	0.537314
chr17	47283595	48279000	+	meta_2793_1277	meta_GNGT2_COL1A1	50	0.537576
chr11	104813593	104916051	+	meta_837_834	meta_CASP4_CASP1	35	0.537769
chr17	7565096	8371495	+	meta_7157_55135_9212_81565	meta_TP53_WRAP53_AURKB_NDEL1	80	0.538831
chr14	64319682	65009954	+	meta_23224_3306	meta_SYNE2_HSPA2	98	0.539271
chr9	34551429	34710164	+	meta_1271_3590_10850_6363_6366	meta_CNTFR_IL11RA_CCL27_CCL19_CCL21	53	0.539842
chr9	79013514	79122332	+	meta_653162_2650	meta_RPSAP9_GCNT1	43	0.53987
chr7	73183326	73247015	+	meta_1365_1364	meta_CLDN3_CLDN4	29	0.540091
chr13	113760101	113803843	+	meta_2155_2159	meta_F7_F10	41	0.540579
chr9	130213764	132404448	+	meta_90678_1759_23511_140459	meta_LRSAM1_DNM1_NUP188_ASB6	100	0.540652
chr14	75408532	76448092	+	meta_5228_2353_7043	meta_PGF_FOS_TGFB3	63	0.540873
chr22	36677322	37640305	+	meta_4627_5880	meta_MYH9_RAC2	106	0.540888
chr19	10823793	11639987	+	meta_1785_51295	meta_DNM2_ECSIT	48	0.541099
chr5	139226363	139726188	+	meta_9542_1839	meta_NRG2_HBEGF	67	0.542048
chr5	176057682	176326333	+	meta_253314_3101	meta_EIF4E1B_HK3	50	0.542387
chr3	119540801	120321258	+	meta_2932_4710	meta_GSK3B_NDUFB4	66	0.543029
chr19	50270179	50432988	+	meta_160_23636	meta_AP2A1_NUP62	55	0.543145
chr14	24641233	24711880	+	meta_9985_26277	meta_REC8_TINF2	36	0.543261
chr4	84457066	85572493	+	meta_84803_1040	meta_AGPAT9_CDS1	42	0.545033
chr2	187454789	188419219	+	meta_3685_7035	meta_ITGAV_TFPI	60	0.546069
chr3	123331142	124606144	+	meta_4638_3693	meta_MYLK_ITGB5	79	0.547606
chr12	53585106	53874946	+	meta_3695_8086_5094	meta_ITGB7_AAAS_PCBP2	60	0.548371
chr11	118528941	118901616	+	meta_11181_2542	meta_TREH_SLC37A4	51	0.549972
chr6	111981534	112575917	+	meta_2534_3910	meta_FYN_LAMA4	123	0.550832
chr9	34661892	34710164	+	meta_10850_6363_6366	meta_CCL27_CCL19_CCL21	25	0.551327
chr11	61567096	61634825	+	meta_3992_9415	meta_FADS1_FADS2	39	0.552701
chr3	121902529	123167392	+	meta_846_111	meta_CASR_ADCY5	85	0.55305
chr19	39936185	40487671	+	meta_6829_5704	meta_SUPT5H_PSMC4	39	0.553249
chr8	37716464	37824184	+	meta_80223_155	meta_RAB11FIP1_ADRB3	27	0.555803
chr6	109761930	111136837	+	meta_6610_9896_23097	meta_SMPD2_FIG4_CDK19	64	0.557152
chr17	40996608	41010147	+	meta_314_8639	meta_AOC2_AOC3	6	0.558511
chr7	73183326	74203659	+	meta_1365_1364_653361	meta_CLDN3_CLDN4_NCF1	30	0.559815
chr5	40909598	42721980	+	meta_730_729_26272_2690	meta_C7_C6_FBXO4_GHR	152	0.561937
chr3	127771211	128399918	+	meta_29927_6184	meta_SEC61A1_RPN1	39	0.562167
chr2	74438730	75120481	+	meta_57835_3099	meta_SLC4A5_HK2	95	0.562315
chr11	532241	615999	+	meta_3265_3665	meta_HRAS_IRF7	41	0.562719
chr14	90722893	90874619	+	meta_5700_801	meta_PSMC1_CALM1	32	0.56385
chr4	185548849	186071538	+	meta_836_291	meta_CASP3_SLC25A4	50	0.564078
chr14	24605377	25103432	+	meta_5720_5721_3002	meta_PSME1_PSME2_GZMB	57	0.564125
chr17	7341591	7590868	+	meta_2256_7157	meta_FGF11_TP53	67	0.564721
chr12	109252707	110035071	+	meta_1610_4598	meta_DAO_MVK	50	0.565001
chr5	131396346	131411863	+	meta_3562_1437	meta_IL3_CSF2	20	0.567012
chr3	49158546	49449526	+	meta_3913_387	meta_LAMB2_RHOA	33	0.568367
chr11	64037299	64528187	+	meta_572_5837	meta_BAD_PYGM	34	0.569191
chr11	532241	627173	+	meta_3265_6343	meta_HRAS_SCT	42	0.56921
chr5	40909598	41261540	+	meta_730_729	meta_C7_C6	112	0.569732
chr19	3630178	4124126	+	meta_23396_5605	meta_PIP5K1C_MAP2K2	59	0.569897
chr11	925808	1785222	+	meta_161_1509	meta_AP2A2_CTSD	52	0.571127
chr4	2470794	2758103	+	meta_6047_79155	meta_RNF4_TNIP2	35	0.571173
chr22	37602244	38221502	+	meta_6753_5880_8484	meta_SSTR3_RAC2_GALR3	80	0.571706
chr8	37888019	38326352	+	meta_1978_2260	meta_EIF4EBP1_FGFR1	31	0.572937
chr12	69004618	69239320	+	meta_5908_4193	meta_RAP1B_MDM2	39	0.573525
chr11	18415935	18472793	+	meta_3939_3948	meta_LDHA_LDHC	18	0.574161
chr12	57910370	58240747	+	meta_1649_10106	meta_DDIT3_CTDSP2	36	0.574721
chr17	40253421	42256451	+	meta_79132_6777_6776_6774_3430_1845_92591	meta_DHX58_STAT5B_STAT5A_STAT3_IFI35_DUSP3_ASB16	111	0.57529
chr11	65029431	65488409	+	meta_23649_84153	meta_POLA2_RNASEH2C	29	0.575701
chr10	103529886	104162286	+	meta_2253_4791	meta_FGF8_NFKB2	30	0.576989
chr10	4934795	5260910	+	meta_1645_8644_1646_1109	meta_AKR1C1_AKR1C3_AKR1C2_AKR1C4	99	0.577011
chr17	79825596	79992080	+	meta_396_5881	meta_ARHGDIA_RAC3	23	0.577285
chr7	82993221	83824217	+	meta_9723_10371	meta_SEMA3E_SEMA3A	142	0.578967
chr16	30125425	30389310	+	meta_5595_29895	meta_MAPK3_MYLPF	27	0.579615
chr20	60963685	61051026	+	meta_81928_140628	meta_CABLES2_GATA5	56	0.580417
chr2	197697727	198364998	+	meta_80055_3329	meta_PGAP1_HSPD1	35	0.580625
chr1	955502	1170420	+	meta_375790_126792	meta_AGRN_B3GALT6	38	0.581017
chr17	6588038	7561089	+	meta_284111_6517_482	meta_SLC13A5_SLC2A4_ATP1B2	94	0.582165
chr17	61699774	61996198	+	meta_4215_2689_1442_2688	meta_MAP3K3_GH2_CSH1_GH1	54	0.584229
chr17	61904769	62658386	+	meta_5705_64750	meta_PSMC5_SMURF2	25	0.584835
chr19	49258815	50143400	+	meta_26291_4909_6237	meta_FGF21_NTF4_RRAS	57	0.585236
chr3	48956280	49851391	+	meta_10425_63891_7318	meta_ARIH2_RNF123_UBA7	44	0.585491
chr3	123001142	123603149	+	meta_111_4638	meta_ADCY5_MYLK	75	0.586184
chr19	48898131	49520347	+	meta_2906_3972	meta_GRIN2D_LHB	42	0.586371
chr5	151202073	151784840	+	meta_2741_56923	meta_GLRA1_NMUR2	55	0.586492
chr9	117546914	117692875	+	meta_9966_944	meta_TNFSF15_TNFSF8	48	0.587565
chr9	136207754	137332431	+	meta_6837_6256	meta_MED22_RXRA	78	0.587631
chr3	10183318	11599139	+	meta_7428_3656_6396_10533	meta_VHL_IRAK2_SEC13_ATG7	138	0.589872
chr12	91444270	91505542	+	meta_11081_4060	meta_KERA_LUM	28	0.590384
chr4	164245116	164273086	+	meta_4886_4889	meta_NPY1R_NPY5R	25	0.590882
chr3	10183318	11599139	+	meta_7428_6396_10533	meta_VHL_SEC13_ATG7	127	0.592798
chr1	9711789	10532613	+	meta_5293_1676	meta_PIK3CD_DFFA	62	0.59282
chr20	60711782	61569304	+	meta_5688_11083	meta_PSMA7_DIDO1	71	0.5935
chr20	5095598	5975831	+	meta_5111_84515	meta_PCNA_MCM8	60	0.594504
chr1	110091185	111217655	+	meta_2773_3749_3744_3737_3738	meta_GNAI3_KCNC4_KCNA10_KCNA2_KCNA3	149	0.595043
chr17	66970772	67240956	+	meta_10350_23460_10349	meta_ABCA9_ABCA6_ABCA10	70	0.598394
chr15	45653321	45983492	+	meta_2628_58472	meta_GATM_SQRDL	57	0.600695
chr10	101468504	102289636	+	meta_1355_4714	meta_COX15_NDUFB8	44	0.601243
chr10	99079021	99531756	+	meta_10023_23401_6425	meta_FRAT1_FRAT2_SFRP5	53	0.601699
chr12	46576840	47219780	+	meta_81539_54407_55089	meta_SLC38A1_SLC38A2_SLC38A4	80	0.601765
chr6	72596405	73908573	+	meta_22999_56479	meta_RIMS1_KCNQ5	226	0.601918
chr12	49159974	49376396	+	meta_112_7480_7471	meta_ADCY6_WNT10B_WNT1	40	0.602441
chr17	73772514	74733493	+	meta_3021_6427	meta_H3F3B_SRSF2	36	0.602664
chr19	48373722	49102684	+	meta_6822_6820	meta_SULT2A1_SULT2B1	81	0.603133
chr2	44039610	44547962	+	meta_64240_64241_6519	meta_ABCG5_ABCG8_SLC3A1	79	0.6044
chr20	43514343	44758384	+	meta_7529_11065_5476_958	meta_YWHAB_UBE2C_CTSA_CD40	103	0.604651
chr12	69080730	69239320	+	meta_57122_4193	meta_NUP107_MDM2	38	0.605212
chr17	79617488	80197375	+	meta_5148_4097_9123	meta_PDE6G_MAFG_SLC16A3	40	0.606383
chr3	10290176	10334631	+	meta_9797_51738	meta_TATDN2_GHRL	48	0.606633
chr1	9063358	9148510	+	meta_155184_6518	meta_SLC2A7_SLC2A5	55	0.606794
chr5	176513920	176827637	+	meta_2264_345456	meta_FGFR4_PFN3	28	0.607511
chr17	3468739	4806369	+	meta_7442_5026_5023_1145	meta_TRPV1_P2RX5_P2RX1_CHRNE	130	0.608145
chr5	68530621	68665840	+	meta_1022_6880	meta_CDK7_TAF9	35	0.608414
chr12	10457049	10607215	+	meta_3824_3821	meta_KLRD1_KLRC1	35	0.608415
chr11	8008444	8711419	+	meta_8665_6157	meta_EIF3F_RPL27A	68	0.608497
chr8	74692331	74941307	+	meta_55284_6921_23643	meta_UBE2W_TCEB1_LY96	38	0.608991
chr2	202098165	202903160	+	meta_841_8324	meta_CASP8_FZD7	45	0.610225
chr19	45582517	46195443	+	meta_79760_6633	meta_GEMIN7_SNRPD2	44	0.610322
chr2	158383278	158732374	+	meta_130399_90	meta_ACVR1C_ACVR1	50	0.610541
chr3	194995464	195809032	+	meta_23527_7037	meta_ACAP2_TFRC	42	0.611431
chr19	1383525	1605483	+	meta_374291_10975	meta_NDUFS7_UQCR11	35	0.612148
chr19	39734271	40791302	+	meta_282617_282616_282618_208	meta_IFNL3_IFNL2_IFNL1_AKT2	45	0.61265
chr2	241375114	242434256	+	meta_2817_9855	meta_GPC1_FARP2	63	0.612806
chr4	157997276	158287226	+	meta_2743_2891	meta_GLRB_GRIA2	35	0.612878
chr12	91444270	91576806	+	meta_11081_4060_1634	meta_KERA_LUM_DCN	33	0.612938
chr3	49061761	49395791	+	meta_3615_2876	meta_IMPDH2_GPX1	15	0.614056
chr14	94843083	95059457	+	meta_5265_5104	meta_SERPINA1_SERPINA5	104	0.614349
chr2	27353624	27593324	+	meta_10113_8890	meta_PREB_EIF2B4	33	0.615322
chr17	61851566	62502484	+	meta_11325_1655	meta_DDX42_DDX5	27	0.615606
chr17	60704761	62658386	+	meta_9902_4215_5705_2689_1442_2688_974_3384_64750	meta_MRC2_MAP3K3_PSMC5_GH2_CSH1_GH1_CD79B_ICAM2_SMURF2	110	0.615675
chr19	49519236	49926698	+	meta_3972_113091	meta_LHB_PTH2	40	0.615879
chr14	35761573	35873960	+	meta_5687_4792	meta_PSMA6_NFKBIA	51	0.616532
chr19	46010687	47508333	+	meta_7408_3171_1175_2909	meta_VASP_FOXA3_AP2S1_ARHGAP35	88	0.617787
chr19	50162825	50432988	+	meta_3661_160_84335_23636	meta_IRF3_AP2A1_AKT1S1_NUP62	71	0.619539
chr4	88720701	88904563	+	meta_3381_6696	meta_IBSP_SPP1	76	0.620061
chr12	69633316	69973562	+	meta_11052_10818	meta_CPSF6_FRS2	64	0.620135
chr5	137419580	138270723	+	meta_7478_1495	meta_WNT8A_CTNNA1	31	0.620407
chr7	86974950	87105019	+	meta_54677_5244	meta_CROT_ABCB4	86	0.620496
chr12	49223538	50038452	+	meta_9416_25766	meta_DDX23_PRPF40B	38	0.621162
chr2	63815742	64118696	+	meta_4190_7360	meta_MDH1_UGP2	17	0.621701
chr3	48785217	49449526	+	meta_5576_387	meta_PRKAR2A_RHOA	23	0.622144
chr4	46037786	47428447	+	meta_2565_2555_2557_2560	meta_GABRG1_GABRA2_GABRA4_GABRB1	133	0.622391
chr9	133569157	134109091	+	meta_23404_8021	meta_EXOSC2_NUP214	53	0.622482
chr3	42913683	43764217	+	meta_1582_51099	meta_CYP8B1_ABHD5	41	0.623982
chr4	1694526	2010962	+	meta_7884_7469	meta_SLBP_NELFA	27	0.624782
chr17	34198495	34433014	+	meta_6352_6351	meta_CCL5_CCL4	33	0.625225
chr7	73868119	74175022	+	meta_9569_2969	meta_GTF2IRD1_GTF2I	28	0.62542
chr12	49159974	49222726	+	meta_112_784	meta_ADCY6_CACNB3	28	0.62694
chr19	41497203	41713444	+	meta_1555_1572_29785	meta_CYP2B6_CYP2F1_CYP2S1	67	0.627966
chr19	41349442	41713444	+	meta_1548_1555_1553_1572_29785	meta_CYP2A6_CYP2B6_CYP2A13_CYP2F1_CYP2S1	80	0.628327
chr19	6772678	7537371	+	meta_7409_23370	meta_VAV1_ARHGEF18	75	0.629751
chr19	10381516	10450345	+	meta_3383_3385	meta_ICAM1_ICAM3	42	0.630094
chr19	10381516	10450345	+	meta_3383_3386_3385	meta_ICAM1_ICAM4_ICAM3	42	0.630094
chr16	16043433	16317328	+	meta_4363_368	meta_ABCC1_ABCC6	173	0.630252
chr1	27992571	28520447	+	meta_2537_5724	meta_IFI6_PTAFR	25	0.630772
chr15	90728151	91439006	+	meta_10509_2242	meta_SEMA4B_FES	57	0.632568
chr4	110631144	110934118	+	meta_81579_1950	meta_PLA2G12A_EGF	73	0.632972
chr19	10683346	11689801	+	meta_10053_54	meta_AP1M2_ACP5	42	0.633093
chr3	129247481	129696781	+	meta_6010_7200	meta_RHO_TRH	42	0.633389
chr19	281043	893218	+	meta_8612_10025	meta_PPAP2C_MED16	57	0.633959
chr9	139901685	140131006	+	meta_20_142680	meta_ABCA2_SLC34A3	43	0.634033
chr7	128577768	129592800	+	meta_3663_7328	meta_IRF5_UBE2H	50	0.634704
chr2	30670122	31806040	+	meta_253558_6716	meta_LCLAT1_SRD5A2	86	0.635071
chr12	50497601	50561097	+	meta_2819_91012	meta_GPD1_CERS5	29	0.635347
chr12	48366747	49376396	+	meta_1280_784_27289_7480_7471	meta_COL2A1_CACNB3_RND1_WNT10B_WNT1	97	0.635349
chr7	136553398	137531609	+	meta_1129_9162	meta_CHRM2_DGKI	122	0.635401
chr17	7128660	7590868	+	meta_1856_2256_7157	meta_DVL2_FGF11_TP53	92	0.635511
chr7	150526068	150711687	+	meta_26_4846	meta_ABP1_NOS3	111	0.637342
chr21	27096790	27543446	+	meta_522_351	meta_ATP5J_APP	93	0.637632
chr4	155484131	155533902	+	meta_2244_2243_2266	meta_FGB_FGA_FGG	36	0.638138
chr3	97806016	98217475	+	meta_81050_79295_79310_26339_402135	meta_OR5AC2_OR5H6_OR5H2_OR5K1_OR5K2	80	0.638436
chr7	123485222	123611461	+	meta_23553_6677	meta_HYAL4_SPAM1	33	0.639876
chr2	219687105	220291461	+	meta_53632_1674	meta_PRKAG3_DES	34	0.640342
chr2	217498126	217560272	+	meta_3485_3488	meta_IGFBP2_IGFBP5	33	0.640396
chr3	127771211	128533641	+	meta_29927_7879	meta_SEC61A1_RAB7A	34	0.640694
chr5	68462836	68710630	+	meta_891_5884	meta_CCNB1_RAD17	33	0.641562
chr11	14988214	15103888	+	meta_796_797	meta_CALCA_CALCB	22	0.641839
chr11	117857105	118766980	+	meta_3587_643	meta_IL10RA_CXCR5	60	0.642435
chr16	3162562	4817166	+	meta_7755_7760_7752_10127_54925_146434_1387_26048	meta_ZNF205_ZNF213_ZNF200_ZNF263_ZSCAN32_ZNF597_CREBBP_ZNF500	132	0.642449
chr3	44481261	44689963	+	meta_353274_55888_10168	meta_ZNF445_ZKSCAN7_ZNF197	31	0.645353
chr20	32399109	33099198	+	meta_128866_83737	meta_CHMP4B_ITCH	49	0.645593
chr17	3827162	4624795	+	meta_489_409	meta_ATP2A3_ARRB2	69	0.645639
chr3	141663269	142297668	+	meta_7029_545	meta_TFDP2_ATR	61	0.646127
chr11	113775517	113861034	+	meta_9177_3359	meta_HTR3B_HTR3A	33	0.646906
chr18	44390022	45457517	+	meta_9063_4087	meta_PIAS2_SMAD2	37	0.647729
chr3	48636431	49395791	+	meta_7384_2876	meta_UQCRC1_GPX1	20	0.648127
chr1	36273827	36522063	+	meta_192670_26523_192669	meta_AGO4_AGO1_AGO3	17	0.648498
chr2	95813399	95850064	+	meta_84874_7549	meta_ZNF514_ZNF2	10	0.650339
chr11	612554	1330892	+	meta_3665_54472	meta_IRF7_TOLLIP	50	0.651226
chr17	34198495	34433014	+	meta_6352_6348_6351	meta_CCL5_CCL3_CCL4	37	0.651925
chr9	123151146	123939886	+	meta_55755_11064	meta_CDK5RAP2_CNTRL	58	0.652107
chr19	47104511	48246391	+	meta_808_5739_94235_6543_30846	meta_CALM3_PTGIR_GNG8_SLC8A2_EHD2	81	0.653264
chr11	60897727	62534187	+	meta_55048_2237_5436	meta_VPS37C_FEN1_POLR2G	54	0.654272
chr5	473333	1246304	+	meta_6550_10723_340024_348932	meta_SLC9A3_SLC12A7_SLC6A19_SLC6A18	111	0.655297
chr20	2844824	3786761	+	meta_5786_994	meta_PTPRA_CDC25B	81	0.655736
chr17	7387697	7590868	+	meta_5430_7157	meta_POLR2A_TP53	72	0.656481
chr9	97321002	97402531	+	meta_8789_2203	meta_FBP2_FBP1	37	0.6571
chr6	3153901	3227968	+	meta_7280_347733	meta_TUBB2A_TUBB2B	23	0.658794
chr22	39619684	39918691	+	meta_5155_468	meta_PDGFB_ATF4	55	0.659156
chr1	116519118	116947396	+	meta_55356_476	meta_SLC22A15_ATP1A1	34	0.659311
chr11	63341943	64883707	+	meta_11145_2101_7108	meta_PLA2G16_ESRRA_TM7SF2	45	0.659714
chr1	9352940	9789172	+	meta_80176_5293	meta_SPSB1_PIK3CD	79	0.660805
chr19	54385466	54493469	+	meta_5582_59283	meta_PRKCG_CACNG8	29	0.661505
chr19	56894647	59062082	+	meta_147948_147949_57573_140612_23619_114026_9422_10794_125919_57343_284306_7565_79744_374928_55659_284307_348327_10520_7710_84914_79818_147687_147686_10172_80095_10782_27300_201514_25799_55663_10155	meta_ZNF582_ZNF583_ZNF471_ZFP28_ZIM2_ZIM3_ZNF264_ZNF460_ZNF543_ZNF304_ZNF547_ZNF17_ZNF419_ZNF773_ZNF416_ZIK1_ZNF530_ZNF211_ZNF154_ZNF587_ZNF552_ZNF417_ZNF418_ZNF256_ZNF606_ZNF274_ZNF544_ZNF584_ZNF324_ZNF446_TRIM28	410	0.661913
chr19	49199227	49258647	+	meta_2524_2523	meta_FUT2_FUT1	40	0.662151
chr12	53604349	53810226	+	meta_5916_6667	meta_RARG_SP1	48	0.662163
chr19	39881962	40884390	+	meta_55588_23646	meta_MED29_PLD3	46	0.663864
chr19	41349442	41602100	+	meta_1548_1549_1553	meta_CYP2A6_CYP2A7_CYP2A13	70	0.665087
chr19	41349442	41602100	+	meta_1548_1549_1555_1553	meta_CYP2A6_CYP2A7_CYP2B6_CYP2A13	70	0.665087
chr10	102222811	103317078	+	meta_7479_8945	meta_WNT8B_BTRC	57	0.666396
chr11	62529010	62572964	+	meta_5436_10482	meta_POLR2G_NXF1	6	0.667159
chr19	47341422	47736023	+	meta_1175_27113	meta_AP2S1_BBC3	22	0.667697
chr17	13399005	14249492	+	meta_9955_9953	meta_HS3ST3A1_HS3ST3B1	129	0.670128
chr19	9945882	11639987	+	meta_5300_3383_3386_3385_7297_9817_10053_1785_5589_51295	meta_PIN1_ICAM1_ICAM4_ICAM3_TYK2_KEAP1_AP1M2_DNM2_PRKCSH_ECSIT	163	0.67054
chr8	74692331	74884522	+	meta_55284_6921	meta_UBE2W_TCEB1	36	0.670618
chr3	49842637	50649262	+	meta_7318_1154	meta_UBA7_CISH	21	0.672408
chr11	100900354	102104154	+	meta_5241_10413	meta_PGR_YAP1	76	0.672408
chr19	9945882	11639987	+	meta_5300_1785_5589_51295	meta_PIN1_DNM2_PRKCSH_ECSIT	78	0.673364
chr16	23847299	24373737	+	meta_5579_10368	meta_PRKCB_CACNG3	160	0.674336
chr16	18794276	18937726	+	meta_6210_23049	meta_RPS15A_SMG1	24	0.674782
chr17	42449549	42638630	+	meta_3674_2535	meta_ITGA2B_FZD2	31	0.675911
chr16	23765947	24373737	+	meta_63928_5579_10368	meta_CHP2_PRKCB_CACNG3	172	0.676169
chr12	18414473	18890993	+	meta_5288_89869	meta_PIK3C2G_PLCZ1	120	0.676793
chr3	49842637	50686728	+	meta_7318_7867	meta_UBA7_MAPKAPK3	21	0.678139
chr19	16589867	17356151	+	meta_9441_2063	meta_MED26_NR2F6	72	0.678161
chr19	21203425	22850472	+	meta_80264_170959_7562_284443_163227_7594_7757_148198_57615	meta_ZNF430_ZNF431_ZNF708_ZNF493_ZNF100_ZNF43_ZNF208_ZNF98_ZNF492	123	0.678578
chr8	30013812	30670352	+	meta_10671_5516	meta_DCTN6_PPP2CB	33	0.679406
chr9	37120468	37785089	+	meta_84186_51010	meta_ZCCHC7_EXOSC3	59	0.679746
chr9	130213764	131017527	+	meta_90678_1759	meta_LRSAM1_DNM1	54	0.679806
chr14	24605377	24711880	+	meta_5720_5721_9985_26277	meta_PSME1_PSME2_REC8_TINF2	46	0.680515
chr17	15933407	17740325	+	meta_9611_201164_55090_10400_6720	meta_NCOR1_PLD6_MED9_PEMT_SREBF1	95	0.680793
chr2	219536748	219758651	+	meta_27148_7475_80326	meta_STK36_WNT6_WNT10A	27	0.681568
chr11	111597631	114121397	+	meta_5519_3606_4684_7704	meta_PPP2R1B_IL18_NCAM1_ZBTB16	244	0.681861
chr12	48366747	49222726	+	meta_1280_784	meta_COL2A1_CACNB3	70	0.682596
chr5	176307869	176825849	+	meta_3101_6569	meta_HK3_SLC34A1	34	0.684458
chr9	130159416	131769375	+	meta_29988_10999_23511	meta_SLC2A8_SLC27A4_NUP188	50	0.684542
chr15	89054785	89198879	+	meta_55070_3669	meta_DET1_ISG20	43	0.68534
chr9	130209952	130700763	+	meta_6136_27090_8818	meta_RPL12_ST6GALNAC4_DPM2	35	0.686196
chr12	48366747	49259653	+	meta_1280_784_27289	meta_COL2A1_CACNB3_RND1	78	0.686269
chr7	100199881	100861011	+	meta_5118_8985	meta_PCOLCE_PLOD3	39	0.68789
chr1	1682670	2458035	+	meta_65220_55229	meta_NADK_PANK4	34	0.688565
chr9	80037994	80646219	+	meta_9630_2776	meta_GNA14_GNAQ	133	0.68917
chr12	10457049	10607215	+	meta_3824_3823_3822_3821	meta_KLRD1_KLRC3_KLRC2_KLRC1	42	0.691711
chr12	10457049	10607215	+	meta_3824_8302_3823_3822_3821	meta_KLRD1_KLRC4_KLRC3_KLRC2_KLRC1	42	0.691711
chr6	149539758	150067688	+	meta_23118_348995	meta_TAB2_NUP43	63	0.691879
chr5	68462836	68710630	+	meta_891_64946_1022_5884	meta_CCNB1_CENPH_CDK7_RAD17	51	0.693523
chr15	90207599	90234015	+	meta_5346_8800	meta_PLIN1_PEX11A	22	0.695186
chr22	24299600	25024972	+	meta_2953_2952_2687_2678	meta_GSTT2_GSTT1_GGT5_GGT1	37	0.69626
chr11	102188180	102668966	+	meta_330_329_4312	meta_BIRC3_BIRC2_MMP1	59	0.696487
chr20	29845466	30310656	+	meta_245929_245930_117285_245932_245934_245936_245937_598	meta_DEFB115_DEFB116_DEFB118_DEFB119_DEFB121_DEFB123_DEFB124_BCL2L1	51	0.698362
chr2	240968907	240985489	+	meta_389090_150681	meta_OR6B2_OR6B3	34	0.700195
chr12	53835432	54680872	+	meta_5094_3178	meta_PCBP2_HNRNPA1	37	0.700677
chr2	27422454	27746550	+	meta_8884_7781_2646	meta_SLC5A6_SLC30A3_GCKR	35	0.701426
chr15	100106132	101191904	+	meta_4205_140460	meta_MEF2A_ASB7	84	0.703211
chr19	6677845	10628668	+	meta_718_7409_23370_6370_284383_125963_390882_125962_390883_162998_125958_5032_9294_53637	meta_C3_VAV1_ARHGEF18_CCL25_OR2Z1_OR1M1_OR7G2_OR7G1_OR7G3_OR7D2_OR7D4_P2RY11_S1PR2_S1PR5	270	0.703772
chr19	47104511	47713893	+	meta_808_1175_10055	meta_CALM3_AP2S1_SAE1	53	0.704818
chr12	54624730	54973023	+	meta_23468_4778_3678_5153	meta_CBX5_NFE2_ITGA5_PDE1B	87	0.704869
chr19	617222	1095391	+	meta_5442_5434	meta_POLRMT_POLR2E	69	0.705099
chr19	3958451	4124126	+	meta_1613_5605	meta_DAPK3_MAP2K2	41	0.706477
chr2	27309610	27746550	+	meta_3795_2646	meta_KHK_GCKR	32	0.706658
chr9	133589267	133968446	+	meta_25_10319	meta_ABL1_LAMC3	124	0.706942
chr15	91411884	91439006	+	meta_5045_2242	meta_FURIN_FES	27	0.707089
chr19	49838427	49990894	+	meta_951_2323	meta_CD37_FLT3LG	44	0.707468
chr17	41196311	42201014	+	meta_672_10014	meta_BRCA1_HDAC5	53	0.707737
chr9	33384947	33447631	+	meta_364_360	meta_AQP7_AQP3	43	0.708364
chr17	47035917	47287936	+	meta_2695_2793	meta_GIP_GNGT2	40	0.710013
chr12	53701239	54680872	+	meta_8086_5094_3178	meta_AAAS_PCBP2_HNRNPA1	51	0.710433
chr7	6201411	6523849	+	meta_9265_11014	meta_CYTH3_KDELR2	48	0.710661
chr17	7093209	7737058	+	meta_1742_5430_7157_146754	meta_DLG4_POLR2A_TP53_DNAH2	121	0.711166
chr11	111895537	111966525	+	meta_1737_6392	meta_DLAT_SDHD	15	0.71201
chr19	47341422	47508333	+	meta_1175_2909	meta_AP2S1_ARHGAP35	31	0.712427
chr6	33589155	33771793	+	meta_3710_4295	meta_ITPR3_MLN	125	0.712659
chr14	21677295	21979457	+	meta_3183_56339	meta_HNRNPC_METTL3	65	0.712734
chr5	42423876	43412488	+	meta_2690_56477	meta_GHR_CCL28	46	0.717713
chr12	104324111	104532040	+	meta_7184_4801	meta_HSP90B1_NFYB	58	0.718194
chr19	39903749	40791302	+	meta_64857_208	meta_PLEKHG2_AKT2	45	0.719619
chr5	147830594	148208197	+	meta_3360_154	meta_HTR4_ADRB2	81	0.719907
chr13	25802306	26978569	+	meta_9107_1024	meta_MTMR6_CDK8	64	0.720023
chr2	233743395	234380743	+	meta_25791_8527	meta_NGEF_DGKD	97	0.723826
chr8	22298482	23082680	+	meta_5533_8795_8794_8793_8797	meta_PPP3CC_TNFRSF10B_TNFRSF10C_TNFRSF10D_TNFRSF10A	128	0.723842
chr19	6677845	10628668	+	meta_718_7409_2015_23370_6370_284383_125963_390882_125962_390883_162998_125958_5032_9294_53637	meta_C3_VAV1_EMR1_ARHGEF18_CCL25_OR2Z1_OR1M1_OR7G2_OR7G1_OR7G3_OR7D2_OR7D4_P2RY11_S1PR2_S1PR5	302	0.723902
chr9	139270028	140168000	+	meta_6621_25920	meta_SNAPC4_NELFB	59	0.724593
chr19	10823793	11244505	+	meta_1785_3949	meta_DNM2_LDLR	71	0.725772
chr7	142880511	143175889	+	meta_259285_259286_338398_259287	meta_TAS2R39_TAS2R40_TAS2R60_TAS2R41	55	0.725932
chr20	29845466	30060816	+	meta_245929_245930_117285_245932_245934_245936_245937	meta_DEFB115_DEFB116_DEFB118_DEFB119_DEFB121_DEFB123_DEFB124	37	0.725993
chr22	24615621	25024972	+	meta_2687_2678	meta_GGT5_GGT1	25	0.729142
chr12	48366747	49182820	+	meta_1280_112	meta_COL2A1_ADCY6	69	0.729733
chr19	49118583	50002969	+	meta_6141_23521_6205	meta_RPL18_RPL13A_RPS11	65	0.730217
chr1	11905766	11918992	+	meta_4878_4879	meta_NPPA_NPPB	48	0.730352
chr15	92937139	93632443	+	meta_8128_56963	meta_ST8SIA2_RGMA	141	0.730667
chr4	38797875	38858438	+	meta_7096_10333	meta_TLR1_TLR6	36	0.731913
chr20	853296	1920540	+	meta_51378_55423_140885	meta_ANGPT4_SIRPG_SIRPA	182	0.732718
chr4	46251580	47595503	+	meta_2555_2557_2560_57205	meta_GABRA2_GABRA4_GABRB1_ATP10D	162	0.732861
chr19	41349442	41634281	+	meta_1548_1555_1553_1572	meta_CYP2A6_CYP2B6_CYP2A13_CYP2F1	66	0.73294
chr16	87863628	88601574	+	meta_8140_161882	meta_SLC7A5_ZFPM1	92	0.734445
chr18	56807124	57026508	+	meta_90701_3998	meta_SEC11C_LMAN1	91	0.734862
chr19	10713120	11244505	+	meta_57153_3949	meta_SLC44A2_LDLR	67	0.734867
chr19	12786530	13055304	+	meta_1725_811	meta_DHPS_CALR	26	0.734941
chr19	55663135	55866463	+	meta_7137_125965	meta_TNNI3_COX6B2	51	0.735453
chr8	29190578	30670352	+	meta_1846_10671_5516	meta_DUSP4_DCTN6_PPP2CB	61	0.738561
chr19	48898131	50310369	+	meta_2906_57030_6237_160	meta_GRIN2D_SLC17A7_RRAS_AP2A1	91	0.738576
chr17	7461608	8286565	+	meta_8741_6154	meta_TNFSF13_RPL26	54	0.742422
chr4	70592685	70725870	+	meta_27284_6783	meta_SULT1B1_SULT1E1	62	0.742501
chr6	152442818	153304740	+	meta_23345_26271	meta_SYNE1_FBXO5	220	0.742942
chr1	1270657	1848733	+	meta_1855_163688	meta_DVL1_CALML6	26	0.744662
chr7	107301079	107443678	+	meta_5172_1811	meta_SLC26A4_SLC26A3	50	0.748361
chr19	10332108	10628668	+	meta_9294_53637	meta_S1PR2_S1PR5	42	0.750393
chr3	9791627	10143614	+	meta_4968_2177	meta_OGG1_FANCD2	45	0.752274
chr16	29985187	30134630	+	meta_9344_5595	meta_TAOK2_MAPK3	35	0.752738
chr19	10677137	11266484	+	meta_1032_147841	meta_CDKN2D_SPC24	63	0.753476
chr19	3958451	4124126	+	meta_1613_51588_5605	meta_DAPK3_PIAS4_MAP2K2	45	0.754123
chr7	5566778	6523849	+	meta_60_11014	meta_ACTB_KDELR2	41	0.75624
chr19	49468565	50432988	+	meta_2512_57030_23636	meta_FTL_SLC17A7_NUP62	90	0.756499
chr20	60711782	60963576	+	meta_5688_6227	meta_PSMA7_RPS21	61	0.757182
chr15	72491369	72668520	+	meta_5315_3073	meta_PKM_HEXA	13	0.757693
chr17	79762009	80056106	+	meta_2642_2194	meta_GCGR_FASN	22	0.757797
chr22	39619684	40085740	+	meta_5155_10454_468_8911	meta_PDGFB_TAB1_ATF4_CACNA1I	120	0.760442
chr9	4985085	5571282	+	meta_3717_29126_80380	meta_JAK2_CD274_PDCD1LG2	94	0.762863
chr12	53773978	53825318	+	meta_6667_269	meta_SP1_AMHR2	24	0.762946
chr1	1266725	1822526	+	meta_83756_2782	meta_TAS1R3_GNB1	34	0.763175
chr17	7554253	7590868	+	meta_482_7157	meta_ATP1B2_TP53	40	0.763782
chr17	7128660	7590868	+	meta_1856_7157	meta_DVL2_TP53	64	0.763861
chr7	100271362	100782547	+	meta_2783_5054	meta_GNB2_SERPINE1	43	0.764217
chr7	64254765	64865998	+	meta_7697_10793_168374	meta_ZNF138_ZNF273_ZNF92	34	0.764935
chr12	96337070	96390143	+	meta_144193_3034	meta_AMDHD1_HAL	55	0.765122
chr19	45854648	46195443	+	meta_2068_6633	meta_ERCC2_SNRPD2	48	0.765389
chr12	54789044	54936899	+	meta_3678_3071	meta_ITGA5_NCKAP1L	57	0.766253
chr12	120634502	121139667	+	meta_6175_9761	meta_RPLP0_MLEC	35	0.766688
chr19	33321418	33716756	+	meta_11136_56301	meta_SLC7A9_SLC7A10	71	0.767627
chr19	49588464	50432988	+	meta_6625_23636	meta_SNRNP70_NUP62	59	0.768134
chr3	190023489	190129932	+	meta_9076_10686	meta_CLDN1_CLDN16	54	0.770013
chr1	24446260	24513765	+	meta_58985_163702	meta_IL22RA1_IFNLR1	56	0.770355
chr16	67188088	67517716	+	meta_8717_181	meta_TRADD_AGRP	15	0.771711
chr5	137514416	137674044	+	meta_10112_8697_995	meta_KIF20A_CDC23_CDC25C	30	0.771831
chr5	137523336	137674044	+	meta_8697_995	meta_CDC23_CDC25C	30	0.771831
chr7	5566778	6443598	+	meta_60_5879	meta_ACTB_RAC1	46	0.772185
chr17	7163221	7323179	+	meta_1366_57555	meta_CLDN7_NLGN2	59	0.772638
chr19	10222196	10628668	+	meta_5032_9294_53637	meta_P2RY11_S1PR2_S1PR5	63	0.773232
chr3	48663155	48885270	+	meta_65010_5576	meta_SLC26A6_PRKAR2A	27	0.774586
chr3	133419210	133748920	+	meta_7018_6578	meta_TF_SLCO2A1	125	0.779829
chr16	3254246	3406924	+	meta_4992_4993	meta_OR1F1_OR2C1	47	0.781142
chr17	3799884	3867758	+	meta_5023_489	meta_P2RX1_ATP2A3	49	0.78224
chr2	218990012	219925238	+	meta_3579_3577_151306_7475_80326_3549	meta_CXCR2_CXCR1_GPBAR1_WNT6_WNT10A_IHH	60	0.782461
chr12	56119226	56366568	+	meta_967_1606_1017	meta_CD63_DGKA_CDK2	40	0.782972
chr19	38865189	39399534	+	meta_5714_4793	meta_PSMD8_NFKBIB	46	0.783171
chr15	75212616	75748124	+	meta_9377_25942	meta_COX5A_SIN3A	34	0.784398
chr19	49258815	49990894	+	meta_26291_581_2323	meta_FGF21_BAX_FLT3LG	77	0.785156
chr20	1545028	1920540	+	meta_10326_55423_140885	meta_SIRPB1_SIRPG_SIRPA	111	0.78562
chr12	57853917	58146230	+	meta_2735_1019	meta_GLI1_CDK4	38	0.786882
chr17	15602890	16557167	+	meta_57335_9611_57336_57547	meta_ZNF286A_NCOR1_ZNF287_ZNF624	53	0.787086
chr16	1994579	2014827	+	meta_6123_6187	meta_RPL3L_RPS2	37	0.788167
chr17	3576521	3867758	+	meta_5026_5023_489	meta_P2RX5_P2RX1_ATP2A3	83	0.788185
chr7	134127106	134226166	+	meta_231_57016	meta_AKR1B1_AKR1B10	49	0.789272
chr1	76540388	77529737	+	meta_256435_81849	meta_ST6GALNAC3_ST6GALNAC5	233	0.790504
chr9	5450502	5571282	+	meta_29126_80380	meta_CD274_PDCD1LG2	61	0.791611
chr17	10204182	10560626	+	meta_8735_4626_4622_4619_4620_4621	meta_MYH13_MYH8_MYH4_MYH1_MYH2_MYH3	98	0.791977
chr14	73603142	73925286	+	meta_5663_8650	meta_PSEN1_NUMB	56	0.792519
chr2	219724545	219758651	+	meta_7475_80326	meta_WNT6_WNT10A	13	0.794518
chr16	2821414	3930121	+	meta_6923_1387	meta_TCEB2_CREBBP	38	0.795492
chr3	121774208	122294049	+	meta_942_151636	meta_CD86_DTX3L	56	0.795904
chr2	202047620	202152434	+	meta_843_841	meta_CASP10_CASP8	25	0.796166
chr12	56360555	58146230	+	meta_1017_5557_1019	meta_CDK2_PRIM1_CDK4	49	0.797578
chr4	38773859	38858438	+	meta_81793_10333	meta_TLR10_TLR6	41	0.797723
chr4	38773859	38858438	+	meta_81793_7096_10333	meta_TLR10_TLR1_TLR6	41	0.797723
chr3	138066489	138478201	+	meta_22808_5291	meta_MRAS_PIK3CB	36	0.798525
chr3	52027643	53164470	+	meta_6159_28972_91869	meta_RPL29_SPCS1_RFT1	43	0.79913
chr3	12625099	13461809	+	meta_5894_23225	meta_RAF1_NUP210	63	0.800751
chr16	3062456	3068188	+	meta_9080_9074	meta_CLDN9_CLDN6	26	0.803015
chr12	69201970	69973562	+	meta_4193_11052_10818	meta_MDM2_CPSF6_FRS2	91	0.8039
chr15	90224761	90645708	+	meta_8800_3418	meta_PEX11A_IDH2	41	0.80623
chr10	74694937	75255782	+	meta_84647_5532	meta_PLA2G12B_PPP3CB	27	0.807351
chr2	201936461	202152434	+	meta_4709_841	meta_NDUFB3_CASP8	26	0.807547
chr1	76540388	77685132	+	meta_256435_10026	meta_ST6GALNAC3_PIGK	226	0.808202
chr2	201390864	201828424	+	meta_151246_4999	meta_SGOL2_ORC2	76	0.811527
chr12	57923832	57978554	+	meta_10540_3798	meta_DCTN2_KIF5A	29	0.812838
chr2	234526290	234681951	+	meta_54576_54575_54600_54577_54578_54579_54657_54659_54658	meta_UGT1A8_UGT1A10_UGT1A9_UGT1A7_UGT1A6_UGT1A5_UGT1A4_UGT1A3_UGT1A1	149	0.814054
chr2	234526290	234681951	+	meta_54576_54600_54577_54578_54579_54657_54659_54658	meta_UGT1A8_UGT1A9_UGT1A7_UGT1A6_UGT1A5_UGT1A4_UGT1A3_UGT1A1	149	0.814054
chr19	50162825	50432988	+	meta_3661_23636	meta_IRF3_NUP62	50	0.815616
chr2	28974611	29073475	+	meta_5500_245711	meta_PPP1CB_SPDYA	26	0.818802
chr22	31530792	32058252	+	meta_50487_23761	meta_PLA2G3_PISD	40	0.819085
chr7	56119377	56148365	+	meta_908_25870	meta_CCT6A_SUMF2	22	0.819173
chr19	48898131	50832634	+	meta_2906_3770_3743_57030_6237_160_3748	meta_GRIN2D_KCNJ14_KCNA7_SLC17A7_RRAS_AP2A1_KCNC3	137	0.82117
chr16	66503746	67970780	+	meta_7084_1874_80152_5699	meta_TK2_E2F4_CENPT_PSMB10	55	0.821352
chr19	49588464	50552031	+	meta_6625_23636_25888	meta_SNRNP70_NUP62_ZNF473	76	0.821997
chr19	47123724	47975307	+	meta_5739_94235_6543	meta_PTGIR_GNG8_SLC8A2	49	0.822342
chr22	38914953	39190161	+	meta_11144_25777	meta_DMC1_SUN2	42	0.822882
chr21	31538240	31588469	+	meta_26285_9073	meta_CLDN17_CLDN8	25	0.823329
chr16	66503746	67970780	+	meta_7084_1874_65057_80152_5699	meta_TK2_E2F4_ACD_CENPT_PSMB10	59	0.825528
chr19	47137332	47975307	+	meta_94235_6510_6543	meta_GNG8_SLC1A5_SLC8A2	67	0.826091
chr19	9945882	10491277	+	meta_5300_3383_7297	meta_PIN1_ICAM1_TYK2	65	0.826229
chr19	8920381	9731916	+	meta_148156_57693_84527_10781_147741_79088_93134	meta_ZNF558_ZNF317_ZNF559_ZNF266_ZNF560_ZNF426_ZNF561	94	0.826588
chr8	22298482	22550815	+	meta_5533_1960	meta_PPP3CC_EGR3	75	0.827169
chr5	68462836	68573257	+	meta_891_1022	meta_CCNB1_CDK7	35	0.827997
chr5	68462836	68573257	+	meta_891_64946_1022	meta_CCNB1_CENPH_CDK7	35	0.827997
chr16	1994579	2037750	+	meta_6123_6187_2671	meta_RPL3L_RPS2_GFER	46	0.830834
chr2	233897381	234681951	+	meta_4759_54600	meta_NEU2_UGT1A9	167	0.831119
chr18	56807124	56898002	+	meta_90701_2922	meta_SEC11C_GRP	73	0.83237
chr2	85545140	85809156	+	meta_10618_8673	meta_TGOLN2_VAMP8	58	0.832547
chr9	123151146	123939886	+	meta_55755_5711_11064	meta_CDK5RAP2_PSMD5_CNTRL	80	0.833053
chr2	218990012	219031716	+	meta_3579_3577	meta_CXCR2_CXCR1	19	0.833463
chr7	102113547	103009842	+	meta_5439_5701	meta_POLR2J_PSMC2	21	0.833948
chr19	50138551	50813801	+	meta_6237_160_79784	meta_RRAS_AP2A1_MYH14	78	0.834135
chr1	40506254	40783060	+	meta_10487_1298	meta_CAP1_COL9A2	42	0.836897
chr17	76170159	77005899	+	meta_7083_124583	meta_TK1_CANT1	62	0.837252
chr12	109554399	110035071	+	meta_32_4598	meta_ACACB_MVK	87	0.837288
chr19	54385466	54515920	+	meta_5582_59284_59283_59285	meta_PRKCG_CACNG7_CACNG8_CACNG6	37	0.837599
chr14	74526871	75370450	+	meta_4329_1743	meta_ALDH6A1_DLST	43	0.837604
chr13	113344642	114312513	+	meta_23250_496	meta_ATP11A_ATP4B	91	0.837909
chr14	65007185	65569413	+	meta_3306_4149	meta_HSPA2_MAX	50	0.837918
chr3	9834178	10168874	+	meta_10093_55845	meta_ARPC4_BRK1	48	0.838031
chr2	201980876	202152434	+	meta_8837_841	meta_CFLAR_CASP8	30	0.83811
chr2	201980876	202152434	+	meta_8837_843_841	meta_CFLAR_CASP10_CASP8	30	0.83811
chr18	3247527	3278282	+	meta_10627_103910	meta_MYL12A_MYL12B	40	0.842535
chr11	118175294	118213459	+	meta_916_915	meta_CD3E_CD3D	28	0.844395
chr12	56360555	58146230	+	meta_1017_5557_10540_1019	meta_CDK2_PRIM1_DCTN2_CDK4	67	0.845436
chr12	53773978	54070512	+	meta_6667_517	meta_SP1_ATP5G2	50	0.847661
chr5	75911306	76724080	+	meta_2151_2149_2150_8622	meta_F2RL2_F2R_F2RL1_PDE8B	187	0.850575
chr19	49118583	50432988	+	meta_6141_23521_6205_23636	meta_RPL18_RPL13A_RPS11_NUP62	99	0.850594
chr19	47104511	49133974	+	meta_808_6543_2906_56848	meta_CALM3_SLC8A2_GRIN2D_SPHK2	117	0.850795
chr7	99473684	100276792	+	meta_81392_2783	meta_OR2AE1_GNB2	35	0.851644
chr6	41040706	41888877	+	meta_4800_9477	meta_NFYA_MED20	36	0.852086
chr6	110745891	111544606	+	meta_85413_117247	meta_SLC22A16_SLC16A10	91	0.854774
chr19	50138551	50813801	+	meta_6237_160_81857_79784	meta_RRAS_AP2A1_MED25_MYH14	87	0.8554
chr7	45927958	45960871	+	meta_3484_3486	meta_IGFBP1_IGFBP3	29	0.8559
chr7	135046546	135333499	+	meta_4850_23165	meta_CNOT4_NUP205	58	0.856085
chr2	120997639	121750229	+	meta_5899_2736	meta_RALB_GLI2	92	0.856653
chr15	65903703	66184329	+	meta_9187_8766	meta_SLC24A1_RAB11A	25	0.857965
chr15	90328125	90645708	+	meta_290_3418	meta_ANPEP_IDH2	56	0.858848
chr11	118175294	118224497	+	meta_916_915_917	meta_CD3E_CD3D_CD3G	29	0.85923
chr17	79801033	80056106	+	meta_5034_5833_2194	meta_P4HB_PCYT2_FASN	28	0.859425
chr18	19749403	20840434	+	meta_2627_91768	meta_GATA6_CABLES1	55	0.859664
chr10	35297478	35930362	+	meta_8453_8325	meta_CUL2_FZD8	26	0.862914
chr16	66503746	66978994	+	meta_7084_8824	meta_TK2_CES2	37	0.865215
chr7	79764139	80308593	+	meta_2770_948	meta_GNAI1_CD36	124	0.865825
chr1	57320442	57431688	+	meta_731_732	meta_C8A_C8B	58	0.867892
chr14	24605377	24615855	+	meta_5720_5721	meta_PSME1_PSME2	26	0.86805
chr3	48725435	53226733	+	meta_51447_10425_63891_7318_1154_7867_9730_1849_54106_5580	meta_IP6K2_ARIH2_RNF123_UBA7_CISH_MAPKAPK3_VPRBP_DUSP7_TLR9_PRKCD	141	0.869973
chr11	2150341	2182439	+	meta_3481_3630	meta_IGF2_INS	49	0.870896
chr12	121570621	121671909	+	meta_5027_5025	meta_P2RX7_P2RX4	53	0.871947
chr5	67511583	68474070	+	meta_5295_891	meta_PIK3R1_CCNB1	66	0.872207
chr9	127243514	127533576	+	meta_2516_2649	meta_NR5A1_NR6A1	29	0.872621
chr17	63005406	63223821	+	meta_10672_8787	meta_GNA13_RGS9	56	0.873525
chr19	41931263	42375484	+	meta_374907_6223	meta_B3GNT8_RPS19	37	0.875885
chr16	67226067	67696681	+	meta_1874_50855	meta_E2F4_PARD6A	18	0.87821
chr1	67604589	67862583	+	meta_149233_3595	meta_IL23R_IL12RB2	77	0.880623
chr4	22694536	25280831	+	meta_57733_10891_55300	meta_GBA3_PPARGC1A_PI4K2B	301	0.881229
chr12	69201970	69973562	+	meta_4193_10818	meta_MDM2_FRS2	64	0.882186
chr3	52232098	52329272	+	meta_211_132158	meta_ALAS1_GLYCTK	25	0.88407
chr19	54415990	54515920	+	meta_59284_59283_59285	meta_CACNG7_CACNG8_CACNG6	34	0.88444
chr14	50043389	50087403	+	meta_6235_6166	meta_RPS29_RPL36AL	29	0.88673
chr14	50043389	50090199	+	meta_6235_4247	meta_RPS29_MGAT2	29	0.88673
chr2	218990012	219128582	+	meta_3579_3577_151306	meta_CXCR2_CXCR1_GPBAR1	32	0.887492
chr2	55199326	55462989	+	meta_57142_6233	meta_RTN4_RPS27A	69	0.887957
chr14	50583845	51411248	+	meta_6655_5836	meta_SOS2_PYGL	84	0.888588
chr3	138371539	139195352	+	meta_5291_5948	meta_PIK3CB_RBP2	25	0.888936
chr14	90863326	91720224	+	meta_801_8111	meta_CALM1_GPR68	49	0.890267
chr2	189839098	190044605	+	meta_1281_1290	meta_COL3A1_COL5A2	31	0.895191
chr5	127419482	128369335	+	meta_6558_28965	meta_SLC12A2_SLC27A6	50	0.895363
chr19	42387266	42746736	+	meta_9138_2931	meta_ARHGEF1_GSK3A	30	0.895739
chr12	53773978	53893444	+	meta_6667_7786	meta_SP1_MAP3K12	34	0.895858
chr19	49932654	50432988	+	meta_57030_23636	meta_SLC17A7_NUP62	62	0.896626
chr17	49230896	49249105	+	meta_4830_4831	meta_NME1_NME2	13	0.897172
chr19	8023456	8387280	+	meta_1994_6234	meta_ELAVL1_RPS28	43	0.898249
chr7	148700153	149577787	+	meta_9601_155066	meta_PDIA4_ATP6V0E2	34	0.899339
chr20	43953928	44758384	+	meta_6385_958	meta_SDC4_CD40	66	0.899398
chr3	48335588	49066875	+	meta_10201_3615	meta_NME6_IMPDH2	23	0.900416
chr19	40476911	40791302	+	meta_5704_208	meta_PSMC4_AKT2	22	0.904263
chr17	17380299	17740325	+	meta_55090_6720	meta_MED9_SREBF1	46	0.907191
chr16	730114	1377019	+	meta_10273_7329	meta_STUB1_UBE2I	48	0.908801
chr3	52082936	52265247	+	meta_1849_54106	meta_DUSP7_TLR9	34	0.914542
chr7	102113547	102312176	+	meta_5439_246721	meta_POLR2J_POLR2J2	13	0.915805
chr11	74699323	75512581	+	meta_10825_84649	meta_NEU3_DGAT2	34	0.916803
chr20	60549853	60718514	+	meta_6874_5688	meta_TAF4_PSMA7	48	0.918182
chr3	23986750	24536453	+	meta_9975_7068	meta_NR1D2_THRB	167	0.919965
chr5	75911306	76131140	+	meta_2151_2149_2150	meta_F2RL2_F2R_F2RL1	98	0.921737
chr5	176307869	177037346	+	meta_3101_11285	meta_HK3_B4GALT7	26	0.922251
chr2	202047620	203103322	+	meta_843_841_7341	meta_CASP10_CASP8_SUMO1	39	0.923739
chr16	3022791	3930121	+	meta_9088_1387	meta_PKMYT1_CREBBP	55	0.925035
chr10	135192740	135374724	+	meta_196743_1571	meta_PAOX_CYP2E1	60	0.92506
chr19	47278139	47975307	+	meta_6510_6543	meta_SLC1A5_SLC8A2	44	0.926722
chr7	44102325	44229022	+	meta_5224_2645	meta_PGAM2_GCK	45	0.929091
chr21	47401662	47552763	+	meta_1291_1292	meta_COL6A1_COL6A2	87	0.929967
chr9	133589267	134955274	+	meta_25_9442	meta_ABL1_MED27	100	0.930041
chr7	536896	767313	+	meta_5154_5575	meta_PDGFA_PRKAR1B	19	0.93288
chr5	75911306	76031595	+	meta_2151_2149	meta_F2RL2_F2R	76	0.933041
chr12	56119226	56347807	+	meta_967_1606	meta_CD63_DGKA	34	0.934307
chr5	134906370	135231516	+	meta_9547_3578	meta_CXCL14_IL9	60	0.935982
chr16	66503746	67970780	+	meta_7084_1874_5699	meta_TK2_E2F4_PSMB10	46	0.936618
chr12	120648241	120765592	+	meta_5829_5319	meta_PXN_PLA2G1B	27	0.936725
chr5	75699148	76031595	+	meta_10788_2149	meta_IQGAP2_F2R	119	0.937824
chr19	416582	1228434	+	meta_25759_27006_6794	meta_SHC2_FGF22_STK11	72	0.940513
chr7	148799877	148952700	+	meta_155054_57541_8427_7988	meta_ZNF425_ZNF398_ZNF282_ZNF212	41	0.940711
chr5	140053489	140078890	+	meta_3035_23438	meta_HARS_HARS2	18	0.941015
chr20	3052265	3065370	+	meta_5020_551	meta_OXT_AVP	38	0.942003
chr17	26083791	27077976	+	meta_4843_9618	meta_NOS2_TRAF4	43	0.942395
chr1	119957269	120057681	+	meta_3284_3283	meta_HSD3B2_HSD3B1	24	0.944875
chr5	137514416	137805004	+	meta_10112_8697_1958	meta_KIF20A_CDC23_EGR1	30	0.946112
chr19	42381189	42746736	+	meta_973_2931	meta_CD79A_GSK3A	24	0.948066
chr10	101948123	102243399	+	meta_1147_7479	meta_CHUK_WNT8B	37	0.948787
chr16	3292027	3930121	+	meta_4210_1387	meta_MEFV_CREBBP	50	0.949362
chr20	3024267	3065370	+	meta_2797_5020_551	meta_GNRH2_OXT_AVP	40	0.950057
chr5	137841781	137911318	+	meta_2107_3313	meta_ETF1_HSPA9	17	0.950134
chr20	31407698	32274210	+	meta_22919_1869	meta_MAPRE1_E2F1	38	0.953888
chr19	38865189	40487671	+	meta_5714_115290_126433_5704	meta_PSMD8_FBXO17_FBXO27_PSMC4	64	0.957403
chr5	137514416	137549032	+	meta_10112_8697	meta_KIF20A_CDC23	13	0.959816
chr1	110091185	110155705	+	meta_2773_2780	meta_GNAI3_GNAT2	31	0.960675
chr19	639925	1473243	+	meta_27006_10297	meta_FGF22_APC2	58	0.965211
chr11	60223281	60895323	+	meta_931_921	meta_MS4A1_CD5	66	0.968047
chr19	50138551	50813801	+	meta_6237_79784	meta_RRAS_MYH14	57	0.968078
chr22	39077953	39888199	+	meta_56993_6122_4248	meta_TOMM22_RPL3_MGAT3	66	0.968386
chr20	54967426	55953519	+	meta_1477_8480	meta_CSTF1_RAE1	47	0.969121
chr17	62396776	63052920	+	meta_5175_10672	meta_PECAM1_GNA13	32	0.971296
chr19	639925	1228434	+	meta_27006_6794	meta_FGF22_STK11	46	0.971314
chr11	64323097	64369825	+	meta_55867_116085	meta_SLC22A11_SLC22A12	25	0.971959
chr7	42956461	43995735	+	meta_5683_51619	meta_PSMA2_UBE2D4	28	0.975666
chr19	49258815	50813801	+	meta_26291_6237_79784	meta_FGF21_RRAS_MYH14	82	0.976886
chr19	38865189	40791302	+	meta_5714_4793_115290_126433_5704_208	meta_PSMD8_NFKBIB_FBXO17_FBXO27_PSMC4_AKT2	92	0.983321
chr9	107266543	107457743	+	meta_138805_138804_138803_138802_138799_392376_286362_286365	meta_OR13F1_OR13C4_OR13C3_OR13C8_OR13C5_OR13C2_OR13C9_OR13D1	64	0.983821
chr8	21900427	22398657	+	meta_8822_5533	meta_FGF17_PPP3CC	67	0.984308
chr12	120759913	121177811	+	meta_5319_35	meta_PLA2G1B_ACADS	30	0.984782
chr11	62623483	62783317	+	meta_6520_9356_9376	meta_SLC3A2_SLC22A6_SLC22A8	38	0.98773
chr17	42148097	42345502	+	meta_92579_6521	meta_G6PC3_SLC4A1	35	0.987986
chr11	62744068	62783317	+	meta_9356_9376	meta_SLC22A6_SLC22A8	25	0.992017
chr7	42956461	44365230	+	meta_5683_51619_816	meta_PSMA2_UBE2D4_CAMK2B	67	0.997451

## Sheet: UK_Pathway
Name	chi2Pvalue
BIOCARTA_CELLCYCLE_PATHWAY	0.000737043
REACTOME_APOBEC3G_MEDIATED_RESISTANCE_TO_HIV1_INFECTION	0.00174419
BIOCARTA_SKP2E2F_PATHWAY	0.00192559
BIOCARTA_G1_PATHWAY	0.00347052
REACTOME_G1_PHASE	0.00360571
REACTOME_DEPOSITION_OF_NEW_CENPA_CONTAINING_NUCLEOSOMES_AT_THE_CENTROMERE	0.00748553
BIOCARTA_P27_PATHWAY	0.00750672
BIOCARTA_KREB_PATHWAY	0.00754187
REACTOME_SMAD2_SMAD3_SMAD4_HETEROTRIMER_REGULATES_TRANSCRIPTION	0.00781382
REACTOME_METABOLISM_OF_POLYAMINES	0.012056
REACTOME_TIE2_SIGNALING	0.0123854
REACTOME_PYRUVATE_METABOLISM_AND_CITRIC_ACID_TCA_CYCLE	0.0135741
REACTOME_SIGNALING_BY_HIPPO	0.0169851
KEGG_CITRATE_CYCLE_TCA_CYCLE	0.0176445
REACTOME_CELL_SURFACE_INTERACTIONS_AT_THE_VASCULAR_WALL	0.0182878
REACTOME_RNA_POL_I_PROMOTER_OPENING	0.0215726
REACTOME_TRANSCRIPTIONAL_ACTIVITY_OF_SMAD2_SMAD3_SMAD4_HETEROTRIMER	0.0217769
REACTOME_NUCLEAR_SIGNALING_BY_ERBB4	0.0217929
REACTOME_IRAK2_MEDIATED_ACTIVATION_OF_TAK1_COMPLEX_UPON_TLR7_8_OR_9_STIMULATION	0.0230107
REACTOME_PURINE_SALVAGE	0.025054
REACTOME_STEROID_HORMONES	0.025783
REACTOME_STRIATED_MUSCLE_CONTRACTION	0.0259398
KEGG_PYRUVATE_METABOLISM	0.0266438
REACTOME_PI3K_AKT_ACTIVATION	0.0282867
REACTOME_ROLE_OF_DCC_IN_REGULATING_APOPTOSIS	0.0286759
KEGG_SMALL_CELL_LUNG_CANCER	0.0297268
BIOCARTA_ALK_PATHWAY	0.0327516
KEGG_CELL_CYCLE	0.0360213
BIOCARTA_FAS_PATHWAY	0.0367277
REACTOME_CITRIC_ACID_CYCLE_TCA_CYCLE	0.0375128
REACTOME_MEIOTIC_SYNAPSIS	0.0381561
KEGG_BLADDER_CANCER	0.038312
REACTOME_FORMATION_OF_ATP_BY_CHEMIOSMOTIC_COUPLING	0.0410669
KEGG_TASTE_TRANSDUCTION	0.0416265
REACTOME_IRON_UPTAKE_AND_TRANSPORT	0.0419545
KEGG_RNA_POLYMERASE	0.0433718
KEGG_FATTY_ACID_METABOLISM	0.0443774
REACTOME_DOWNREGULATION_OF_ERBB2_ERBB3_SIGNALING	0.0457736
REACTOME_PYRUVATE_METABOLISM	0.0463839
REACTOME_METABOLISM_OF_STEROID_HORMONES_AND_VITAMINS_A_AND_D	0.046505
BIOCARTA_VITCB_PATHWAY	0.0483175
BIOCARTA_NEUROTRANSMITTERS_PATHWAY	0.0486744
REACTOME_MEIOSIS	0.0494846
KEGG_PENTOSE_AND_GLUCURONATE_INTERCONVERSIONS	0.050447
REACTOME_SIGNALING_BY_ERBB4	0.0505289
REACTOME_DOWNSTREAM_SIGNAL_TRANSDUCTION	0.0509593
REACTOME_PI3K_EVENTS_IN_ERBB2_SIGNALING	0.051859
REACTOME_INHIBITION_OF_REPLICATION_INITIATION_OF_DAMAGED_DNA_BY_RB1_E2F1	0.0528491
REACTOME_INTERFERON_ALPHA_BETA_SIGNALING	0.0545117
REACTOME_PACKAGING_OF_TELOMERE_ENDS	0.0562817
REACTOME_JNK_C_JUN_KINASES_PHOSPHORYLATION_AND_ACTIVATION_MEDIATED_BY_ACTIVATED_HUMAN_TAK1	0.0620219
KEGG_GLYOXYLATE_AND_DICARBOXYLATE_METABOLISM	0.0624753
REACTOME_GABA_A_RECEPTOR_ACTIVATION	0.0627367
REACTOME_MITOTIC_G1_G1_S_PHASES	0.0637083
REACTOME_TGF_BETA_RECEPTOR_SIGNALING_ACTIVATES_SMADS	0.0638639
REACTOME_CELL_CYCLE	0.0645454
BIOCARTA_GABA_PATHWAY	0.0646143
KEGG_SPLICEOSOME	0.0675127
REACTOME_TRAF6_MEDIATED_INDUCTION_OF_TAK1_COMPLEX	0.0684479
REACTOME_ZINC_TRANSPORTERS	0.0693334
REACTOME_PRE_NOTCH_TRANSCRIPTION_AND_TRANSLATION	0.0695148
BIOCARTA_TALL1_PATHWAY	0.0713317
REACTOME_G0_AND_EARLY_G1	0.0723601
REACTOME_CHROMOSOME_MAINTENANCE	0.0753778
REACTOME_PRE_NOTCH_EXPRESSION_AND_PROCESSING	0.0786313
KEGG_PORPHYRIN_AND_CHLOROPHYLL_METABOLISM	0.07975
REACTOME_TRANSFERRIN_ENDOCYTOSIS_AND_RECYCLING	0.0799545
BIOCARTA_VEGF_PATHWAY	0.0799661
REACTOME_HYALURONAN_METABOLISM	0.0813445
REACTOME_CLASS_C_3_METABOTROPIC_GLUTAMATE_PHEROMONE_RECEPTORS	0.0815904
REACTOME_PIP3_ACTIVATES_AKT_SIGNALING	0.0816912
BIOCARTA_IL22BP_PATHWAY	0.0827842
REACTOME_LIGAND_GATED_ION_CHANNEL_TRANSPORT	0.0852055
REACTOME_PURINE_METABOLISM	0.0866247
REACTOME_TRAFFICKING_AND_PROCESSING_OF_ENDOSOMAL_TLR	0.0868351
REACTOME_MEIOTIC_RECOMBINATION	0.0874366
REACTOME_SIGNALING_BY_PDGF	0.0878418
KEGG_CYSTEINE_AND_METHIONINE_METABOLISM	0.088976
REACTOME_MITOCHONDRIAL_FATTY_ACID_BETA_OXIDATION	0.0891207
KEGG_MTOR_SIGNALING_PATHWAY	0.0901012
REACTOME_SIGNALING_BY_TGF_BETA_RECEPTOR_COMPLEX	0.0922236
REACTOME_NEGATIVE_REGULATION_OF_THE_PI3K_AKT_NETWORK	0.0922305
REACTOME_FACTORS_INVOLVED_IN_MEGAKARYOCYTE_DEVELOPMENT_AND_PLATELET_PRODUCTION	0.0927562
BIOCARTA_RACCYCD_PATHWAY	0.0931881
BIOCARTA_DC_PATHWAY	0.0937001
REACTOME_CD28_DEPENDENT_PI3K_AKT_SIGNALING	0.0959844
REACTOME_PI3K_EVENTS_IN_ERBB4_SIGNALING	0.0979626
REACTOME_METAL_ION_SLC_TRANSPORTERS	0.0985967
KEGG_PRIMARY_IMMUNODEFICIENCY	0.099219
REACTOME_GAB1_SIGNALOSOME	0.100689
REACTOME_RESOLUTION_OF_AP_SITES_VIA_THE_SINGLE_NUCLEOTIDE_REPLACEMENT_PATHWAY	0.100914
REACTOME_RNA_POL_I_TRANSCRIPTION	0.101996
BIOCARTA_RB_PATHWAY	0.102026
REACTOME_BASE_FREE_SUGAR_PHOSPHATE_REMOVAL_VIA_THE_SINGLE_NUCLEOTIDE_REPLACEMENT_PATHWAY	0.102262
BIOCARTA_TEL_PATHWAY	0.103291
REACTOME_A_TETRASACCHARIDE_LINKER_SEQUENCE_IS_REQUIRED_FOR_GAG_SYNTHESIS	0.104148
REACTOME_COPI_MEDIATED_TRANSPORT	0.105367
REACTOME_GENERIC_TRANSCRIPTION_PATHWAY	0.106152
REACTOME_REGULATION_OF_PYRUVATE_DEHYDROGENASE_PDH_COMPLEX	0.111364
REACTOME_PI_3K_CASCADE	0.112445
BIOCARTA_MCM_PATHWAY	0.113931
REACTOME_VIF_MEDIATED_DEGRADATION_OF_APOBEC3G	0.114313
REACTOME_MRNA_SPLICING_MINOR_PATHWAY	0.115682
BIOCARTA_P53_PATHWAY	0.119579
BIOCARTA_CELL2CELL_PATHWAY	0.120637
REACTOME_IL1_SIGNALING	0.122198
REACTOME_TCR_SIGNALING	0.12285
REACTOME_ACTIVATED_TAK1_MEDIATES_P38_MAPK_ACTIVATION	0.122851
REACTOME_NUCLEOTIDE_LIKE_PURINERGIC_RECEPTORS	0.123361
KEGG_GLYCEROLIPID_METABOLISM	0.12429
REACTOME_REGULATORY_RNA_PATHWAYS	0.124486
REACTOME_ORC1_REMOVAL_FROM_CHROMATIN	0.125332
REACTOME_TAK1_ACTIVATES_NFKB_BY_PHOSPHORYLATION_AND_ACTIVATION_OF_IKKS_COMPLEX	0.125652
REACTOME_SIGNALING_BY_INSULIN_RECEPTOR	0.125681
KEGG_TAURINE_AND_HYPOTAURINE_METABOLISM	0.126669
KEGG_P53_SIGNALING_PATHWAY	0.128737
REACTOME_APOPTOSIS_INDUCED_DNA_FRAGMENTATION	0.129066
REACTOME_MUSCLE_CONTRACTION	0.129283
KEGG_CARDIAC_MUSCLE_CONTRACTION	0.130573
BIOCARTA_NKT_PATHWAY	0.131693
REACTOME_PI3K_CASCADE	0.131749
REACTOME_CYTOSOLIC_TRNA_AMINOACYLATION	0.134489
REACTOME_KINESINS	0.137492
BIOCARTA_G2_PATHWAY	0.138957
REACTOME_METABOLISM_OF_NON_CODING_RNA	0.13916
REACTOME_SULFUR_AMINO_ACID_METABOLISM	0.139981
BIOCARTA_BCELLSURVIVAL_PATHWAY	0.142049
REACTOME_GABA_SYNTHESIS_RELEASE_REUPTAKE_AND_DEGRADATION	0.144051
REACTOME_CIRCADIAN_REPRESSION_OF_EXPRESSION_BY_REV_ERBA	0.145053
REACTOME_HYALURONAN_UPTAKE_AND_DEGRADATION	0.147092
REACTOME_P130CAS_LINKAGE_TO_MAPK_SIGNALING_FOR_INTEGRINS	0.149026
KEGG_LEISHMANIA_INFECTION	0.150329
BIOCARTA_CK1_PATHWAY	0.151476
KEGG_TRYPTOPHAN_METABOLISM	0.15178
REACTOME_SEROTONIN_RECEPTORS	0.155537
REACTOME_INTERACTIONS_OF_VPR_WITH_HOST_CELLULAR_PROTEINS	0.156353
REACTOME_MICRORNA_MIRNA_BIOGENESIS	0.157147
REACTOME_BASIGIN_INTERACTIONS	0.158428
BIOCARTA_CD40_PATHWAY	0.162492
BIOCARTA_TH1TH2_PATHWAY	0.16322
BIOCARTA_ERYTH_PATHWAY	0.164928
KEGG_BETA_ALANINE_METABOLISM	0.164965
REACTOME_PURINE_RIBONUCLEOSIDE_MONOPHOSPHATE_BIOSYNTHESIS	0.166197
REACTOME_GLYCOGEN_BREAKDOWN_GLYCOGENOLYSIS	0.17016
BIOCARTA_RAB_PATHWAY	0.171804
REACTOME_CREATION_OF_C4_AND_C2_ACTIVATORS	0.172321
REACTOME_TRAF6_MEDIATED_IRF7_ACTIVATION_IN_TLR7_8_OR_9_SIGNALING	0.172742
REACTOME_SYNTHESIS_SECRETION_AND_INACTIVATION_OF_GIP	0.172874
REACTOME_CELL_EXTRACELLULAR_MATRIX_INTERACTIONS	0.173883
REACTOME_INTERFERON_GAMMA_SIGNALING	0.174763
BIOCARTA_ACE2_PATHWAY	0.178304
BIOCARTA_ARF_PATHWAY	0.178363
REACTOME_ELEVATION_OF_CYTOSOLIC_CA2_LEVELS	0.178819
REACTOME_IRAK1_RECRUITS_IKK_COMPLEX	0.180931
REACTOME_INSULIN_RECEPTOR_SIGNALLING_CASCADE	0.181501
BIOCARTA_LYM_PATHWAY	0.181784
REACTOME_RORA_ACTIVATES_CIRCADIAN_EXPRESSION	0.182514
REACTOME_TRANSPORT_OF_RIBONUCLEOPROTEINS_INTO_THE_HOST_NUCLEUS	0.183483
REACTOME_DOWNSTREAM_TCR_SIGNALING	0.185859
BIOCARTA_AKAP13_PATHWAY	0.188636
REACTOME_VEGF_LIGAND_RECEPTOR_INTERACTIONS	0.188943
REACTOME_REGULATION_OF_MITOTIC_CELL_CYCLE	0.189908
REACTOME_NEPHRIN_INTERACTIONS	0.190926
REACTOME_GLYCOSAMINOGLYCAN_METABOLISM	0.194736
REACTOME_DESTABILIZATION_OF_MRNA_BY_TRISTETRAPROLIN_TTP	0.201389
REACTOME_HOST_INTERACTIONS_OF_HIV_FACTORS	0.202013
REACTOME_TRANSPORT_OF_MATURE_MRNA_DERIVED_FROM_AN_INTRONLESS_TRANSCRIPT	0.204117
REACTOME_NOD1_2_SIGNALING_PATHWAY	0.205751
REACTOME_P2Y_RECEPTORS	0.206836
REACTOME_N_GLYCAN_ANTENNAE_ELONGATION	0.207427
REACTOME_TRNA_AMINOACYLATION	0.20778
BIOCARTA_TNFR1_PATHWAY	0.20799
BIOCARTA_PS1_PATHWAY	0.208291
KEGG_BASE_EXCISION_REPAIR	0.208412
KEGG_SYSTEMIC_LUPUS_ERYTHEMATOSUS	0.210694
REACTOME_INTRINSIC_PATHWAY_FOR_APOPTOSIS	0.210696
REACTOME_DIGESTION_OF_DIETARY_CARBOHYDRATE	0.211092
REACTOME_IL_7_SIGNALING	0.212099
REACTOME_REGULATED_PROTEOLYSIS_OF_P75NTR	0.212127
REACTOME_MRNA_CAPPING	0.212842
REACTOME_RNA_POL_I_RNA_POL_III_AND_MITOCHONDRIAL_TRANSCRIPTION	0.214935
REACTOME_VIRAL_MESSENGER_RNA_SYNTHESIS	0.218755
BIOCARTA_PLATELETAPP_PATHWAY	0.220183
KEGG_GLYCOSAMINOGLYCAN_DEGRADATION	0.220407
BIOCARTA_IL10_PATHWAY	0.220426
REACTOME_HORMONE_SENSITIVE_LIPASE_HSL_MEDIATED_TRIACYLGLYCEROL_HYDROLYSIS	0.221784
REACTOME_PPARA_ACTIVATES_GENE_EXPRESSION	0.223014
KEGG_CELL_ADHESION_MOLECULES_CAMS	0.223035
BIOCARTA_EIF2_PATHWAY	0.223549
BIOCARTA_MONOCYTE_PATHWAY	0.22359
REACTOME_PEPTIDE_LIGAND_BINDING_RECEPTORS	0.225637
KEGG_LEUKOCYTE_TRANSENDOTHELIAL_MIGRATION	0.225822
REACTOME_GENERATION_OF_SECOND_MESSENGER_MOLECULES	0.226289
REACTOME_PHOSPHORYLATION_OF_THE_APC_C	0.226351
KEGG_DILATED_CARDIOMYOPATHY	0.228798
REACTOME_CONVERSION_FROM_APC_C_CDC20_TO_APC_C_CDH1_IN_LATE_ANAPHASE	0.229015
BIOCARTA_IL4_PATHWAY	0.229431
REACTOME_INHIBITION_OF_THE_PROTEOLYTIC_ACTIVITY_OF_APC_C_REQUIRED_FOR_THE_ONSET_OF_ANAPHASE_BY_MITOTIC_SPINDLE_CHECKPOINT_COMPONENTS	0.230371
BIOCARTA_IL7_PATHWAY	0.23194
REACTOME_N_GLYCAN_ANTENNAE_ELONGATION_IN_THE_MEDIAL_TRANS_GOLGI	0.233359
REACTOME_REGULATION_OF_GLUCOKINASE_BY_GLUCOKINASE_REGULATORY_PROTEIN	0.233676
REACTOME_METABOLISM_OF_CARBOHYDRATES	0.234388
KEGG_AMINOACYL_TRNA_BIOSYNTHESIS	0.234578
REACTOME_NEP_NS2_INTERACTS_WITH_THE_CELLULAR_EXPORT_MACHINERY	0.234706
REACTOME_SIGNALING_BY_ERBB2	0.235922
REACTOME_REGULATION_OF_GENE_EXPRESSION_IN_BETA_CELLS	0.236229
REACTOME_CHOLESTEROL_BIOSYNTHESIS	0.23625
REACTOME_IL_RECEPTOR_SHC_SIGNALING	0.237995
REACTOME_POST_CHAPERONIN_TUBULIN_FOLDING_PATHWAY	0.238386
REACTOME_INSULIN_SYNTHESIS_AND_PROCESSING	0.241756
REACTOME_BASE_EXCISION_REPAIR	0.243089
REACTOME_SLBP_DEPENDENT_PROCESSING_OF_REPLICATION_DEPENDENT_HISTONE_PRE_MRNAS	0.244935
BIOCARTA_CTCF_PATHWAY	0.24505
REACTOME_INHIBITION_OF_VOLTAGE_GATED_CA2_CHANNELS_VIA_GBETA_GAMMA_SUBUNITS	0.246029
KEGG_TOLL_LIKE_RECEPTOR_SIGNALING_PATHWAY	0.246586
BIOCARTA_ARAP_PATHWAY	0.246637
REACTOME_NRIF_SIGNALS_CELL_DEATH_FROM_THE_NUCLEUS	0.247325
KEGG_LYSINE_DEGRADATION	0.248343
REACTOME_INWARDLY_RECTIFYING_K_CHANNELS	0.250453
BIOCARTA_BLYMPHOCYTE_PATHWAY	0.25079
REACTOME_SCFSKP2_MEDIATED_DEGRADATION_OF_P27_P21	0.250927
REACTOME_FORMATION_OF_TRANSCRIPTION_COUPLED_NER_TC_NER_REPAIR_COMPLEX	0.251214
REACTOME_CHONDROITIN_SULFATE_DERMATAN_SULFATE_METABOLISM	0.251278
REACTOME_ENERGY_DEPENDENT_REGULATION_OF_MTOR_BY_LKB1_AMPK	0.25171
REACTOME_NUCLEOTIDE_BINDING_DOMAIN_LEUCINE_RICH_REPEAT_CONTAINING_RECEPTOR_NLR_SIGNALING_PATHWAYS	0.251812
REACTOME_REGULATION_OF_AMPK_ACTIVITY_VIA_LKB1	0.252915
KEGG_HYPERTROPHIC_CARDIOMYOPATHY_HCM	0.254263
REACTOME_CELL_CYCLE_MITOTIC	0.255008
REACTOME_AKT_PHOSPHORYLATES_TARGETS_IN_THE_CYTOSOL	0.256111
BIOCARTA_MPR_PATHWAY	0.256605
REACTOME_MITOCHONDRIAL_PROTEIN_IMPORT	0.25764
BIOCARTA_IL17_PATHWAY	0.258708
REACTOME_SIGNALING_BY_NOTCH	0.259328
REACTOME_AMYLOIDS	0.259768
REACTOME_REGULATION_OF_APOPTOSIS	0.260167
KEGG_GALACTOSE_METABOLISM	0.260251
KEGG_PEROXISOME	0.260875
REACTOME_RESOLUTION_OF_AP_SITES_VIA_THE_MULTIPLE_NUCLEOTIDE_PATCH_REPLACEMENT_PATHWAY	0.26093
REACTOME_INSULIN_RECEPTOR_RECYCLING	0.260945
REACTOME_METABOLISM_OF_NUCLEOTIDES	0.261282
REACTOME_TRANSPORT_OF_MATURE_TRANSCRIPT_TO_CYTOPLASM	0.262536
REACTOME_GAP_JUNCTION_ASSEMBLY	0.2626
REACTOME_INTEGRIN_CELL_SURFACE_INTERACTIONS	0.264452
BIOCARTA_CASPASE_PATHWAY	0.267842
BIOCARTA_AKAP95_PATHWAY	0.269511
REACTOME_LIPID_DIGESTION_MOBILIZATION_AND_TRANSPORT	0.27004
REACTOME_APC_C_CDH1_MEDIATED_DEGRADATION_OF_CDC20_AND_OTHER_APC_C_CDH1_TARGETED_PROTEINS_IN_LATE_MITOSIS_EARLY_G1	0.2701
REACTOME_PROCESSING_OF_CAPPED_INTRON_CONTAINING_PRE_MRNA	0.27073
REACTOME_POST_TRANSLATIONAL_MODIFICATION_SYNTHESIS_OF_GPI_ANCHORED_PROTEINS	0.271423
BIOCARTA_GRANULOCYTES_PATHWAY	0.271704
REACTOME_CYTOKINE_SIGNALING_IN_IMMUNE_SYSTEM	0.273321
REACTOME_TRAF6_MEDIATED_IRF7_ACTIVATION	0.275407
REACTOME_CYCLIN_E_ASSOCIATED_EVENTS_DURING_G1_S_TRANSITION_	0.276252
REACTOME_PKB_MEDIATED_EVENTS	0.277712
REACTOME_AMINE_DERIVED_HORMONES	0.279523
REACTOME_GLUCAGON_TYPE_LIGAND_RECEPTORS	0.279888
BIOCARTA_ETC_PATHWAY	0.280265
REACTOME_PRESYNAPTIC_NICOTINIC_ACETYLCHOLINE_RECEPTORS	0.281296
REACTOME_N_GLYCAN_TRIMMING_IN_THE_ER_AND_CALNEXIN_CALRETICULIN_CYCLE	0.281327
REACTOME_AUTODEGRADATION_OF_CDH1_BY_CDH1_APC_C	0.282057
KEGG_PROPANOATE_METABOLISM	0.283518
REACTOME_INITIAL_TRIGGERING_OF_COMPLEMENT	0.283547
KEGG_LONG_TERM_POTENTIATION	0.284074
REACTOME_FATTY_ACID_TRIACYLGLYCEROL_AND_KETONE_BODY_METABOLISM	0.285607
KEGG_GLYCOSAMINOGLYCAN_BIOSYNTHESIS_HEPARAN_SULFATE	0.285906
BIOCARTA_MITOCHONDRIA_PATHWAY	0.288326
REACTOME_TRAF3_DEPENDENT_IRF_ACTIVATION_PATHWAY	0.288639
BIOCARTA_PTEN_PATHWAY	0.291368
REACTOME_GABA_RECEPTOR_ACTIVATION	0.292554
KEGG_TYPE_II_DIABETES_MELLITUS	0.292775
REACTOME_GLUCONEOGENESIS	0.294151
KEGG_MATURITY_ONSET_DIABETES_OF_THE_YOUNG	0.296158
KEGG_NOD_LIKE_RECEPTOR_SIGNALING_PATHWAY	0.296178
REACTOME_TRYPTOPHAN_CATABOLISM	0.297206
REACTOME_APC_C_CDC20_MEDIATED_DEGRADATION_OF_MITOTIC_PROTEINS	0.298816
KEGG_INOSITOL_PHOSPHATE_METABOLISM	0.299018
BIOCARTA_CYTOKINE_PATHWAY	0.299072
REACTOME_SIGNALING_BY_ILS	0.300456
KEGG_CALCIUM_SIGNALING_PATHWAY	0.300803
KEGG_PROSTATE_CANCER	0.301324
REACTOME_UNWINDING_OF_DNA	0.301492
KEGG_GLIOMA	0.301607
REACTOME_G_BETA_GAMMA_SIGNALLING_THROUGH_PLC_BETA	0.301758
REACTOME_BIOSYNTHESIS_OF_THE_N_GLYCAN_PRECURSOR_DOLICHOL_LIPID_LINKED_OLIGOSACCHARIDE_LLO_AND_TRANSFER_TO_A_NASCENT_PROTEIN	0.302255
REACTOME_G1_S_TRANSITION	0.304137
REACTOME_POTASSIUM_CHANNELS	0.304384
REACTOME_ARMS_MEDIATED_ACTIVATION	0.305207
BIOCARTA_HIF_PATHWAY	0.3056
REACTOME_FACILITATIVE_NA_INDEPENDENT_GLUCOSE_TRANSPORTERS	0.306603
REACTOME_METABOLISM_OF_PORPHYRINS	0.307578
BIOCARTA_AKAPCENTROSOME_PATHWAY	0.310247
KEGG_ALANINE_ASPARTATE_AND_GLUTAMATE_METABOLISM	0.310382
BIOCARTA_IL12_PATHWAY	0.311244
REACTOME_SIGNALING_BY_BMP	0.311262
BIOCARTA_TOLL_PATHWAY	0.311837
REACTOME_BETA_DEFENSINS	0.311943
REACTOME_YAP1_AND_WWTR1_TAZ_STIMULATED_GENE_EXPRESSION	0.31344
REACTOME_HEPARAN_SULFATE_HEPARIN_HS_GAG_METABOLISM	0.313569
BIOCARTA_VDR_PATHWAY	0.316599
KEGG_VALINE_LEUCINE_AND_ISOLEUCINE_BIOSYNTHESIS	0.31882
REACTOME_P75_NTR_RECEPTOR_MEDIATED_SIGNALLING	0.320362
KEGG_JAK_STAT_SIGNALING_PATHWAY	0.320857
BIOCARTA_CXCR4_PATHWAY	0.321054
REACTOME_CELL_DEATH_SIGNALLING_VIA_NRAGE_NRIF_AND_NADE	0.321172
REACTOME_ACTIVATED_AMPK_STIMULATES_FATTY_ACID_OXIDATION_IN_MUSCLE	0.321268
REACTOME_SYNTHESIS_OF_PE	0.321936
BIOCARTA_FREE_PATHWAY	0.322437
REACTOME_ETHANOL_OXIDATION	0.323162
REACTOME_NCAM1_INTERACTIONS	0.323979
REACTOME_SIGNALING_BY_SCF_KIT	0.324409
BIOCARTA_HIVNEF_PATHWAY	0.325898
BIOCARTA_NO2IL12_PATHWAY	0.326482
BIOCARTA_FEEDER_PATHWAY	0.328282
REACTOME_SIGNAL_ATTENUATION	0.32842
REACTOME_LATENT_INFECTION_OF_HOMO_SAPIENS_WITH_MYCOBACTERIUM_TUBERCULOSIS	0.330031
REACTOME_SIGNALING_BY_NOTCH4	0.330104
KEGG_RENAL_CELL_CARCINOMA	0.331007
KEGG_PYRIMIDINE_METABOLISM	0.332244
REACTOME_APC_CDC20_MEDIATED_DEGRADATION_OF_NEK2A	0.332856
REACTOME_CS_DS_DEGRADATION	0.333829
REACTOME_CALNEXIN_CALRETICULIN_CYCLE	0.334239
REACTOME_NOTCH1_INTRACELLULAR_DOMAIN_REGULATES_TRANSCRIPTION	0.335653
REACTOME_MRNA_PROCESSING	0.335899
BIOCARTA_CCR5_PATHWAY	0.337369
REACTOME_IL_2_SIGNALING	0.33826
REACTOME_G_PROTEIN_BETA_GAMMA_SIGNALLING	0.338523
BIOCARTA_BAD_PATHWAY	0.339498
KEGG_ERBB_SIGNALING_PATHWAY	0.339574
KEGG_GLUTATHIONE_METABOLISM	0.340556
BIOCARTA_LECTIN_PATHWAY	0.341688
KEGG_ADIPOCYTOKINE_SIGNALING_PATHWAY	0.342121
REACTOME_APC_C_CDC20_MEDIATED_DEGRADATION_OF_CYCLIN_B	0.344681
REACTOME_DOWNSTREAM_SIGNALING_EVENTS_OF_B_CELL_RECEPTOR_BCR	0.346011
REACTOME_INTERFERON_SIGNALING	0.346182
REACTOME_IMMUNOREGULATORY_INTERACTIONS_BETWEEN_A_LYMPHOID_AND_A_NON_LYMPHOID_CELL	0.350516
KEGG_NEUROACTIVE_LIGAND_RECEPTOR_INTERACTION	0.351691
REACTOME_APOPTOTIC_CLEAVAGE_OF_CELL_ADHESION_PROTEINS	0.354017
REACTOME_SYNTHESIS_OF_DNA	0.354278
REACTOME_ABORTIVE_ELONGATION_OF_HIV1_TRANSCRIPT_IN_THE_ABSENCE_OF_TAT	0.354402
REACTOME_INTEGRIN_ALPHAIIB_BETA3_SIGNALING	0.354837
REACTOME_REGULATION_OF_THE_FANCONI_ANEMIA_PATHWAY	0.355165
KEGG_LIMONENE_AND_PINENE_DEGRADATION	0.35598
REACTOME_SYNTHESIS_OF_SUBSTRATES_IN_N_GLYCAN_BIOSYTHESIS	0.35673
REACTOME_SYNTHESIS_AND_INTERCONVERSION_OF_NUCLEOTIDE_DI_AND_TRIPHOSPHATES	0.358501
REACTOME_PROLONGED_ERK_ACTIVATION_EVENTS	0.358965
KEGG_PANCREATIC_CANCER	0.359275
REACTOME_CD28_CO_STIMULATION	0.363886
REACTOME_KERATAN_SULFATE_KERATIN_METABOLISM	0.36556
REACTOME_SYNTHESIS_OF_PIPS_AT_THE_PLASMA_MEMBRANE	0.366227
REACTOME_REGULATION_OF_BETA_CELL_DEVELOPMENT	0.366573
REACTOME_PRE_NOTCH_PROCESSING_IN_GOLGI	0.367077
BIOCARTA_NO1_PATHWAY	0.36783
REACTOME_APOPTOSIS	0.368165
REACTOME_DESTABILIZATION_OF_MRNA_BY_BRF1	0.368264
KEGG_INTESTINAL_IMMUNE_NETWORK_FOR_IGA_PRODUCTION	0.368383
KEGG_CHEMOKINE_SIGNALING_PATHWAY	0.369153
BIOCARTA_LAIR_PATHWAY	0.369387
REACTOME_G1_S_SPECIFIC_TRANSCRIPTION	0.370004
KEGG_APOPTOSIS	0.370169
REACTOME_G_ALPHA_Q_SIGNALLING_EVENTS	0.372014
REACTOME_HS_GAG_DEGRADATION	0.374338
REACTOME_NUCLEAR_RECEPTOR_TRANSCRIPTION_PATHWAY	0.374401
BIOCARTA_SARS_PATHWAY	0.374553
REACTOME_SIGNALING_BY_ROBO_RECEPTOR	0.37718
REACTOME_HEMOSTASIS	0.377395
REACTOME_MRNA_DECAY_BY_5_TO_3_EXORIBONUCLEASE	0.37894
REACTOME_DOWNSTREAM_SIGNALING_OF_ACTIVATED_FGFR	0.378961
REACTOME_FORMATION_OF_THE_HIV1_EARLY_ELONGATION_COMPLEX	0.379824
KEGG_GLYCOSAMINOGLYCAN_BIOSYNTHESIS_KERATAN_SULFATE	0.380077
KEGG_OXIDATIVE_PHOSPHORYLATION	0.380139
REACTOME_SIGNALING_BY_RHO_GTPASES	0.380982
REACTOME_PROSTACYCLIN_SIGNALLING_THROUGH_PROSTACYCLIN_RECEPTOR	0.384243
REACTOME_INCRETIN_SYNTHESIS_SECRETION_AND_INACTIVATION	0.384445
BIOCARTA_EIF_PATHWAY	0.385872
BIOCARTA_CTLA4_PATHWAY	0.386249
REACTOME_ACTIVATION_OF_ATR_IN_RESPONSE_TO_REPLICATION_STRESS	0.38844
REACTOME_ACTIVATION_OF_RAC	0.388591
REACTOME_INTEGRATION_OF_PROVIRUS	0.388758
REACTOME_THROMBOXANE_SIGNALLING_THROUGH_TP_RECEPTOR	0.389364
REACTOME_ANTIGEN_PROCESSING_UBIQUITINATION_PROTEASOME_DEGRADATION	0.389581
REACTOME_ASPARAGINE_N_LINKED_GLYCOSYLATION	0.390177
REACTOME_REGULATION_OF_INSULIN_SECRETION_BY_ACETYLCHOLINE	0.39133
REACTOME_TRANSCRIPTIONAL_REGULATION_OF_WHITE_ADIPOCYTE_DIFFERENTIATION	0.391384
REACTOME_HIV_INFECTION	0.391388
BIOCARTA_RNA_PATHWAY	0.392013
KEGG_PROTEIN_EXPORT	0.392062
REACTOME_ACTIVATION_OF_THE_PRE_REPLICATIVE_COMPLEX	0.392954
REACTOME_ACTIVATION_OF_BH3_ONLY_PROTEINS	0.395495
REACTOME_GLYCOSPHINGOLIPID_METABOLISM	0.395634
KEGG_UBIQUITIN_MEDIATED_PROTEOLYSIS	0.397259
KEGG_ETHER_LIPID_METABOLISM	0.39983
KEGG_GLYCOSPHINGOLIPID_BIOSYNTHESIS_GANGLIO_SERIES	0.400746
REACTOME_E2F_MEDIATED_REGULATION_OF_DNA_REPLICATION	0.401884
BIOCARTA_STEM_PATHWAY	0.402943
REACTOME_MRNA_SPLICING	0.403191
BIOCARTA_TID_PATHWAY	0.403502
REACTOME_ADP_SIGNALLING_THROUGH_P2RY12	0.404101
BIOCARTA_IGF1MTOR_PATHWAY	0.404423
BIOCARTA_DNAFRAGMENT_PATHWAY	0.404459
BIOCARTA_HSP27_PATHWAY	0.405224
REACTOME_PROLACTIN_RECEPTOR_SIGNALING	0.405479
REACTOME_G_BETA_GAMMA_SIGNALLING_THROUGH_PI3KGAMMA	0.405611
BIOCARTA_PARKIN_PATHWAY	0.407202
REACTOME_GLUCOSE_METABOLISM	0.408011
REACTOME_SOS_MEDIATED_SIGNALLING	0.408019
REACTOME_SIGNALING_BY_NOTCH3	0.408119
KEGG_TYROSINE_METABOLISM	0.40814
REACTOME_KERATAN_SULFATE_BIOSYNTHESIS	0.408275
KEGG_PROGESTERONE_MEDIATED_OOCYTE_MATURATION	0.410159
REACTOME_SIGNALING_BY_NOTCH2	0.410496
REACTOME_ADAPTIVE_IMMUNE_SYSTEM	0.413642
KEGG_RETINOL_METABOLISM	0.413776
BIOCARTA_EPONFKB_PATHWAY	0.414668
KEGG_ALDOSTERONE_REGULATED_SODIUM_REABSORPTION	0.415465
REACTOME_REGULATION_OF_ORNITHINE_DECARBOXYLASE_ODC	0.415861
REACTOME_CHEMOKINE_RECEPTORS_BIND_CHEMOKINES	0.415963
BIOCARTA_AMI_PATHWAY	0.416228
REACTOME_APOPTOTIC_EXECUTION_PHASE	0.416951
BIOCARTA_PLCE_PATHWAY	0.418576
KEGG_CHRONIC_MYELOID_LEUKEMIA	0.422192
KEGG_TGF_BETA_SIGNALING_PATHWAY	0.423305
KEGG_PURINE_METABOLISM	0.424076
KEGG_NEUROTROPHIN_SIGNALING_PATHWAY	0.42429
KEGG_GLYCINE_SERINE_AND_THREONINE_METABOLISM	0.426412
REACTOME_DEFENSINS	0.427141
REACTOME_IMMUNE_SYSTEM	0.427289
KEGG_SPHINGOLIPID_METABOLISM	0.427791
REACTOME_ACETYLCHOLINE_BINDING_AND_DOWNSTREAM_EVENTS	0.429483
REACTOME_S_PHASE	0.430101
REACTOME_TRAF6_MEDIATED_NFKB_ACTIVATION	0.43125
KEGG_CYTOKINE_CYTOKINE_RECEPTOR_INTERACTION	0.432213
BIOCARTA_UCALPAIN_PATHWAY	0.433539
BIOCARTA_CARM1_PATHWAY	0.433992
BIOCARTA_ERK5_PATHWAY	0.434705
BIOCARTA_INTRINSIC_PATHWAY	0.435231
REACTOME_PYRIMIDINE_METABOLISM	0.436139
REACTOME_ACTIVATION_OF_CHAPERONE_GENES_BY_ATF6_ALPHA	0.436304
REACTOME_CELL_CYCLE_CHECKPOINTS	0.437122
REACTOME_SIGNALLING_BY_NGF	0.437423
KEGG_GLYCOSYLPHOSPHATIDYLINOSITOL_GPI_ANCHOR_BIOSYNTHESIS	0.43951
REACTOME_SMOOTH_MUSCLE_CONTRACTION	0.440086
KEGG_NON_HOMOLOGOUS_END_JOINING	0.440549
REACTOME_TCA_CYCLE_AND_RESPIRATORY_ELECTRON_TRANSPORT	0.442465
REACTOME_ACTIVATION_OF_KAINATE_RECEPTORS_UPON_GLUTAMATE_BINDING	0.443109
KEGG_NON_SMALL_CELL_LUNG_CANCER	0.443474
REACTOME_GLUCOSE_TRANSPORT	0.443991
REACTOME_RNA_POL_I_TRANSCRIPTION_INITIATION	0.444587
REACTOME_APOPTOTIC_CLEAVAGE_OF_CELLULAR_PROTEINS	0.444727
BIOCARTA_NFKB_PATHWAY	0.444752
REACTOME_G_ALPHA_Z_SIGNALLING_EVENTS	0.446475
BIOCARTA_AHSP_PATHWAY	0.447055
REACTOME_TELOMERE_MAINTENANCE	0.448038
REACTOME_P53_DEPENDENT_G1_DNA_DAMAGE_RESPONSE	0.449826
REACTOME_SIGNAL_REGULATORY_PROTEIN_SIRP_FAMILY_INTERACTIONS	0.449907
REACTOME_DARPP_32_EVENTS	0.455799
KEGG_STEROID_BIOSYNTHESIS	0.455828
KEGG_NATURAL_KILLER_CELL_MEDIATED_CYTOTOXICITY	0.458487
REACTOME_CASPASE_MEDIATED_CLEAVAGE_OF_CYTOSKELETAL_PROTEINS	0.459302
KEGG_BUTANOATE_METABOLISM	0.462856
REACTOME_G_ALPHA1213_SIGNALLING_EVENTS	0.46311
REACTOME_ASSEMBLY_OF_THE_PRE_REPLICATIVE_COMPLEX	0.463548
REACTOME_SIGNALING_BY_CONSTITUTIVELY_ACTIVE_EGFR	0.466391
KEGG_N_GLYCAN_BIOSYNTHESIS	0.467443
BIOCARTA_INTEGRIN_PATHWAY	0.469356
REACTOME_GRB2_SOS_PROVIDES_LINKAGE_TO_MAPK_SIGNALING_FOR_INTERGRINS_	0.470025
BIOCARTA_GATA3_PATHWAY	0.470181
KEGG_PHOSPHATIDYLINOSITOL_SIGNALING_SYSTEM	0.471481
BIOCARTA_D4GDI_PATHWAY	0.47167
REACTOME_SIGNALING_BY_NOTCH1	0.47221
KEGG_VASOPRESSIN_REGULATED_WATER_REABSORPTION	0.472725
KEGG_PATHWAYS_IN_CANCER	0.473148
REACTOME_PROTEIN_FOLDING	0.473479
REACTOME_BILE_SALT_AND_ORGANIC_ANION_SLC_TRANSPORTERS	0.47563
KEGG_DNA_REPLICATION	0.478515
REACTOME_RNA_POL_III_TRANSCRIPTION_INITIATION_FROM_TYPE_3_PROMOTER	0.480276
BIOCARTA_MAL_PATHWAY	0.482769
REACTOME_INTERACTION_BETWEEN_L1_AND_ANKYRINS	0.4831
REACTOME_THE_NLRP3_INFLAMMASOME	0.483383
REACTOME_PLATELET_CALCIUM_HOMEOSTASIS	0.485877
REACTOME_CDK_MEDIATED_PHOSPHORYLATION_AND_REMOVAL_OF_CDC6	0.487465
REACTOME_HIGHLY_CALCIUM_PERMEABLE_POSTSYNAPTIC_NICOTINIC_ACETYLCHOLINE_RECEPTORS	0.488107
REACTOME_TRANSCRIPTION	0.48812
REACTOME_INFLAMMASOMES	0.488881
REACTOME_SIGNAL_AMPLIFICATION	0.489095
REACTOME_GASTRIN_CREB_SIGNALLING_PATHWAY_VIA_PKC_AND_MAPK	0.493021
REACTOME_SPHINGOLIPID_METABOLISM	0.493022
REACTOME_CLEAVAGE_OF_GROWING_TRANSCRIPT_IN_THE_TERMINATION_REGION_	0.493244
REACTOME_NCAM_SIGNALING_FOR_NEURITE_OUT_GROWTH	0.493294
REACTOME_DOWNREGULATION_OF_TGF_BETA_RECEPTOR_SIGNALING	0.493723
REACTOME_FGFR_LIGAND_BINDING_AND_ACTIVATION	0.494157
REACTOME_METABOLISM_OF_AMINO_ACIDS_AND_DERIVATIVES	0.49554
REACTOME_REGULATION_OF_IFNG_SIGNALING	0.49574
REACTOME_MRNA_DECAY_BY_3_TO_5_EXORIBONUCLEASE	0.49585
BIOCARTA_NTHI_PATHWAY	0.496347
REACTOME_GLUCURONIDATION	0.497283
REACTOME_SYNTHESIS_OF_GLYCOSYLPHOSPHATIDYLINOSITOL_GPI	0.49782
REACTOME_GLUCAGON_SIGNALING_IN_METABOLIC_REGULATION	0.498113
REACTOME_REGULATION_OF_RHEB_GTPASE_ACTIVITY_BY_AMPK	0.499571
REACTOME_DNA_REPLICATION	0.500075
KEGG_ARRHYTHMOGENIC_RIGHT_VENTRICULAR_CARDIOMYOPATHY_ARVC	0.503581
REACTOME_RNA_POL_I_TRANSCRIPTION_TERMINATION	0.50506
BIOCARTA_PITX2_PATHWAY	0.505067
REACTOME_G2_M_DNA_DAMAGE_CHECKPOINT	0.505157
REACTOME_ACTIVATION_OF_CHAPERONES_BY_ATF6_ALPHA	0.50583
BIOCARTA_GSK3_PATHWAY	0.506476
REACTOME_TRANSPORT_TO_THE_GOLGI_AND_SUBSEQUENT_MODIFICATION	0.507539
BIOCARTA_GH_PATHWAY	0.508402
BIOCARTA_CARM_ER_PATHWAY	0.508802
REACTOME_SYNTHESIS_SECRETION_AND_INACTIVATION_OF_GLP1	0.51248
REACTOME_PROCESSING_OF_CAPPED_INTRONLESS_PRE_MRNA	0.513489
REACTOME_SIGNALING_BY_THE_B_CELL_RECEPTOR_BCR	0.513785
KEGG_PROTEASOME	0.515086
REACTOME_GABA_B_RECEPTOR_ACTIVATION	0.515671
KEGG_HEMATOPOIETIC_CELL_LINEAGE	0.516199
REACTOME_CLASS_B_2_SECRETIN_FAMILY_RECEPTORS	0.516885
BIOCARTA_TGFB_PATHWAY	0.517417
BIOCARTA_CFTR_PATHWAY	0.517663
REACTOME_LIPOPROTEIN_METABOLISM	0.519723
REACTOME_ANDROGEN_BIOSYNTHESIS	0.519904
BIOCARTA_IGF1R_PATHWAY	0.520011
BIOCARTA_WNT_PATHWAY	0.520019
REACTOME_RAP1_SIGNALLING	0.521675
REACTOME_CHONDROITIN_SULFATE_BIOSYNTHESIS	0.521958
REACTOME_NGF_SIGNALLING_VIA_TRKA_FROM_THE_PLASMA_MEMBRANE	0.522238
REACTOME_GLUTATHIONE_CONJUGATION	0.523184
REACTOME_GPCR_LIGAND_BINDING	0.52444
REACTOME_AMINE_LIGAND_BINDING_RECEPTORS	0.524657
REACTOME_PLATELET_AGGREGATION_PLUG_FORMATION	0.524989
KEGG_AMYOTROPHIC_LATERAL_SCLEROSIS_ALS	0.525834
KEGG_TERPENOID_BACKBONE_BIOSYNTHESIS	0.528271
REACTOME_G2_M_CHECKPOINTS	0.528415
BIOCARTA_RANMS_PATHWAY	0.529305
BIOCARTA_RELA_PATHWAY	0.530669
REACTOME_SHC_MEDIATED_CASCADE	0.531471
REACTOME_SIGNALING_BY_FGFR	0.532022
REACTOME_CHYLOMICRON_MEDIATED_LIPID_TRANSPORT	0.533187
REACTOME_RECYCLING_OF_BILE_ACIDS_AND_SALTS	0.535372
BIOCARTA_MET_PATHWAY	0.536318
BIOCARTA_CALCINEURIN_PATHWAY	0.537232
REACTOME_REMOVAL_OF_THE_FLAP_INTERMEDIATE_FROM_THE_C_STRAND	0.54012
REACTOME_SPHINGOLIPID_DE_NOVO_BIOSYNTHESIS	0.540849
REACTOME_ADP_SIGNALLING_THROUGH_P2RY1	0.541525
REACTOME_NFKB_ACTIVATION_THROUGH_FADD_RIP1_PATHWAY_MEDIATED_BY_CASPASE_8_AND10	0.542527
KEGG_ASTHMA	0.543324
REACTOME_NEF_MEDIATED_DOWNREGULATION_OF_MHC_CLASS_I_COMPLEX_CELL_SURFACE_EXPRESSION	0.543955
REACTOME_NOTCH_HLH_TRANSCRIPTION_PATHWAY	0.545681
REACTOME_ROLE_OF_SECOND_MESSENGERS_IN_NETRIN1_SIGNALING	0.54681
KEGG_HEDGEHOG_SIGNALING_PATHWAY	0.552362
REACTOME_RNA_POL_III_TRANSCRIPTION_TERMINATION	0.552383
REACTOME_HDL_MEDIATED_LIPID_TRANSPORT	0.553752
KEGG_ASCORBATE_AND_ALDARATE_METABOLISM	0.553753
REACTOME_NETRIN1_SIGNALING	0.55395
REACTOME_ELONGATION_ARREST_AND_RECOVERY	0.554438
REACTOME_DEGRADATION_OF_THE_EXTRACELLULAR_MATRIX	0.555437
REACTOME_METABOLISM_OF_LIPIDS_AND_LIPOPROTEINS	0.55691
REACTOME_M_G1_TRANSITION	0.557492
KEGG_RENIN_ANGIOTENSIN_SYSTEM	0.557692
BIOCARTA_CSK_PATHWAY	0.558075
REACTOME_NEF_MEDIATES_DOWN_MODULATION_OF_CELL_SURFACE_RECEPTORS_BY_RECRUITING_THEM_TO_CLATHRIN_ADAPTERS	0.560368
REACTOME_PEROXISOMAL_LIPID_METABOLISM	0.562462
REACTOME_SCF_BETA_TRCP_MEDIATED_DEGRADATION_OF_EMI1	0.562959
KEGG_B_CELL_RECEPTOR_SIGNALING_PATHWAY	0.563937
BIOCARTA_NOS1_PATHWAY	0.564461
REACTOME_PI_METABOLISM	0.565299
REACTOME_TOLL_RECEPTOR_CASCADES	0.565634
REACTOME_FORMATION_OF_RNA_POL_II_ELONGATION_COMPLEX_	0.566001
REACTOME_DNA_STRAND_ELONGATION	0.56645
REACTOME_REGULATION_OF_INSULIN_SECRETION_BY_GLUCAGON_LIKE_PEPTIDE1	0.56697
REACTOME_PREFOLDIN_MEDIATED_TRANSFER_OF_SUBSTRATE_TO_CCT_TRIC	0.567114
REACTOME_TRANSCRIPTION_COUPLED_NER_TC_NER	0.570035
KEGG_HUNTINGTONS_DISEASE	0.571109
REACTOME_BMAL1_CLOCK_NPAS2_ACTIVATES_CIRCADIAN_EXPRESSION	0.572933
REACTOME_MTORC1_MEDIATED_SIGNALLING	0.573585
KEGG_MELANOMA	0.57523
REACTOME_PROCESSIVE_SYNTHESIS_ON_THE_LAGGING_STRAND	0.576622
REACTOME_IONOTROPIC_ACTIVITY_OF_KAINATE_RECEPTORS	0.57736
REACTOME_INHIBITION_OF_INSULIN_SECRETION_BY_ADRENALINE_NORADRENALINE	0.578234
REACTOME_ALPHA_LINOLENIC_ACID_ALA_METABOLISM	0.580203
BIOCARTA_IL2RB_PATHWAY	0.582995
REACTOME_RNA_POL_III_CHAIN_ELONGATION	0.583453
REACTOME_PERK_REGULATED_GENE_EXPRESSION	0.583981
KEGG_FC_GAMMA_R_MEDIATED_PHAGOCYTOSIS	0.584862
REACTOME_SHC_MEDIATED_SIGNALLING	0.584959
REACTOME_NEGATIVE_REGULATORS_OF_RIG_I_MDA5_SIGNALING	0.585583
KEGG_SELENOAMINO_ACID_METABOLISM	0.588321
REACTOME_NRAGE_SIGNALS_DEATH_THROUGH_JNK	0.590441
REACTOME_P75NTR_RECRUITS_SIGNALLING_COMPLEXES	0.590504
REACTOME_ION_CHANNEL_TRANSPORT	0.591081
KEGG_ALZHEIMERS_DISEASE	0.591828
KEGG_PROXIMAL_TUBULE_BICARBONATE_RECLAMATION	0.592839
REACTOME_SIGNALING_BY_EGFR_IN_CANCER	0.59316
BIOCARTA_NDKDYNAMIN_PATHWAY	0.593247
REACTOME_TRANSPORT_OF_GLUCOSE_AND_OTHER_SUGARS_BILE_SALTS_AND_ORGANIC_ACIDS_METAL_IONS_AND_AMINE_COMPOUNDS	0.593446
REACTOME_VOLTAGE_GATED_POTASSIUM_CHANNELS	0.593873
REACTOME_INTRINSIC_PATHWAY	0.594953
REACTOME_MITOTIC_M_M_G1_PHASES	0.595223
REACTOME_SYNTHESIS_OF_VERY_LONG_CHAIN_FATTY_ACYL_COAS	0.596309
KEGG_RNA_DEGRADATION	0.596766
REACTOME_GLYCOPROTEIN_HORMONES	0.596768
BIOCARTA_COMP_PATHWAY	0.597374
REACTOME_ADVANCED_GLYCOSYLATION_ENDPRODUCT_RECEPTOR_SIGNALING	0.597592
REACTOME_SIGNALING_BY_FGFR_IN_DISEASE	0.597844
BIOCARTA_SHH_PATHWAY	0.600784
KEGG_OOCYTE_MEIOSIS	0.602031
REACTOME_THE_ACTIVATION_OF_ARYLSULFATASES	0.605072
REACTOME_AUTODEGRADATION_OF_THE_E3_UBIQUITIN_LIGASE_COP1	0.605857
BIOCARTA_PML_PATHWAY	0.6061
REACTOME_FORMATION_OF_TUBULIN_FOLDING_INTERMEDIATES_BY_CCT_TRIC	0.607661
BIOCARTA_INFLAM_PATHWAY	0.60779
REACTOME_CLASS_A1_RHODOPSIN_LIKE_RECEPTORS	0.608253
BIOCARTA_CACAM_PATHWAY	0.610304
REACTOME_RAF_MAP_KINASE_CASCADE	0.611009
BIOCARTA_CHEMICAL_PATHWAY	0.615383
REACTOME_CROSS_PRESENTATION_OF_SOLUBLE_EXOGENOUS_ANTIGENS_ENDOSOMES	0.615608
REACTOME_EARLY_PHASE_OF_HIV_LIFE_CYCLE	0.617099
KEGG_VIRAL_MYOCARDITIS	0.61842
KEGG_ONE_CARBON_POOL_BY_FOLATE	0.619075
REACTOME_EICOSANOID_LIGAND_BINDING_RECEPTORS	0.619622
KEGG_ACUTE_MYELOID_LEUKEMIA	0.619944
KEGG_GLYCOSAMINOGLYCAN_BIOSYNTHESIS_CHONDROITIN_SULFATE	0.62135
KEGG_VIBRIO_CHOLERAE_INFECTION	0.621519
REACTOME_SIGNALLING_TO_ERKS	0.622077
REACTOME_SYNTHESIS_OF_PIPS_AT_THE_EARLY_ENDOSOME_MEMBRANE	0.622533
REACTOME_G_PROTEIN_ACTIVATION	0.62346
KEGG_FOCAL_ADHESION	0.624108
REACTOME_PHOSPHORYLATION_OF_CD3_AND_TCR_ZETA_CHAINS	0.62454
REACTOME_RNA_POL_II_TRANSCRIPTION_PRE_INITIATION_AND_PROMOTER_OPENING	0.625924
REACTOME_MAP_KINASE_ACTIVATION_IN_TLR_CASCADE	0.626016
KEGG_HISTIDINE_METABOLISM	0.627332
BIOCARTA_TCYTOTOXIC_PATHWAY	0.630515
REACTOME_P53_INDEPENDENT_G1_S_DNA_DAMAGE_CHECKPOINT	0.631322
REACTOME_COLLAGEN_FORMATION	0.632813
REACTOME_SYNTHESIS_OF_PIPS_AT_THE_LATE_ENDOSOME_MEMBRANE	0.635174
REACTOME_KERATAN_SULFATE_DEGRADATION	0.635262
BIOCARTA_AGPCR_PATHWAY	0.636753
REACTOME_MRNA_3_END_PROCESSING	0.63787
BIOCARTA_MEF2D_PATHWAY	0.638718
REACTOME_GAP_JUNCTION_TRAFFICKING	0.640903
REACTOME_SEMA4D_IN_SEMAPHORIN_SIGNALING	0.642202
REACTOME_CLASS_I_MHC_MEDIATED_ANTIGEN_PROCESSING_PRESENTATION	0.64346
REACTOME_CDT1_ASSOCIATION_WITH_THE_CDC6_ORC_ORIGIN_COMPLEX	0.64445
REACTOME_DESTABILIZATION_OF_MRNA_BY_AUF1_HNRNP_D0	0.644799
KEGG_GLYCOLYSIS_GLUCONEOGENESIS	0.64595
REACTOME_NEUROTRANSMITTER_RELEASE_CYCLE	0.646194
REACTOME_IL_3_5_AND_GM_CSF_SIGNALING	0.647054
REACTOME_TRIGLYCERIDE_BIOSYNTHESIS	0.647208
KEGG_DRUG_METABOLISM_OTHER_ENZYMES	0.649914
REACTOME_OXYGEN_DEPENDENT_PROLINE_HYDROXYLATION_OF_HYPOXIA_INDUCIBLE_FACTOR_ALPHA	0.650607
KEGG_REGULATION_OF_AUTOPHAGY	0.65677
REACTOME_RNA_POL_II_TRANSCRIPTION	0.658824
REACTOME_MITOCHONDRIAL_TRNA_AMINOACYLATION	0.659569
REACTOME_RNA_POL_III_TRANSCRIPTION	0.659801
REACTOME_PYRIMIDINE_CATABOLISM	0.661784
REACTOME_EXTRACELLULAR_MATRIX_ORGANIZATION	0.662135
REACTOME_LATE_PHASE_OF_HIV_LIFE_CYCLE	0.663025
REACTOME_INTEGRATION_OF_ENERGY_METABOLISM	0.663943
REACTOME_ACTIVATION_OF_GENES_BY_ATF4	0.664532
REACTOME_EFFECTS_OF_PIP2_HYDROLYSIS	0.665118
REACTOME_TIGHT_JUNCTION_INTERACTIONS	0.665309
REACTOME_SEMA4D_INDUCED_CELL_MIGRATION_AND_GROWTH_CONE_COLLAPSE	0.665855
KEGG_T_CELL_RECEPTOR_SIGNALING_PATHWAY	0.66598
BIOCARTA_RANKL_PATHWAY	0.666255
BIOCARTA_ASBCELL_PATHWAY	0.667153
BIOCARTA_IL1R_PATHWAY	0.667514
REACTOME_SHC_RELATED_EVENTS	0.668497
KEGG_THYROID_CANCER	0.668586
REACTOME_ENDOGENOUS_STEROLS	0.672486
REACTOME_REGULATION_OF_INSULIN_SECRETION	0.67384
BIOCARTA_ARENRF2_PATHWAY	0.674789
REACTOME_COSTIMULATION_BY_THE_CD28_FAMILY	0.676957
REACTOME_TRANSLOCATION_OF_ZAP_70_TO_IMMUNOLOGICAL_SYNAPSE	0.677257
REACTOME_E2F_ENABLED_INHIBITION_OF_PRE_REPLICATION_COMPLEX_FORMATION	0.677968
REACTOME_CELL_JUNCTION_ORGANIZATION	0.678254
REACTOME_FORMATION_OF_INCISION_COMPLEX_IN_GG_NER	0.679984
REACTOME_ANTIVIRAL_MECHANISM_BY_IFN_STIMULATED_GENES	0.681495
BIOCARTA_DREAM_PATHWAY	0.682284
REACTOME_GPVI_MEDIATED_ACTIVATION_CASCADE	0.683439
REACTOME_P38MAPK_EVENTS	0.685567
REACTOME_AMINO_ACID_SYNTHESIS_AND_INTERCONVERSION_TRANSAMINATION	0.686188
KEGG_NOTCH_SIGNALING_PATHWAY	0.686462
REACTOME_PLATELET_ADHESION_TO_EXPOSED_COLLAGEN	0.688977
KEGG_PATHOGENIC_ESCHERICHIA_COLI_INFECTION	0.689428
REACTOME_CDC6_ASSOCIATION_WITH_THE_ORC_ORIGIN_COMPLEX	0.693576
KEGG_BIOSYNTHESIS_OF_UNSATURATED_FATTY_ACIDS	0.694751
REACTOME_ACTIVATION_OF_NF_KAPPAB_IN_B_CELLS	0.6948
BIOCARTA_HCMV_PATHWAY	0.696767
REACTOME_REGULATION_OF_WATER_BALANCE_BY_RENAL_AQUAPORINS	0.696836
BIOCARTA_PROTEASOME_PATHWAY	0.699519
REACTOME_ADHERENS_JUNCTIONS_INTERACTIONS	0.699528
REACTOME_PTM_GAMMA_CARBOXYLATION_HYPUSINE_FORMATION_AND_ARYLSULFATASE_ACTIVATION	0.699949
REACTOME_PHOSPHOLIPASE_C_MEDIATED_CASCADE	0.70122
KEGG_BASAL_CELL_CARCINOMA	0.702046
BIOCARTA_TNFR2_PATHWAY	0.702239
REACTOME_ASSOCIATION_OF_TRIC_CCT_WITH_TARGET_PROTEINS_DURING_BIOSYNTHESIS	0.702254
REACTOME_NUCLEOTIDE_EXCISION_REPAIR	0.702733
REACTOME_TERMINATION_OF_O_GLYCAN_BIOSYNTHESIS	0.703527
REACTOME_GRB2_EVENTS_IN_ERBB2_SIGNALING	0.705161
REACTOME_LAGGING_STRAND_SYNTHESIS	0.705436
REACTOME_ACTIVATION_OF_IRF3_IRF7_MEDIATED_BY_TBK1_IKK_EPSILON	0.705495
KEGG_AXON_GUIDANCE	0.706724
KEGG_CYTOSOLIC_DNA_SENSING_PATHWAY	0.706727
REACTOME_THROMBIN_SIGNALLING_THROUGH_PROTEINASE_ACTIVATED_RECEPTORS_PARS	0.707425
REACTOME_MHC_CLASS_II_ANTIGEN_PRESENTATION	0.708964
REACTOME_G_ALPHA_S_SIGNALLING_EVENTS	0.709426
REACTOME_REGULATION_OF_SIGNALING_BY_CBL	0.710242
REACTOME_FGFR2C_LIGAND_BINDING_AND_ACTIVATION	0.710318
REACTOME_SIGNALING_BY_FGFR1_FUSION_MUTANTS	0.710382
REACTOME_GROWTH_HORMONE_RECEPTOR_SIGNALING	0.711548
REACTOME_SHC1_EVENTS_IN_ERBB4_SIGNALING	0.714108
REACTOME_REVERSIBLE_HYDRATION_OF_CARBON_DIOXIDE	0.715177
REACTOME_HIV_LIFE_CYCLE	0.715624
KEGG_PENTOSE_PHOSPHATE_PATHWAY	0.715987
REACTOME_ABACAVIR_TRANSPORT_AND_METABOLISM	0.716518
REACTOME_ER_PHAGOSOME_PATHWAY	0.718365
BIOCARTA_CTL_PATHWAY	0.718838
BIOCARTA_TOB1_PATHWAY	0.719681
BIOCARTA_PTDINS_PATHWAY	0.721313
KEGG_FRUCTOSE_AND_MANNOSE_METABOLISM	0.721996
REACTOME_SIGNALING_BY_WNT	0.722284
REACTOME_HS_GAG_BIOSYNTHESIS	0.722932
BIOCARTA_P53HYPOXIA_PATHWAY	0.725771
KEGG_PPAR_SIGNALING_PATHWAY	0.727453
REACTOME_FGFR4_LIGAND_BINDING_AND_ACTIVATION	0.728597
REACTOME_DEADENYLATION_DEPENDENT_MRNA_DECAY	0.728879
KEGG_GLYCOSPHINGOLIPID_BIOSYNTHESIS_LACTO_AND_NEOLACTO_SERIES	0.72905
BIOCARTA_IL3_PATHWAY	0.729266
REACTOME_P75NTR_SIGNALS_VIA_NFKB	0.729335
REACTOME_DAG_AND_IP3_SIGNALING	0.729471
REACTOME_OPIOID_SIGNALLING	0.729719
REACTOME_PEPTIDE_HORMONE_BIOSYNTHESIS	0.731462
REACTOME_PLC_BETA_MEDIATED_EVENTS	0.731524
REACTOME_CELL_CELL_COMMUNICATION	0.732405
REACTOME_TRANSPORT_OF_ORGANIC_ANIONS	0.732551
KEGG_ARACHIDONIC_ACID_METABOLISM	0.732971
KEGG_WNT_SIGNALING_PATHWAY	0.734554
BIOCARTA_GLYCOLYSIS_PATHWAY	0.735715
BIOCARTA_THELPER_PATHWAY	0.73603
KEGG_ALLOGRAFT_REJECTION	0.736175
BIOCARTA_MCALPAIN_PATHWAY	0.737042
KEGG_GAP_JUNCTION	0.737178
KEGG_ECM_RECEPTOR_INTERACTION	0.738642
REACTOME_CELL_CELL_JUNCTION_ORGANIZATION	0.739667
REACTOME_ENDOSOMAL_VACUOLAR_PATHWAY	0.740164
REACTOME_MYOGENESIS	0.741697
REACTOME_BILE_ACID_AND_BILE_SALT_METABOLISM	0.741728
REACTOME_RIG_I_MDA5_MEDIATED_INDUCTION_OF_IFN_ALPHA_BETA_PATHWAYS	0.742738
BIOCARTA_SET_PATHWAY	0.744854
REACTOME_PROSTANOID_LIGAND_RECEPTORS	0.745663
REACTOME_REGULATION_OF_IFNA_SIGNALING	0.746225
REACTOME_COMPLEMENT_CASCADE	0.746464
REACTOME_REGULATION_OF_HYPOXIA_INDUCIBLE_FACTOR_HIF_BY_OXYGEN	0.747206
KEGG_VALINE_LEUCINE_AND_ISOLEUCINE_DEGRADATION	0.747665
REACTOME_PROCESSING_OF_INTRONLESS_PRE_MRNAS	0.748789
KEGG_ARGININE_AND_PROLINE_METABOLISM	0.750715
BIOCARTA_CREB_PATHWAY	0.751195
KEGG_MELANOGENESIS	0.751303
BIOCARTA_MAPK_PATHWAY	0.751802
REACTOME_INNATE_IMMUNE_SYSTEM	0.753353
KEGG_LINOLEIC_ACID_METABOLISM	0.754334
REACTOME_PKA_MEDIATED_PHOSPHORYLATION_OF_CREB	0.754584
REACTOME_REGULATION_OF_MRNA_STABILITY_BY_PROTEINS_THAT_BIND_AU_RICH_ELEMENTS	0.754675
BIOCARTA_PAR1_PATHWAY	0.755561
REACTOME_FRS2_MEDIATED_CASCADE	0.755641
REACTOME_REGULATION_OF_INSULIN_LIKE_GROWTH_FACTOR_IGF_ACTIVITY_BY_INSULIN_LIKE_GROWTH_FACTOR_BINDING_PROTEINS_IGFBPS	0.757747
REACTOME_AQUAPORIN_MEDIATED_TRANSPORT	0.759407
BIOCARTA_SODD_PATHWAY	0.76333
REACTOME_POL_SWITCHING	0.763818
REACTOME_PD1_SIGNALING	0.763883
REACTOME_IKK_COMPLEX_RECRUITMENT_MEDIATED_BY_RIP1	0.764124
BIOCARTA_SRCRPTP_PATHWAY	0.765529
REACTOME_RNA_POL_III_TRANSCRIPTION_INITIATION_FROM_TYPE_2_PROMOTER	0.765981
KEGG_ALPHA_LINOLENIC_ACID_METABOLISM	0.767219
KEGG_INSULIN_SIGNALING_PATHWAY	0.767746
BIOCARTA_TRKA_PATHWAY	0.768716
BIOCARTA_RHO_PATHWAY	0.76944
REACTOME_RESPONSE_TO_ELEVATED_PLATELET_CYTOSOLIC_CA2_	0.770378
BIOCARTA_ACTINY_PATHWAY	0.771454
BIOCARTA_EIF4_PATHWAY	0.771646
REACTOME_THE_ROLE_OF_NEF_IN_HIV1_REPLICATION_AND_DISEASE_PATHOGENESIS	0.772331
REACTOME_SIGNALLING_TO_P38_VIA_RIT_AND_RIN	0.772907
BIOCARTA_IL2_PATHWAY	0.772982
REACTOME_ACYL_CHAIN_REMODELLING_OF_PG	0.774678
REACTOME_MITOTIC_PROMETAPHASE	0.775178
BIOCARTA_NKCELLS_PATHWAY	0.775965
REACTOME_RIP_MEDIATED_NFKB_ACTIVATION_VIA_DAI	0.778309
REACTOME_ABC_FAMILY_PROTEINS_MEDIATED_TRANSPORT	0.778801
KEGG_AMINO_SUGAR_AND_NUCLEOTIDE_SUGAR_METABOLISM	0.780223
REACTOME_OTHER_SEMAPHORIN_INTERACTIONS	0.78041
REACTOME_PURINE_CATABOLISM	0.780543
REACTOME_POST_TRANSLATIONAL_PROTEIN_MODIFICATION	0.781693
KEGG_PARKINSONS_DISEASE	0.782102
REACTOME_NFKB_IS_ACTIVATED_AND_SIGNALS_SURVIVAL	0.782584
REACTOME_CIRCADIAN_CLOCK	0.783758
KEGG_SULFUR_METABOLISM	0.783768
REACTOME_SIGNALING_BY_FGFR_MUTANTS	0.786225
REACTOME_FATTY_ACYL_COA_BIOSYNTHESIS	0.786848
BIOCARTA_ACH_PATHWAY	0.787826
BIOCARTA_PYK2_PATHWAY	0.788041
KEGG_NITROGEN_METABOLISM	0.788261
REACTOME_PHASE_II_CONJUGATION	0.788461
BIOCARTA_AT1R_PATHWAY	0.788825
BIOCARTA_TCAPOPTOSIS_PATHWAY	0.790291
REACTOME_TRANS_GOLGI_NETWORK_VESICLE_BUDDING	0.790916
REACTOME_SIGNALLING_TO_RAS	0.793076
BIOCARTA_STATHMIN_PATHWAY	0.794567
REACTOME_DNA_REPAIR	0.796734
KEGG_HOMOLOGOUS_RECOMBINATION	0.796769
REACTOME_ACTIVATED_NOTCH1_TRANSMITS_SIGNAL_TO_THE_NUCLEUS	0.796799
REACTOME_TRAF6_MEDIATED_INDUCTION_OF_NFKB_AND_MAP_KINASES_UPON_TLR7_8_OR_9_ACTIVATION	0.798407
KEGG_OTHER_GLYCAN_DEGRADATION	0.798533
REACTOME_CA_DEPENDENT_EVENTS	0.798538
REACTOME_BINDING_AND_ENTRY_OF_HIV_VIRION	0.799227
REACTOME_ACTIVATED_POINT_MUTANTS_OF_FGFR2	0.799259
REACTOME_INFLUENZA_LIFE_CYCLE	0.799804
BIOCARTA_HER2_PATHWAY	0.800389
REACTOME_NEGATIVE_REGULATION_OF_FGFR_SIGNALING	0.800892
BIOCARTA_TCRA_PATHWAY	0.803126
REACTOME_RNA_POL_II_PRE_TRANSCRIPTION_EVENTS	0.803422
REACTOME_SYNTHESIS_OF_BILE_ACIDS_AND_BILE_SALTS_VIA_7ALPHA_HYDROXYCHOLESTEROL	0.803513
REACTOME_GLYCOLYSIS	0.80353
BIOCARTA_BARRESTIN_PATHWAY	0.804493
KEGG_VEGF_SIGNALING_PATHWAY	0.805188
REACTOME_SYNTHESIS_OF_PC	0.806302
BIOCARTA_NFAT_PATHWAY	0.80713
BIOCARTA_ECM_PATHWAY	0.808276
BIOCARTA_CDC42RAC_PATHWAY	0.808351
KEGG_STARCH_AND_SUCROSE_METABOLISM	0.808489
REACTOME_RECEPTOR_LIGAND_BINDING_INITIATES_THE_SECOND_PROTEOLYTIC_CLEAVAGE_OF_NOTCH_RECEPTOR	0.810557
REACTOME_GAP_JUNCTION_DEGRADATION	0.812821
REACTOME_PHOSPHOLIPID_METABOLISM	0.813014
KEGG_FC_EPSILON_RI_SIGNALING_PATHWAY	0.813609
REACTOME_TRANSMISSION_ACROSS_CHEMICAL_SYNAPSES	0.814805
REACTOME_DESTABILIZATION_OF_MRNA_BY_KSRP	0.816281
REACTOME_ERKS_ARE_INACTIVATED	0.817012
REACTOME_NEUROTRANSMITTER_RECEPTOR_BINDING_AND_DOWNSTREAM_TRANSMISSION_IN_THE_POSTSYNAPTIC_CELL	0.817065
BIOCARTA_LEPTIN_PATHWAY	0.817211
REACTOME_FANCONI_ANEMIA_PATHWAY	0.817578
REACTOME_ACYL_CHAIN_REMODELLING_OF_PC	0.819776
KEGG_TYPE_I_DIABETES_MELLITUS	0.820331
REACTOME_CTLA4_INHIBITORY_SIGNALING	0.820498
REACTOME_SYNTHESIS_OF_PIPS_AT_THE_GOLGI_MEMBRANE	0.821266
KEGG_AUTOIMMUNE_THYROID_DISEASE	0.827468
BIOCARTA_ATM_PATHWAY	0.828096
REACTOME_ADENYLATE_CYCLASE_INHIBITORY_PATHWAY	0.828852
BIOCARTA_MTOR_PATHWAY	0.829809
KEGG_OLFACTORY_TRANSDUCTION	0.83108
BIOCARTA_BARRESTIN_SRC_PATHWAY	0.832095
KEGG_LYSOSOME	0.834919
KEGG_RIG_I_LIKE_RECEPTOR_SIGNALING_PATHWAY	0.835245
REACTOME_RECYCLING_PATHWAY_OF_L1	0.835274
REACTOME_ACTIVATED_TLR4_SIGNALLING	0.83561
BIOCARTA_AGR_PATHWAY	0.83577
REACTOME_NEURONAL_SYSTEM	0.836052
KEGG_SNARE_INTERACTIONS_IN_VESICULAR_TRANSPORT	0.83657
REACTOME_SIGNALING_BY_GPCR	0.839458
BIOCARTA_BARR_MAPK_PATHWAY	0.839761
BIOCARTA_PGC1A_PATHWAY	0.840679
REACTOME_MYD88_MAL_CASCADE_INITIATED_ON_PLASMA_MEMBRANE	0.84105
REACTOME_TRANSMEMBRANE_TRANSPORT_OF_SMALL_MOLECULES	0.8413
BIOCARTA_VIP_PATHWAY	0.842859
REACTOME_CREB_PHOSPHORYLATION_THROUGH_THE_ACTIVATION_OF_CAMKII	0.843437
REACTOME_ERK_MAPK_TARGETS	0.843626
KEGG_RIBOFLAVIN_METABOLISM	0.843634
REACTOME_OPSINS	0.843912
BIOCARTA_SALMONELLA_PATHWAY	0.844498
REACTOME_RESPIRATORY_ELECTRON_TRANSPORT_ATP_SYNTHESIS_BY_CHEMIOSMOTIC_COUPLING_AND_HEAT_PRODUCTION_BY_UNCOUPLING_PROTEINS_	0.844538
REACTOME_G_ALPHA_I_SIGNALLING_EVENTS	0.845683
REACTOME_SYNTHESIS_OF_BILE_ACIDS_AND_BILE_SALTS	0.845728
REACTOME_XENOBIOTICS	0.846044
BIOCARTA_SPRY_PATHWAY	0.846584
REACTOME_TRIF_MEDIATED_TLR3_SIGNALING	0.846604
KEGG_REGULATION_OF_ACTIN_CYTOSKELETON	0.846662
REACTOME_LOSS_OF_NLP_FROM_MITOTIC_CENTROSOMES	0.847938
REACTOME_NFKB_AND_MAP_KINASES_ACTIVATION_MEDIATED_BY_TLR4_SIGNALING_REPERTOIRE	0.848499
REACTOME_SYNTHESIS_OF_BILE_ACIDS_AND_BILE_SALTS_VIA_24_HYDROXYCHOLESTEROL	0.848881
REACTOME_SIGNAL_TRANSDUCTION_BY_L1	0.849025
REACTOME_ANTIGEN_PROCESSING_CROSS_PRESENTATION	0.849139
REACTOME_EGFR_DOWNREGULATION	0.849649
REACTOME_SHC1_EVENTS_IN_EGFR_SIGNALING	0.849858
KEGG_FOLATE_BIOSYNTHESIS	0.85027
BIOCARTA_PPARA_PATHWAY	0.850659
REACTOME_ASSOCIATION_OF_LICENSING_FACTORS_WITH_THE_PRE_REPLICATIVE_COMPLEX	0.850851
KEGG_GRAFT_VERSUS_HOST_DISEASE	0.853625
REACTOME_ANTIGEN_ACTIVATES_B_CELL_RECEPTOR_LEADING_TO_GENERATION_OF_SECOND_MESSENGERS	0.855374
REACTOME_ADENYLATE_CYCLASE_ACTIVATING_PATHWAY	0.855648
REACTOME_UNBLOCKING_OF_NMDA_RECEPTOR_GLUTAMATE_BINDING_AND_ACTIVATION	0.856473
KEGG_MISMATCH_REPAIR	0.856614
KEGG_PRION_DISEASES	0.858027
REACTOME_RECRUITMENT_OF_NUMA_TO_MITOTIC_CENTROSOMES	0.858476
BIOCARTA_GCR_PATHWAY	0.860407
REACTOME_INFLUENZA_VIRAL_RNA_TRANSCRIPTION_AND_REPLICATION	0.860668
REACTOME_DEADENYLATION_OF_MRNA	0.860857
BIOCARTA_LONGEVITY_PATHWAY	0.86092
KEGG_GLYCOSPHINGOLIPID_BIOSYNTHESIS_GLOBO_SERIES	0.860935
REACTOME_CYCLIN_A_B1_ASSOCIATED_EVENTS_DURING_G2_M_TRANSITION	0.862243
REACTOME_SYNTHESIS_OF_PA	0.862391
KEGG_STEROID_HORMONE_BIOSYNTHESIS	0.863091
REACTOME_REGULATION_OF_COMPLEMENT_CASCADE	0.863108
BIOCARTA_HDAC_PATHWAY	0.863291
BIOCARTA_PTC1_PATHWAY	0.86468
REACTOME_ABCA_TRANSPORTERS_IN_LIPID_HOMEOSTASIS	0.864786
KEGG_PRIMARY_BILE_ACID_BIOSYNTHESIS	0.864973
KEGG_ABC_TRANSPORTERS	0.865118
KEGG_PHENYLALANINE_METABOLISM	0.865487
KEGG_ENDOMETRIAL_CANCER	0.865686
REACTOME_ACTIVATION_OF_THE_AP1_FAMILY_OF_TRANSCRIPTION_FACTORS	0.867737
KEGG_VASCULAR_SMOOTH_MUSCLE_CONTRACTION	0.868562
REACTOME_DCC_MEDIATED_ATTRACTIVE_SIGNALING	0.868644
REACTOME_EXTRINSIC_PATHWAY_FOR_APOPTOSIS	0.869441
REACTOME_HORMONE_LIGAND_BINDING_RECEPTORS	0.87073
BIOCARTA_EDG1_PATHWAY	0.870898
REACTOME_DIABETES_PATHWAYS	0.870915
KEGG_COLORECTAL_CANCER	0.870917
BIOCARTA_TFF_PATHWAY	0.871192
REACTOME_EXTENSION_OF_TELOMERES	0.871312
REACTOME_ION_TRANSPORT_BY_P_TYPE_ATPASES	0.871619
REACTOME_SPRY_REGULATION_OF_FGF_SIGNALING	0.87212
REACTOME_RAS_ACTIVATION_UOPN_CA2_INFUX_THROUGH_NMDA_RECEPTOR	0.872205
BIOCARTA_RARRXR_PATHWAY	0.872691
REACTOME_ACYL_CHAIN_REMODELLING_OF_PE	0.872931
REACTOME_FORMATION_OF_FIBRIN_CLOT_CLOTTING_CASCADE	0.873436
KEGG_TIGHT_JUNCTION	0.874297
BIOCARTA_ATRBRCA_PATHWAY	0.874555
REACTOME_COMMON_PATHWAY	0.87464
REACTOME_TETRAHYDROBIOPTERIN_BH4_SYNTHESIS_RECYCLING_SALVAGE_AND_REGULATION	0.874982
KEGG_EPITHELIAL_CELL_SIGNALING_IN_HELICOBACTER_PYLORI_INFECTION	0.875725
REACTOME_L1CAM_INTERACTIONS	0.876788
REACTOME_SIGNALING_BY_ACTIVATED_POINT_MUTANTS_OF_FGFR1	0.877909
REACTOME_NOREPINEPHRINE_NEUROTRANSMITTER_RELEASE_CYCLE	0.878056
BIOCARTA_MYOSIN_PATHWAY	0.878057
BIOCARTA_DEATH_PATHWAY	0.878818
REACTOME_PASSIVE_TRANSPORT_BY_AQUAPORINS	0.881756
BIOCARTA_CERAMIDE_PATHWAY	0.882287
REACTOME_FGFR1_LIGAND_BINDING_AND_ACTIVATION	0.882944
REACTOME_ACETYLCHOLINE_NEUROTRANSMITTER_RELEASE_CYCLE	0.883549
REACTOME_AMINO_ACID_AND_OLIGOPEPTIDE_SLC_TRANSPORTERS	0.883792
REACTOME_PECAM1_INTERACTIONS	0.885265
REACTOME_REPAIR_SYNTHESIS_FOR_GAP_FILLING_BY_DNA_POL_IN_TC_NER	0.885368
REACTOME_IL_6_SIGNALING	0.885645
REACTOME_HOMOLOGOUS_RECOMBINATION_REPAIR_OF_REPLICATION_INDEPENDENT_DOUBLE_STRAND_BREAKS	0.885988
REACTOME_NA_CL_DEPENDENT_NEUROTRANSMITTER_TRANSPORTERS	0.886383
REACTOME_PLATELET_ACTIVATION_SIGNALING_AND_AGGREGATION	0.886514
REACTOME_CGMP_EFFECTS	0.88662
BIOCARTA_SPPA_PATHWAY	0.886804
REACTOME_UNFOLDED_PROTEIN_RESPONSE	0.887205
BIOCARTA_P38MAPK_PATHWAY	0.887724
KEGG_PANTOTHENATE_AND_COA_BIOSYNTHESIS	0.889243
BIOCARTA_STRESS_PATHWAY	0.889278
REACTOME_SIGNALING_BY_FGFR1_MUTANTS	0.889835
KEGG_MAPK_SIGNALING_PATHWAY	0.890891
REACTOME_DSCAM_INTERACTIONS	0.89268
REACTOME_CTNNB1_PHOSPHORYLATION_CASCADE	0.894646
REACTOME_CREB_PHOSPHORYLATION_THROUGH_THE_ACTIVATION_OF_RAS	0.895986
BIOCARTA_CDK5_PATHWAY	0.896578
REACTOME_GLOBAL_GENOMIC_NER_GG_NER	0.897188
REACTOME_AXON_GUIDANCE	0.897871
KEGG_COMPLEMENT_AND_COAGULATION_CASCADES	0.898436
REACTOME_RETROGRADE_NEUROTROPHIN_SIGNALLING	0.900627
REACTOME_O_LINKED_GLYCOSYLATION_OF_MUCINS	0.90082
REACTOME_ACYL_CHAIN_REMODELLING_OF_PS	0.900895
REACTOME_NUCLEAR_EVENTS_KINASE_AND_TRANSCRIPTION_FACTOR_ACTIVATION	0.902742
REACTOME_RECRUITMENT_OF_MITOTIC_CENTROSOME_PROTEINS_AND_COMPLEXES	0.903922
REACTOME_GPCR_DOWNSTREAM_SIGNALING	0.904091
BIOCARTA_ETS_PATHWAY	0.9047
KEGG_GLYCEROPHOSPHOLIPID_METABOLISM	0.904808
REACTOME_METABOLISM_OF_RNA	0.905113
REACTOME_REGULATION_OF_KIT_SIGNALING	0.906516
REACTOME_ORGANIC_CATION_ANION_ZWITTERION_TRANSPORT	0.906855
REACTOME_TRAFFICKING_OF_GLUR2_CONTAINING_AMPA_RECEPTORS	0.907612
REACTOME_MITOTIC_G2_G2_M_PHASES	0.907656
REACTOME_PHASE1_FUNCTIONALIZATION_OF_COMPOUNDS	0.908155
REACTOME_DOUBLE_STRAND_BREAK_REPAIR	0.912706
REACTOME_LYSOSOME_VESICLE_BIOGENESIS	0.91358
BIOCARTA_NUCLEARRS_PATHWAY	0.914537
REACTOME_CYTOSOLIC_SULFONATION_OF_SMALL_MOLECULES	0.916263
REACTOME_GOLGI_ASSOCIATED_VESICLE_BIOGENESIS	0.916992
REACTOME_TANDEM_PORE_DOMAIN_POTASSIUM_CHANNELS	0.918123
REACTOME_AMINO_ACID_TRANSPORT_ACROSS_THE_PLASMA_MEMBRANE	0.919636
KEGG_O_GLYCAN_BIOSYNTHESIS	0.921038
BIOCARTA_EGF_PATHWAY	0.921659
BIOCARTA_RAS_PATHWAY	0.92186
BIOCARTA_P35ALZHEIMERS_PATHWAY	0.922798
REACTOME_GLYCEROPHOSPHOLIPID_BIOSYNTHESIS	0.923388
REACTOME_PLATELET_SENSITIZATION_BY_LDL	0.92363
REACTOME_DOPAMINE_NEUROTRANSMITTER_RELEASE_CYCLE	0.924607
BIOCARTA_EPO_PATHWAY	0.927668
KEGG_ANTIGEN_PROCESSING_AND_PRESENTATION	0.928467
REACTOME_CYTOCHROME_P450_ARRANGED_BY_SUBSTRATE_TYPE	0.930188
BIOCARTA_GPCR_PATHWAY	0.930856
REACTOME_MAPK_TARGETS_NUCLEAR_EVENTS_MEDIATED_BY_MAP_KINASES	0.931252
BIOCARTA_PDGF_PATHWAY	0.93293
REACTOME_FORMATION_OF_THE_TERNARY_COMPLEX_AND_SUBSEQUENTLY_THE_43S_COMPLEX	0.933477
REACTOME_ACTIVATION_OF_CHAPERONE_GENES_BY_XBP1S	0.934455
REACTOME_SLC_MEDIATED_TRANSMEMBRANE_TRANSPORT	0.934619
KEGG_METABOLISM_OF_XENOBIOTICS_BY_CYTOCHROME_P450	0.934817
KEGG_ENDOCYTOSIS	0.934864
BIOCARTA_INSULIN_PATHWAY	0.935392
KEGG_NUCLEOTIDE_EXCISION_REPAIR	0.936214
REACTOME_DOWNREGULATION_OF_SMAD2_3_SMAD4_TRANSCRIPTIONAL_ACTIVITY	0.936725
REACTOME_PLATELET_HOMEOSTASIS	0.937091
BIOCARTA_CCR3_PATHWAY	0.940396
REACTOME_METABOLISM_OF_PROTEINS	0.941883
REACTOME_SIGNALING_BY_FGFR3_MUTANTS	0.942154
REACTOME_CD28_DEPENDENT_VAV1_PATHWAY	0.942219
REACTOME_POST_NMDA_RECEPTOR_ACTIVATION_EVENTS	0.943171
REACTOME_MEMBRANE_BINDING_AND_TARGETTING_OF_GAG_PROTEINS	0.943503
KEGG_LONG_TERM_DEPRESSION	0.944395
BIOCARTA_41BB_PATHWAY	0.944448
BIOCARTA_FIBRINOLYSIS_PATHWAY	0.944703
REACTOME_NITRIC_OXIDE_STIMULATES_GUANYLATE_CYCLASE	0.944961
BIOCARTA_NGF_PATHWAY	0.945357
BIOCARTA_IL5_PATHWAY	0.945519
BIOCARTA_EPHA4_PATHWAY	0.946604
REACTOME_RESPIRATORY_ELECTRON_TRANSPORT	0.9474
KEGG_CIRCADIAN_RHYTHM_MAMMAL	0.949247
KEGG_BASAL_TRANSCRIPTION_FACTORS	0.949506
REACTOME_VITAMIN_B5_PANTOTHENATE_METABOLISM	0.95039
REACTOME_DEVELOPMENTAL_BIOLOGY	0.951669
REACTOME_ACYL_CHAIN_REMODELLING_OF_PI	0.952412
BIOCARTA_CDMAC_PATHWAY	0.95306
KEGG_DRUG_METABOLISM_CYTOCHROME_P450	0.955811
BIOCARTA_IGF1_PATHWAY	0.95585
BIOCARTA_MTA3_PATHWAY	0.956843
REACTOME_PROTEOLYTIC_CLEAVAGE_OF_SNARE_COMPLEX_PROTEINS	0.958609
BIOCARTA_KERATINOCYTE_PATHWAY	0.959628
REACTOME_OLFACTORY_SIGNALING_PATHWAY	0.962119
KEGG_NICOTINATE_AND_NICOTINAMIDE_METABOLISM	0.963354
REACTOME_TRANSPORT_OF_INORGANIC_CATIONS_ANIONS_AND_AMINO_ACIDS_OLIGOPEPTIDES	0.963443
REACTOME_ACTIVATION_OF_NMDA_RECEPTOR_UPON_GLUTAMATE_BINDING_AND_POSTSYNAPTIC_EVENTS	0.964011
REACTOME_BOTULINUM_NEUROTOXICITY	0.964175
REACTOME_TRANSPORT_OF_VITAMINS_NUCLEOSIDES_AND_RELATED_MOLECULES	0.965537
REACTOME_ANTIGEN_PRESENTATION_FOLDING_ASSEMBLY_AND_PEPTIDE_LOADING_OF_CLASS_I_MHC	0.967425
KEGG_ADHERENS_JUNCTION	0.968259
BIOCARTA_AKT_PATHWAY	0.968622
KEGG_DORSO_VENTRAL_AXIS_FORMATION	0.969619
REACTOME_AMINE_COMPOUND_SLC_TRANSPORTERS	0.970989
REACTOME_BRANCHED_CHAIN_AMINO_ACID_CATABOLISM	0.972138
REACTOME_TRAFFICKING_OF_AMPA_RECEPTORS	0.974275
REACTOME_BIOLOGICAL_OXIDATIONS	0.975173
REACTOME_ACTIVATION_OF_THE_MRNA_UPON_BINDING_OF_THE_CAP_BINDING_COMPLEX_AND_EIFS_AND_SUBSEQUENT_BINDING_TO_43S	0.975882
BIOCARTA_BIOPEPTIDES_PATHWAY	0.976022
REACTOME_GLUTAMATE_NEUROTRANSMITTER_RELEASE_CYCLE	0.976133
BIOCARTA_ERK_PATHWAY	0.976394
BIOCARTA_CHREBP2_PATHWAY	0.977666
BIOCARTA_FCER1_PATHWAY	0.978127
REACTOME_METABOLISM_OF_MRNA	0.979368
REACTOME_PEPTIDE_CHAIN_ELONGATION	0.980651
REACTOME_SIGNALING_BY_NODAL	0.980752
BIOCARTA_CLASSIC_PATHWAY	0.981095
REACTOME_ENOS_ACTIVATION_AND_REGULATION	0.981641
BIOCARTA_CARDIACEGF_PATHWAY	0.98218
BIOCARTA_GLEEVEC_PATHWAY	0.982485
BIOCARTA_TCR_PATHWAY	0.983235
REACTOME_TRANSLATION	0.983491
BIOCARTA_FMLP_PATHWAY	0.983641
REACTOME_GAMMA_CARBOXYLATION_TRANSPORT_AND_AMINO_TERMINAL_CLEAVAGE_OF_PROTEINS	0.983945
REACTOME_SYNTHESIS_SECRETION_AND_DEACYLATION_OF_GHRELIN	0.985344
KEGG_RIBOSOME	0.985821
REACTOME_MEMBRANE_TRAFFICKING	0.986002
REACTOME_NONSENSE_MEDIATED_DECAY_ENHANCED_BY_THE_EXON_JUNCTION_COMPLEX	0.989274
REACTOME_SEMAPHORIN_INTERACTIONS	0.9894
BIOCARTA_CBL_PATHWAY	0.989554
BIOCARTA_RAC1_PATHWAY	0.989556
BIOCARTA_TPO_PATHWAY	0.991642
REACTOME_METABOLISM_OF_VITAMINS_AND_COFACTORS	0.992305
KEGG_GNRH_SIGNALING_PATHWAY	0.992388
REACTOME_SEMA3A_PAK_DEPENDENT_AXON_REPULSION	0.993373
BIOCARTA_BCR_PATHWAY	0.993522
REACTOME_SRP_DEPENDENT_COTRANSLATIONAL_PROTEIN_TARGETING_TO_MEMBRANE	0.994523
REACTOME_TGF_BETA_RECEPTOR_SIGNALING_IN_EMT_EPITHELIAL_TO_MESENCHYMAL_TRANSITION	0.994944
BIOCARTA_EXTRINSIC_PATHWAY	0.994967
REACTOME_SEMA3A_PLEXIN_REPULSION_SIGNALING_BY_INHIBITING_INTEGRIN_ADHESION	0.9957
REACTOME_3_UTR_MEDIATED_TRANSLATIONAL_REGULATION	0.995989
BIOCARTA_IL6_PATHWAY	0.998276
REACTOME_ENDOSOMAL_SORTING_COMPLEX_REQUIRED_FOR_TRANSPORT_ESCRT	0.999019
BIOCARTA_EGFR_SMRTE_PATHWAY	0.999051
REACTOME_CRMPS_IN_SEMA3A_SIGNALING	0.999955

## Sheet: UK_Meta_gene_set
chromosome	start	end	strand	gene_id	gene_symbol	numSnps	pvalue
chr15	66994673	67487533	+	meta_4091_4088	meta_SMAD6_SMAD3	100	0.000522749
chr6	149539758	150390283	+	meta_23118_135250_80328_80329_79465	meta_TAB2_RAET1E_ULBP2_ULBP1_ULBP3	98	0.000589069
chr6	149539758	150390283	+	meta_23118_348995_135250_80328_80329_79465	meta_TAB2_NUP43_RAET1E_ULBP2_ULBP1_ULBP3	107	0.000589158
chr15	40580097	41795757	+	meta_5330_11261_3706	meta_PLCB2_CHP1_ITPKA	79	0.00059714
chr20	62711470	62738184	+	meta_4987_2832	meta_OPRL1_NPBWR2	29	0.000599889
chr20	62704534	62738184	+	meta_10287_4987_2832	meta_RGS19_OPRL1_NPBWR2	30	0.000659897
chr6	149539758	150067688	+	meta_23118_348995	meta_TAB2_NUP43	60	0.00096227
chr5	161112657	161326965	+	meta_2559_2554	meta_GABRA6_GABRA1	28	0.00168057
chr19	35782988	36243734	+	meta_4099_55851	meta_MAG_PSENEN	62	0.002486
chr18	45359465	46477081	+	meta_4087_4092	meta_SMAD2_SMAD7	41	0.0027384
chr9	21967750	22009312	+	meta_1029_1030	meta_CDKN2A_CDKN2B	20	0.00277582
chr6	150204510	150390283	+	meta_135250_353091_80328_80329_154064_79465	meta_RAET1E_RAET1G_ULBP2_ULBP1_RAET1L_ULBP3	47	0.00341893
chr6	150204510	150390283	+	meta_135250_80328_80329_79465	meta_RAET1E_ULBP2_ULBP1_ULBP3	47	0.00341893
chr4	57259528	57327534	+	meta_5471_10606	meta_PPAT_PAICS	17	0.00369233
chr2	227867426	228179508	+	meta_1286_1285	meta_COL4A4_COL4A3	76	0.00406546
chr19	3490818	3985461	+	meta_83475_1938	meta_DOHH_EEF2	31	0.00700125
chr12	57031958	57634475	+	meta_506_4035_56901	meta_ATP5B_LRP1_NDUFA4L2	43	0.00757041
chr5	160715435	161582545	+	meta_2561_2559_2554_2566	meta_GABRB2_GABRA6_GABRA1_GABRG2	101	0.00758451
chr13	114239002	115038150	+	meta_7027_8881	meta_TFDP1_CDC16	34	0.00777289
chr19	35782988	35838264	+	meta_4099_933	meta_MAG_CD22	47	0.00779054
chr19	3506294	4038067	+	meta_51343_51588	meta_FZR1_PIAS4	29	0.0088016
chr12	121570621	121671909	+	meta_5027_5025	meta_P2RX7_P2RX4	46	0.0126662
chr15	89054785	89198879	+	meta_55070_3669	meta_DET1_ISG20	37	0.0130568
chr13	48963706	49796513	+	meta_10161_57105_2862	meta_LPAR6_CYSLTR2_MLNR	33	0.0133491
chr19	571276	1605483	+	meta_682_513_374291_10975	meta_BSG_ATP5D_NDUFS7_UQCR11	66	0.0138422
chr5	131396346	131411863	+	meta_3562_1437	meta_IL3_CSF2	19	0.0139536
chr1	26377795	26901520	+	meta_84676_6195	meta_TRIM63_RPS6KA1	31	0.0145597
chr16	30125425	30772497	+	meta_5595_5261	meta_MAPK3_PHKG2	19	0.0151166
chr19	47341422	48246391	+	meta_1175_30846	meta_AP2S1_EHD2	32	0.015426
chr11	3876932	4414926	+	meta_6786_6737	meta_STIM1_TRIM21	81	0.01606
chr12	109252707	110035071	+	meta_1610_4598	meta_DAO_MVK	47	0.0172453
chr19	46171501	47137939	+	meta_2696_94235	meta_GIPR_GNG8	40	0.0174156
chr20	61974661	62567384	+	meta_1137_3785_80331	meta_CHRNA4_KCNQ2_DNAJC5	56	0.0184966
chr15	40580097	41574083	+	meta_5330_11261	meta_PLCB2_CHP1	59	0.0190828
chr3	185361526	186303589	+	meta_10644_51726	meta_IGF2BP2_DNAJB11	57	0.019086
chr3	148415657	148614872	+	meta_185_1359	meta_AGTR1_CPA3	58	0.0194497
chr7	102113547	103009842	+	meta_5439_5701	meta_POLR2J_PSMC2	20	0.0195575
chr5	131396346	131879214	+	meta_3562_1437_3567	meta_IL3_CSF2_IL5	28	0.0196411
chr6	137321107	137540567	+	meta_53832_116379_3459	meta_IL20RA_IL22RA2_IFNGR1	50	0.0196905
chr5	77298149	78282357	+	meta_8546_411	meta_AP3B1_ARSB	121	0.0197719
chr20	60790016	62738184	+	meta_11255_4923_1137_4987_2832	meta_HRH3_NTSR1_CHRNA4_OPRL1_NPBWR2	131	0.0201671
chr7	134127106	134226166	+	meta_231_57016	meta_AKR1B1_AKR1B10	40	0.0205336
chr19	46171501	47137939	+	meta_2696_5739_94235	meta_GIPR_PTGIR_GNG8	41	0.0208305
chr11	3848207	4114440	+	meta_391_6786	meta_RHOG_STIM1	57	0.0209178
chr20	35973087	37005653	+	meta_6714_3929	meta_SRC_LBP	55	0.022506
chr12	109915427	110841535	+	meta_89910_51434	meta_UBE3B_ANAPC7	26	0.0226773
chr5	131396346	131879214	+	meta_3562_1437_3659_3567	meta_IL3_CSF2_IRF1_IL5	53	0.0230959
chr1	89517986	89853719	+	meta_2633_2634_388646_115361_115362_163351	meta_GBP1_GBP2_GBP7_GBP4_GBP5_GBP6	67	0.0238266
chr15	40509628	41574083	+	meta_56924_11261	meta_PAK6_CHP1	55	0.0239268
chr1	67604589	67862583	+	meta_149233_3595	meta_IL23R_IL12RB2	66	0.0250312
chr17	65336618	66042970	+	meta_5718_3838	meta_PSMD12_KPNA2	17	0.0255806
chr10	103113789	104162286	+	meta_8945_4791	meta_BTRC_NFKB2	51	0.0260639
chr19	39903749	40791302	+	meta_64857_208	meta_PLEKHG2_AKT2	44	0.0271577
chr2	95813399	95850064	+	meta_84874_7549	meta_ZNF514_ZNF2	10	0.0291692
chr2	217498126	217560272	+	meta_3485_3488	meta_IGFBP2_IGFBP5	25	0.0294049
chr20	33432522	33543601	+	meta_2686_2937	meta_GGT7_GSS	22	0.0305687
chr22	41855720	42084913	+	meta_84844_4809	meta_PHF5A_NHP2L1	9	0.030629
chr19	46171501	47825327	+	meta_2696_5739_728	meta_GIPR_PTGIR_C5AR1	57	0.0307793
chr8	26605666	27336813	+	meta_148_1135	meta_ADRA1A_CHRNA2	141	0.0310647
chr7	75398841	75443092	+	meta_10344_6369	meta_CCL26_CCL24	22	0.0317459
chr6	25726290	27861669	+	meta_221613_255626_8350_8359_8366_8358_8335_3018_8352_8364_8347_8334_3017_8344_8360_8351_3013_8343_8367_8339_3012_8353_8361_8369_8968_8345_8355_8346_8365_8970_8969_85236_8294_85235_8340_8357_8331_8342_8363_8362_8330_8341_8332_8354_8368_8356_8336_8348	meta_HIST1H2AA_HIST1H2BA_HIST1H3A_HIST1H4A_HIST1H4B_HIST1H3B_HIST1H2AB_HIST1H2BB_HIST1H3C_HIST1H4C_HIST1H2BC_HIST1H2AC_HIST1H2BD_HIST1H2BE_HIST1H4D_HIST1H3D_HIST1H2AD_HIST1H2BF_HIST1H4E_HIST1H2BG_HIST1H2AE_HIST1H3E_HIST1H4F_HIST1H4G_HIST1H3F_HIST1H2BH_HIST1H3G_HIST1H2BI_HIST1H4H_HIST1H2BJ_HIST1H2AG_HIST1H2BK_HIST1H4I_HIST1H2AH_HIST1H2BL_HIST1H3H_HIST1H2AJ_HIST1H2BM_HIST1H4J_HIST1H4K_HIST1H2AK_HIS…	237	0.031978
chr6	25727136	27861669	+	meta_255626_8350_8359_8366_8358_8335_3018_8352_8364_8347_8334_3017_8344_8360_8351_3013_8343_8367_8339_3012_8353_8361_8968_8345_8355_8346_8365_8970_85236_8294_8340_8357_8331_8342_8363_8362_8341_8354_8368_8356_8348	meta_HIST1H2BA_HIST1H3A_HIST1H4A_HIST1H4B_HIST1H3B_HIST1H2AB_HIST1H2BB_HIST1H3C_HIST1H4C_HIST1H2BC_HIST1H2AC_HIST1H2BD_HIST1H2BE_HIST1H4D_HIST1H3D_HIST1H2AD_HIST1H2BF_HIST1H4E_HIST1H2BG_HIST1H2AE_HIST1H3E_HIST1H4F_HIST1H3F_HIST1H2BH_HIST1H3G_HIST1H2BI_HIST1H4H_HIST1H2BJ_HIST1H2BK_HIST1H4I_HIST1H2BL_HIST1H3H_HIST1H2AJ_HIST1H2BM_HIST1H4J_HIST1H4K_HIST1H2BN_HIST1H3I_HIST1H4L_HIST1H3J_HIST1H2BO	236	0.0321846
chr6	25727136	27861669	+	meta_255626_8359_8366_8335_3018_8364_8347_8334_3017_8344_8360_3013_8343_8367_8339_3012_8361_8345_8346_8365_8970_85236_8294_8340_8331_8342_8363_8362_8341_8368_8348	meta_HIST1H2BA_HIST1H4A_HIST1H4B_HIST1H2AB_HIST1H2BB_HIST1H4C_HIST1H2BC_HIST1H2AC_HIST1H2BD_HIST1H2BE_HIST1H4D_HIST1H2AD_HIST1H2BF_HIST1H4E_HIST1H2BG_HIST1H2AE_HIST1H4F_HIST1H2BH_HIST1H2BI_HIST1H4H_HIST1H2BJ_HIST1H2BK_HIST1H4I_HIST1H2BL_HIST1H2AJ_HIST1H2BM_HIST1H4J_HIST1H4K_HIST1H2BN_HIST1H4L_HIST1H2BO	236	0.0321846
chr10	43069630	44113352	+	meta_7582_220992	meta_ZNF33B_ZNF485	29	0.0324389
chr6	24775158	27861669	+	meta_51053_255626_8359_8366_8335_3018_8364_8347_8334_3017_8344_8360_3013_8343_8367_8339_3012_8361_8345_8346_8365_8970_85236_8294_8340_8331_8342_8363_8362_8341_8368_8348	meta_GMNN_HIST1H2BA_HIST1H4A_HIST1H4B_HIST1H2AB_HIST1H2BB_HIST1H4C_HIST1H2BC_HIST1H2AC_HIST1H2BD_HIST1H2BE_HIST1H4D_HIST1H2AD_HIST1H2BF_HIST1H4E_HIST1H2BG_HIST1H2AE_HIST1H4F_HIST1H2BH_HIST1H2BI_HIST1H4H_HIST1H2BJ_HIST1H2BK_HIST1H4I_HIST1H2BL_HIST1H2AJ_HIST1H2BM_HIST1H4J_HIST1H4K_HIST1H2BN_HIST1H4L_HIST1H2BO	250	0.0325459
chr4	74269971	74853907	+	meta_213_5196_5473	meta_ALB_PF4_PPBP	27	0.0325614
chr12	57031958	57634475	+	meta_506_56901	meta_ATP5B_NDUFA4L2	25	0.0327038
chr12	68548549	68647385	+	meta_3458_55801_50616	meta_IFNG_IL26_IL22	55	0.0333997
chr9	107266543	107457743	+	meta_138805_138804_138803_138802_138799_392376_286362_286365	meta_OR13F1_OR13C4_OR13C3_OR13C8_OR13C5_OR13C2_OR13C9_OR13D1	60	0.0336147
chr20	43514343	44758384	+	meta_7529_11065_5476_958	meta_YWHAB_UBE2C_CTSA_CD40	94	0.033646
chr9	71320329	71629039	+	meta_8395_5568	meta_PIP5K1B_PRKACG	71	0.0336913
chr1	26210676	27693337	+	meta_3925_6195_9064	meta_STMN1_RPS6KA1_MAP3K6	39	0.0355468
chr7	72440191	73668738	+	meta_8468_5982	meta_FKBP6_RFC2	24	0.0355508
chr19	571276	863610	+	meta_682_1675	meta_BSG_CFD	48	0.0356218
chr12	120907659	122355771	+	meta_8655_8638_5027_51433_80196_84876_5715	meta_DYNLL1_OASL_P2RX7_ANAPC5_RNF34_ORAI1_PSMD9	128	0.0358011
chr11	36537013	36619829	+	meta_5896_5897	meta_RAG1_RAG2	19	0.0359007
chr22	37309674	37545962	+	meta_1439_3560	meta_CSF2RB_IL2RB	91	0.0360515
chr6	27775976	27858570	+	meta_8357_8354_8356	meta_HIST1H3H_HIST1H3I_HIST1H3J	41	0.0362051
chr2	102314164	102796334	+	meta_9448_7850_3554	meta_MAP4K4_IL1R2_IL1R1	101	0.0368799
chr18	13825542	13915535	+	meta_4161_4158	meta_MC5R_MC2R	36	0.0370522
chr11	66313865	67188654	+	meta_89_5499	meta_ACTN3_PPP1CA	28	0.0376748
chr19	3958451	4124126	+	meta_1613_51588_5605	meta_DAPK3_PIAS4_MAP2K2	39	0.0381777
chr7	148799877	148952700	+	meta_155054_57541_8427_7988	meta_ZNF425_ZNF398_ZNF282_ZNF212	37	0.0390381
chr1	112025969	113250025	+	meta_140_7482_389	meta_ADORA3_WNT2B_RHOC	106	0.0401789
chr12	56367696	56615753	+	meta_5869_2065_10193	meta_RAB5B_ERBB3_RNF41	45	0.0402944
chr11	60897727	61735132	+	meta_55048_2495	meta_VPS37C_FTH1	43	0.0410348
chr3	52232098	52329272	+	meta_211_132158	meta_ALAS1_GLYCTK	23	0.0412751
chr15	41523436	42342901	+	meta_11261_8681_100137049_123745	meta_CHP1_JMJD7-PLA2G4B_PLA2G4B_PLA2G4E	101	0.0412963
chr13	113139327	115038150	+	meta_10426_7027_8881	meta_TUBGCP3_TFDP1_CDC16	70	0.0414333
chr12	104324111	104532040	+	meta_7184_4801	meta_HSP90B1_NFYB	48	0.0416709
chr22	21903735	22052202	+	meta_7332_23759	meta_UBE2L3_PPIL2	34	0.0419653
chr11	100900354	102104154	+	meta_5241_10413	meta_PGR_YAP1	63	0.0421184
chr11	123624287	124440945	+	meta_390260_390261_338662_219875_219874_219873_390264_219870_219869_390265_283159_283160_390271_283162_26493_219858_390275	meta_OR6X1_OR6M1_OR8D4_OR4D5_OR6T1_OR10S1_OR10G4_OR10G9_OR10G8_OR10G7_OR8D1_OR8D2_OR8B3_OR8B4_OR8B8_OR8B12_OR8A1	165	0.0423127
chr19	46093022	47845272	+	meta_2828_2696_808_5739_94235_728_27202	meta_GPR4_GIPR_CALM3_PTGIR_GNG8_C5AR1_C5AR2	74	0.0424235
chr1	11086579	11734409	+	meta_10747_2475_26232_93611_26270	meta_MASP2_MTOR_FBXO2_FBXO44_FBXO6	49	0.0424819
chr19	3958451	4124126	+	meta_1613_5605	meta_DAPK3_MAP2K2	35	0.0424822
chr11	61731756	62783317	+	meta_2495_2785_6520_9356_9376	meta_FTH1_GNG3_SLC3A2_SLC22A6_SLC22A8	68	0.0435974
chr5	35048860	36184142	+	meta_5618_3575_6502	meta_PRLR_IL7R_SKP2	94	0.0437316
chr16	30125425	30914881	+	meta_5595_1489	meta_MAPK3_CTF1	23	0.0437504
chr20	32868070	33543601	+	meta_191_2686_2937	meta_AHCY_GGT7_GSS	35	0.0440977
chr20	32868070	33543601	+	meta_191_2686_55902_2937	meta_AHCY_GGT7_ACSS2_GSS	35	0.0440977
chr11	3666360	4414926	+	meta_417_6786_6737	meta_ART1_STIM1_TRIM21	126	0.0442833
chr19	46093022	47825327	+	meta_2828_2696_5739_94235_728	meta_GPR4_GIPR_PTGIR_GNG8_C5AR1	69	0.0444292
chr1	11166587	11734409	+	meta_2475_26232_93611_26270	meta_MTOR_FBXO2_FBXO44_FBXO6	38	0.0445944
chr20	60711782	61569304	+	meta_5688_11083	meta_PSMA7_DIDO1	63	0.0461896
chr10	103113789	104262512	+	meta_8945_4791_10121	meta_BTRC_NFKB2_ACTR1A	63	0.046349
chr19	47104511	47713893	+	meta_808_1175_10055	meta_CALM3_AP2S1_SAE1	44	0.046441
chr10	103529886	104162286	+	meta_2253_4791	meta_FGF8_NFKB2	29	0.0469259
chr12	56473808	56615753	+	meta_2065_10193	meta_ERBB3_RNF41	27	0.0471943
chr19	46093022	47845272	+	meta_2828_2696_5739_94235_728_27202	meta_GPR4_GIPR_PTGIR_GNG8_C5AR1_C5AR2	71	0.0473031
chr8	11351520	11853760	+	meta_640_1508_613210_613209_613211	meta_BLK_CTSB_DEFB136_DEFB135_DEFB134	95	0.0475439
chr1	112025969	113063910	+	meta_140_7482	meta_ADORA3_WNT2B	85	0.0478655
chr19	19256375	19303400	+	meta_4207_729991	meta_MEF2BNB-MEF2B_MEF2BNB	23	0.0481488
chr1	47394845	47614526	+	meta_1579_284541	meta_CYP4A11_CYP4A22	30	0.0484655
chr9	117546914	117692875	+	meta_9966_944	meta_TNFSF15_TNFSF8	36	0.0485126
chr16	75237993	75258822	+	meta_440387_1504	meta_CTRB2_CTRB1	24	0.0491119
chr20	32868070	33460661	+	meta_191_2686	meta_AHCY_GGT7	24	0.0507492
chr20	61974661	62567384	+	meta_1137_80331	meta_CHRNA4_DNAJC5	45	0.0508953
chr19	2037469	2478257	+	meta_2872_4616	meta_MKNK2_GADD45B	51	0.0509135
chr6	137518620	138204451	+	meta_3459_7128	meta_IFNGR1_TNFAIP3	34	0.0510045
chr19	47104511	48246391	+	meta_808_5739_94235_6543_30846	meta_CALM3_PTGIR_GNG8_SLC8A2_EHD2	77	0.0514398
chr22	41865128	42486888	+	meta_50_4700	meta_ACO2_NDUFA6	20	0.0518791
chr15	40886446	41624819	+	meta_57082_11339	meta_CASC5_OIP5	40	0.0519974
chr22	37257029	37545962	+	meta_4689_1439_3560	meta_NCF4_CSF2RB_IL2RB	106	0.0521458
chr12	123349874	124147151	+	meta_79720_2967	meta_VPS37B_GTF2H3	31	0.0522061
chr22	24299600	24384284	+	meta_2953_2952	meta_GSTT2_GSTT1	10	0.0524787
chr17	8706054	9793022	+	meta_146850_23533_9340	meta_PIK3R6_PIK3R5_GLP2R	108	0.0528344
chr17	34415602	34433014	+	meta_6348_6351	meta_CCL3_CCL4	16	0.053086
chr1	112085054	113214241	+	meta_5906_829	meta_RAP1A_CAPZA1	90	0.0535411
chr1	27425299	27816678	+	meta_6548_10163	meta_SLC9A1_WASF2	23	0.0536239
chr14	96671134	96731100	+	meta_624_623	meta_BDKRB2_BDKRB1	55	0.0539279
chr12	56435685	57039852	+	meta_6231_6171_1431_506	meta_RPS26_RPL41_CS_ATP5B	54	0.0541811
chr3	186435097	187009810	+	meta_3827_5648	meta_KNG1_MASP1	91	0.0542503
chr9	19115758	19452500	+	meta_123_340485	meta_PLIN2_ACER2	49	0.0547006
chr8	11351520	11725646	+	meta_640_1508	meta_BLK_CTSB	77	0.0547332
chr17	4840425	4860426	+	meta_8402_2027	meta_SLC25A11_ENO3	32	0.0551477
chr3	53195222	53381654	+	meta_5580_55802	meta_PRKCD_DCP1A	41	0.0554183
chr1	11166587	12269277	+	meta_2475_7133	meta_MTOR_TNFRSF1B	44	0.0561716
chr15	40453209	41624819	+	meta_701_57082_11339	meta_BUB1B_CASC5_OIP5	69	0.0570011
chr8	26605666	27316908	+	meta_148_2185	meta_ADRA1A_PTK2B	180	0.0574943
chr19	39734271	40791302	+	meta_282617_282616_282618_208	meta_IFNL3_IFNL2_IFNL1_AKT2	40	0.0575896
chr17	37844392	37903538	+	meta_2064_2886	meta_ERBB2_GRB7	21	0.0578004
chr2	44039610	44105605	+	meta_64240_64241	meta_ABCG5_ABCG8	46	0.0584498
chr22	41347350	41682216	+	meta_9978_5905	meta_RBX1_RANGAP1	25	0.0587622
chr3	42299317	42579065	+	meta_885_7433	meta_CCK_VIPR1	51	0.0603295
chr11	123624287	124440945	+	meta_390260_390261_338662_219875_219874_219873_390264_219870_219869_390265_26492_283159_283160_283162_26493_219858_390275	meta_OR6X1_OR6M1_OR8D4_OR4D5_OR6T1_OR10S1_OR10G4_OR10G9_OR10G8_OR10G7_OR8G2_OR8D1_OR8D2_OR8B4_OR8B8_OR8B12_OR8A1	176	0.0604095
chr16	30483982	31394318	+	meta_3683_3684_3687	meta_ITGAL_ITGAM_ITGAX	59	0.0608872
chr14	102547074	103377837	+	meta_3320_7187	meta_HSP90AA1_TRAF3	45	0.0609263
chr3	169940219	170578169	+	meta_5584_5010	meta_PRKCI_CLDN11	105	0.0610381
chr4	74269971	74853907	+	meta_213_5197_5196_5473	meta_ALB_PF4V1_PF4_PPBP	39	0.0617088
chr12	56435685	56511616	+	meta_6231_6171	meta_RPS26_RPL41	28	0.0618472
chr12	53400061	53693234	+	meta_1975_5204	meta_EIF4B_PFDN5	39	0.0619051
chr12	56546203	56555366	+	meta_140465_4637	meta_MYL6B_MYL6	15	0.0622861
chr5	139226363	139726188	+	meta_9542_1839	meta_NRG2_HBEGF	61	0.0625937
chr11	62327072	62414198	+	meta_1937_23193	meta_EEF1G_GANAB	14	0.0626454
chr12	56360555	57146146	+	meta_1017_5557	meta_CDK2_PRIM1	25	0.0627841
chr1	119957269	120057681	+	meta_3284_3283	meta_HSD3B2_HSD3B1	20	0.0632096
chr15	90207599	90234015	+	meta_5346_8800	meta_PLIN1_PEX11A	18	0.0633614
chr12	56732662	57522883	+	meta_51561_6773_6778	meta_IL23A_STAT2_STAT6	30	0.063681
chr12	56735381	57522883	+	meta_6773_6778	meta_STAT2_STAT6	30	0.063681
chr5	159990126	161582545	+	meta_23120_2561_2559_2554_2566	meta_ATP10B_GABRB2_GABRA6_GABRA1_GABRG2	185	0.0639699
chr20	61448413	62103993	+	meta_1299_3785	meta_COL9A3_KCNQ2	53	0.064372
chr22	41865128	41985871	+	meta_50_5372	meta_ACO2_PMM1	19	0.0646746
chr12	4477392	6451283	+	meta_8074_2251_4908_7132	meta_FGF23_FGF6_NTF3_TNFRSF1A	130	0.0647906
chr19	531732	863610	+	meta_997_1675	meta_CDC34_CFD	47	0.0649201
chr19	40476911	40791302	+	meta_5704_208	meta_PSMC4_AKT2	22	0.0652124
chr1	26856248	27693337	+	meta_6195_9064	meta_RPS6KA1_MAP3K6	31	0.0652861
chr3	12876443	13461809	+	meta_6161_23225	meta_RPL32_NUP210	49	0.0653152
chr10	103113789	104262512	+	meta_8945_10121	meta_BTRC_ACTR1A	52	0.066297
chr16	23194039	23392620	+	meta_6340_6338	meta_SCNN1G_SCNN1B	32	0.0663154
chr10	103113789	103989344	+	meta_8945_83401	meta_BTRC_ELOVL3	43	0.0663966
chr22	45098077	45258664	+	meta_553158_23779	meta_PRR5-ARHGAP8_ARHGAP8	91	0.0665495
chr11	66024764	66488870	+	meta_64837_8722_6712	meta_KLC2_CTSF_SPTBN2	41	0.0673454
chr12	123405497	124246301	+	meta_23457_23545	meta_ABCB9_ATP6V0A2	24	0.0674232
chr9	130209952	130700763	+	meta_6136_27090_8818	meta_RPL12_ST6GALNAC4_DPM2	34	0.0676506
chr9	130670164	130700763	+	meta_27090_8818	meta_ST6GALNAC4_DPM2	19	0.0676881
chr15	73344824	74006859	+	meta_4756_80381	meta_NEO1_CD276	50	0.0685971
chr22	41347350	42060052	+	meta_9978_5905_2547	meta_RBX1_RANGAP1_XRCC6	32	0.0686069
chr5	78293428	78428113	+	meta_29958_635	meta_DMGDH_BHMT	55	0.0688535
chr17	13399005	14249492	+	meta_9955_9953	meta_HS3ST3A1_HS3ST3B1	98	0.0700391
chr5	473333	1445543	+	meta_6550_10723_340024_348932_6531	meta_SLC9A3_SLC12A7_SLC6A19_SLC6A18_SLC6A3	121	0.0701831
chr10	89264222	89728532	+	meta_9562_5728	meta_MINPP1_PTEN	42	0.0707924
chr5	35048860	35879705	+	meta_5618_3575	meta_PRLR_IL7R	82	0.0710163
chr8	143953772	143999259	+	meta_1584_1585	meta_CYP11B1_CYP11B2	40	0.0716144
chr1	110091185	110155705	+	meta_2773_2780	meta_GNAI3_GNAT2	29	0.0717833
chr14	23389732	23504429	+	meta_10419_5693	meta_PRMT5_PSMB5	40	0.0718112
chr22	41347350	41576081	+	meta_9978_2033	meta_RBX1_EP300	22	0.0719112
chr3	182511290	183778461	+	meta_23200_10057_170572	meta_ATP11B_ABCC5_HTR3C	126	0.0728867
chr6	27418520	28336954	+	meta_7738_7745_387032_80317	meta_ZNF184_ZKSCAN8_ZKSCAN4_ZKSCAN3	163	0.0729351
chr20	32676114	33865960	+	meta_8894_128869_55741	meta_EIF2S2_PIGU_EDEM2	63	0.073801
chr21	38996784	39673746	+	meta_3763_3772	meta_KCNJ6_KCNJ15	124	0.0745245
chr19	39897486	40487671	+	meta_7538_6217_5704	meta_ZFP36_RPS16_PSMC4	29	0.0752562
chr12	103981068	105155792	+	meta_55576_50515	meta_STAB2_CHST11	276	0.0752841
chr2	55199326	55462989	+	meta_57142_6233	meta_RTN4_RPS27A	59	0.0763826
chr19	47341422	47508333	+	meta_1175_2909	meta_AP2S1_ARHGAP35	24	0.0771607
chr16	20944475	21994668	+	meta_55567_7385	meta_DNAH3_UQCRC2	58	0.0774589
chr1	26187974	26901520	+	meta_164091_6195	meta_PAQR7_RPS6KA1	31	0.0778791
chr17	4460221	4545589	+	meta_124975_246	meta_GGT6_ALOX15	43	0.0793489
chr3	186501360	187009810	+	meta_1974_5648	meta_EIF4A2_MASP1	77	0.0796095
chr4	57259528	57897334	+	meta_5471_10606_5431	meta_PPAT_PAICS_POLR2B	66	0.0799453
chr22	38349673	39190161	+	meta_5435_10126	meta_POLR2F_DNAL4	35	0.0801617
chr11	67165651	67202879	+	meta_5499_6199	meta_PPP1CA_RPS6KB2	17	0.0807178
chr3	178866310	179169371	+	meta_5290_59345	meta_PIK3CA_GNB4	45	0.0810839
chr16	30064410	30772497	+	meta_226_5261	meta_ALDOA_PHKG2	29	0.0813143
chr17	17104308	17495017	+	meta_201164_10400	meta_PLD6_PEMT	48	0.0817272
chr19	39109721	39926618	+	meta_27335_6217	meta_EIF3K_RPS16	37	0.0818405
chr11	67033904	67202879	+	meta_156_6199	meta_ADRBK1_RPS6KB2	17	0.0818493
chr22	22020272	22221970	+	meta_23759_5594	meta_PPIL2_MAPK1	44	0.0819198
chr19	35842444	35942669	+	meta_2864_2865_2867	meta_FFAR1_FFAR3_FFAR2	63	0.082284
chr12	54624730	54694821	+	meta_23468_4778	meta_CBX5_NFE2	29	0.0822936
chr17	4634722	4852381	+	meta_400569_5216	meta_MED11_PFN1	52	0.0824804
chr5	147830594	148208197	+	meta_3360_154	meta_HTR4_ADRB2	67	0.082615
chr8	11831445	11853760	+	meta_613210_613209_613211	meta_DEFB136_DEFB135_DEFB134	18	0.0833479
chr19	18979360	19363061	+	meta_2657_4207_729991_1463	meta_GDF1_MEF2BNB-MEF2B_MEF2BNB_NCAN	56	0.084107
chr22	39745953	41576081	+	meta_10454_9402_9978_2033	meta_TAB1_GRAP2_RBX1_EP300	78	0.084153
chr2	44039610	44547962	+	meta_64240_64241_6519	meta_ABCG5_ABCG8_SLC3A1	66	0.0843434
chr19	39897486	40487671	+	meta_7538_5704	meta_ZFP36_PSMC4	22	0.08559
chr22	21271713	22221970	+	meta_1399_7332_5594	meta_CRKL_UBE2L3_MAPK1	65	0.08567
chr4	74606222	74964997	+	meta_3576_6372_2919_5196_5473_6374_2921_2920	meta_IL8_CXCL6_CXCL1_PF4_PPBP_CXCL5_CXCL3_CXCL2	39	0.0861673
chr4	74606222	74964997	+	meta_3576_6372_5197_2919_5196_5473_6374_2921_2920	meta_IL8_CXCL6_PF4V1_CXCL1_PF4_PPBP_CXCL5_CXCL3_CXCL2	39	0.0861673
chr19	47104511	47354203	+	meta_808_94235_1175	meta_CALM3_GNG8_AP2S1	32	0.0871008
chr19	17186590	18288927	+	meta_4650_5296	meta_MYO9B_PIK3R2	81	0.0875438
chr17	38137020	38459413	+	meta_5709_990	meta_PSMD3_CDC6	32	0.087996
chr3	12876443	14239869	+	meta_6161_23225_27258	meta_RPL32_NUP210_LSM3	90	0.0880235
chr19	16589867	17356151	+	meta_9441_2063	meta_MED26_NR2F6	70	0.0889035
chr2	26413503	26618759	+	meta_3030_3032_85465	meta_HADHA_HADHB_EPT1	25	0.0898739
chr16	29674270	31394318	+	meta_6693_3683_3684_3687	meta_SPN_ITGAL_ITGAM_ITGAX	70	0.0905283
chr3	141663269	142297668	+	meta_7029_545	meta_TFDP2_ATR	56	0.0909101
chr11	67118235	67165883	+	meta_57804_5883	meta_POLD4_RAD9A	16	0.0914698
chr17	4613788	4852381	+	meta_409_2811_5216	meta_ARRB2_GP1BA_PFN1	54	0.0927308
chr22	41641614	42343148	+	meta_5905_79019	meta_RANGAP1_CENPM	37	0.0939631
chr22	41641614	42060052	+	meta_5905_2547	meta_RANGAP1_XRCC6	26	0.0990997
chr6	42123143	42162694	+	meta_2978_2979	meta_GUCA1A_GUCA1B	47	0.0993809
chr12	53400061	53715412	+	meta_1975_8086	meta_EIF4B_AAAS	36	0.0997833
chr5	131409484	132018370	+	meta_1437_3567_3565	meta_CSF2_IL5_IL4	49	0.0998256
chr17	37329708	37884915	+	meta_782_2064	meta_CACNB1_ERBB2	39	0.100497
chr12	56360555	58146230	+	meta_1017_5557_1019	meta_CDK2_PRIM1_CDK4	48	0.100743
chr20	361307	1148426	+	meta_57761_9491	meta_TRIB3_PSMF1	74	0.101075
chr12	57031958	57941114	+	meta_506_56901_10540	meta_ATP5B_NDUFA4L2_DCTN2	40	0.101371
chr9	71627448	71870124	+	meta_5568_9414	meta_PRKACG_TJP2	69	0.102038
chr1	47264669	47407156	+	meta_1580_1579	meta_CYP4B1_CYP4A11	53	0.103345
chr5	131396346	132018370	+	meta_3562_1437_3567_3565	meta_IL3_CSF2_IL5_IL4	50	0.103982
chr5	131396346	132018370	+	meta_3562_1437_3567_3596_3565	meta_IL3_CSF2_IL5_IL13_IL4	52	0.104345
chr12	124069075	125052010	+	meta_10959_9612	meta_TMED2_NCOR2	98	0.104674
chr2	8865689	9695917	+	meta_57498_6868	meta_KIDINS220_ADAM17	47	0.104971
chr19	39881962	40884390	+	meta_55588_23646	meta_MED29_PLD3	45	0.10507
chr20	361307	1148426	+	meta_57761_10616_9491	meta_TRIB3_RBCK1_PSMF1	75	0.105715
chr1	10459084	11120091	+	meta_5226_6723	meta_PGD_SRM	39	0.106527
chr9	125239236	125563352	+	meta_347168_26740_26219_138883_138882_138881_158131_347169_26737_26735_254973_392390_392391_392392	meta_OR1J1_OR1J2_OR1J4_OR1N1_OR1N2_OR1L8_OR1Q1_OR1B1_OR1L1_OR1L3_OR1L4_OR1L6_OR5C1_OR1K1	82	0.10773
chr6	42531759	43021683	+	meta_23304_9820	meta_UBR2_CUL7	38	0.107875
chr2	113531491	113891593	+	meta_3552_3553_3557	meta_IL1A_IL1B_IL1RN	97	0.107936
chr17	36909001	38154213	+	meta_5691_5409_5709	meta_PSMB3_PNMT_PSMD3	68	0.108149
chr16	30125425	31437826	+	meta_5595_29895_3683_3684_3687_3681	meta_MAPK3_MYLPF_ITGAL_ITGAM_ITGAX_ITGAD	86	0.108894
chr14	20811772	20925931	+	meta_10038_328	meta_PARP2_APEX1	91	0.109013
chr19	47341422	47736023	+	meta_1175_27113	meta_AP2S1_BBC3	15	0.109949
chr20	388708	1148426	+	meta_10616_9491	meta_RBCK1_PSMF1	72	0.111111
chr22	40297085	41369019	+	meta_9402_9978	meta_GRAP2_RBX1	31	0.111484
chr12	54624730	54973023	+	meta_23468_4778_3678_5153	meta_CBX5_NFE2_ITGA5_PDE1B	74	0.111506
chr19	639925	1228434	+	meta_27006_6794	meta_FGF22_STK11	42	0.111664
chr19	1241748	1605483	+	meta_513_374291_10975	meta_ATP5D_NDUFS7_UQCR11	43	0.11168
chr16	730114	1377019	+	meta_10273_7329	meta_STUB1_UBE2I	44	0.112549
chr19	47104511	47354203	+	meta_808_1175	meta_CALM3_AP2S1	28	0.112806
chr19	6677845	6940464	+	meta_718_2015	meta_C3_EMR1	64	0.113237
chr9	130647600	130679305	+	meta_30815_27090	meta_ST6GALNAC6_ST6GALNAC4	25	0.113334
chr11	128707908	128787951	+	meta_3758_3762	meta_KCNJ1_KCNJ5	64	0.113447
chr19	56894647	59062082	+	meta_147948_147949_57573_140612_23619_114026_9422_10794_125919_57343_284306_7565_79744_374928_55659_284307_348327_10520_7710_84914_79818_147687_147686_10172_80095_10782_27300_201514_25799_55663_10155	meta_ZNF582_ZNF583_ZNF471_ZFP28_ZIM2_ZIM3_ZNF264_ZNF460_ZNF543_ZNF304_ZNF547_ZNF17_ZNF419_ZNF773_ZNF416_ZIK1_ZNF530_ZNF211_ZNF154_ZNF587_ZNF552_ZNF417_ZNF418_ZNF256_ZNF606_ZNF274_ZNF544_ZNF584_ZNF324_ZNF446_TRIM28	372	0.114101
chr7	126078651	127897682	+	meta_2918_3952	meta_GRM8_LEP	169	0.114462
chr9	140069235	140138159	+	meta_29882_8636_10383	meta_ANAPC2_SSNA1_TUBB4B	20	0.11457
chr9	140083053	140138159	+	meta_8636_10383	meta_SSNA1_TUBB4B	20	0.11457
chr12	14765567	15134799	+	meta_2984_5149	meta_GUCY2C_PDE6H	36	0.114654
chr11	67033904	67188654	+	meta_156_5499	meta_ADRBK1_PPP1CA	20	0.11593
chr12	109554399	110035071	+	meta_32_4598	meta_ACACB_MVK	76	0.116858
chr2	209100952	209223475	+	meta_3417_200576	meta_IDH1_PIKFYVE	19	0.116893
chr12	53604349	53810226	+	meta_5916_6667	meta_RARG_SP1	42	0.117141
chr2	26413503	26513333	+	meta_3030_3032	meta_HADHA_HADHB	14	0.117636
chr14	73603142	73925286	+	meta_5663_8650	meta_PSEN1_NUMB	50	0.119371
chr6	72596405	73908573	+	meta_22999_56479	meta_RIMS1_KCNQ5	197	0.119729
chr19	1438362	2427875	+	meta_6209_26517	meta_RPS15_TIMM13	32	0.119792
chr16	48116883	48281479	+	meta_94160_85320	meta_ABCC12_ABCC11	42	0.120177
chr1	44870959	45477027	+	meta_55182_11004_79654	meta_RNF220_KIF2C_HECTD3	99	0.120245
chr20	33148345	33865960	+	meta_128869_55741	meta_PIGU_EDEM2	58	0.120562
chr17	15602890	16557167	+	meta_57335_9611_57336_57547	meta_ZNF286A_NCOR1_ZNF287_ZNF624	45	0.120639
chr8	145133521	146017805	+	meta_54512_6132	meta_EXOSC4_RPL8	20	0.120701
chr12	53701239	54680872	+	meta_8086_5094_3178	meta_AAAS_PCBP2_HNRNPA1	44	0.120888
chr5	473333	1246304	+	meta_6550_10723_340024_348932	meta_SLC9A3_SLC12A7_SLC6A19_SLC6A18	97	0.121536
chr19	45582517	46195443	+	meta_79760_6633	meta_GEMIN7_SNRPD2	40	0.122008
chr1	112085054	113498975	+	meta_5906_829_6566	meta_RAP1A_CAPZA1_SLC16A1	113	0.12288
chr20	44470359	44541003	+	meta_10005_5476_5360	meta_ACOT8_CTSA_PLTP	37	0.122972
chr3	118930586	119396243	+	meta_8702_10063	meta_B4GALT4_COX17	54	0.123765
chr22	39619684	39918691	+	meta_5155_468	meta_PDGFB_ATF4	45	0.123839
chr1	46505811	47407156	+	meta_8503_1579	meta_PIK3R3_CYP4A11	24	0.124144
chr3	138371539	139195352	+	meta_5291_5948	meta_PIK3CB_RBP2	19	0.124167
chr19	47104511	47128354	+	meta_808_5739	meta_CALM3_PTGIR	26	0.124386
chr19	47104511	47137939	+	meta_808_94235	meta_CALM3_GNG8	26	0.124386
chr19	18682613	19932560	+	meta_7311_126382_94039_7561_440515	meta_UBA52_NR2C2AP_ZNF101_ZNF14_ZNF506	68	0.125598
chr18	109064	912173	+	meta_727758_116	meta_ROCK1P1_ADCYAP1	38	0.125599
chr17	4840425	5323059	+	meta_8402_2027_4927	meta_SLC25A11_ENO3_NUP88	62	0.126842
chr12	100750856	101604016	+	meta_246213_160728	meta_SLC17A8_SLC5A8	57	0.127029
chr2	112525213	113891593	+	meta_64682_3552_3553_3557	meta_ANAPC1_IL1A_IL1B_IL1RN	111	0.127158
chr12	122326636	124147151	+	meta_5715_79720_2967	meta_PSMD9_VPS37B_GTF2H3	46	0.12771
chr12	53585106	53874946	+	meta_3695_8086_5094	meta_ITGB7_AAAS_PCBP2	52	0.127808
chr11	62475065	62689012	+	meta_2785_1128	meta_GNG3_CHRM1	22	0.128211
chr6	42531759	43042833	+	meta_23304_5528_9820_89953	meta_UBR2_PPP2R5D_CUL7_KLC4	48	0.128838
chr10	71163957	72043450	+	meta_6865_64106	meta_TACR2_NPFFR1	51	0.129371
chr1	44870959	45477027	+	meta_55182_79654	meta_RNF220_HECTD3	85	0.130268
chr6	33589155	34123399	+	meta_3710_2914	meta_ITPR3_GRM4	115	0.130318
chr11	64037299	67202879	+	meta_572_10235_5526_6494_5970_64837_8722_6712_6199	meta_BAD_RASGRP2_PPP2R5B_SIPA1_RELA_KLC2_CTSF_SPTBN2_RPS6KB2	126	0.130563
chr20	5107406	6020697	+	meta_8760_56261_54675	meta_CDS2_GPCPD1_CRLS1	76	0.131353
chr5	1201709	1445543	+	meta_340024_348932_6531	meta_SLC6A19_SLC6A18_SLC6A3	58	0.131608
chr19	36139124	36643771	+	meta_1340_55851_1346	meta_COX6B1_PSENEN_COX7A1	56	0.133482
chr17	79476996	79992080	+	meta_71_5881	meta_ACTG1_RAC3	34	0.133572
chr5	131396346	132018370	+	meta_3562_3567_3596_3565	meta_IL3_IL5_IL13_IL4	50	0.133975
chr11	69513005	69634192	+	meta_9965_2249_2248	meta_FGF19_FGF4_FGF3	45	0.134246
chr8	24771273	24814383	+	meta_4741_4747	meta_NEFM_NEFL	32	0.13429
chr12	120759913	121177811	+	meta_5319_35	meta_PLA2G1B_ACADS	28	0.13479
chr11	62475065	62599563	+	meta_2785_6811	meta_GNG3_STX5	15	0.135099
chr22	40440820	41576081	+	meta_23112_9978_2033	meta_TNRC6B_RBX1_EP300	43	0.135418
chr1	23518387	24239817	+	meta_3352_1269	meta_HTR1D_CNR2	22	0.135911
chr14	70242551	71067384	+	meta_6554_10001	meta_SLC10A1_MED6	42	0.137523
chr1	52485803	53074723	+	meta_51060_2882	meta_TXNDC12_GPX7	30	0.137755
chr11	6947653	7041586	+	meta_7762_7761	meta_ZNF215_ZNF214	45	0.138473
chr18	29598444	29711524	+	meta_54941_51444	meta_RNF125_RNF138	27	0.140893
chr19	39616419	41859831	+	meta_10298_55588_208_57731_7040	meta_PAK4_MED29_AKT2_SPTBN4_TGFB1	127	0.140931
chr22	41488613	42486888	+	meta_2033_4700	meta_EP300_NDUFA6	22	0.141089
chr4	157997276	158287226	+	meta_2743_2891	meta_GLRB_GRIA2	29	0.141433
chr11	104864966	105010461	+	meta_838_834_59082	meta_CASP5_CASP1_CARD18	38	0.143098
chr17	4835591	5342471	+	meta_2811_708	meta_GP1BA_C1QBP	55	0.144117
chr19	47123724	47137939	+	meta_5739_94235	meta_PTGIR_GNG8	23	0.144163
chr11	55110676	59481318	+	meta_81327_81328_81309_219428_219429_81300_219431_219432_390142_219436_219437_219438_26338_390144_390148_10798_282770_338674_219447_120586_390151_390152_81168_219453_282775_219464_390154_390155_219469_219473_390157_219477_504189_219479_390162_219482_219484_338675_219493_504191_283189_390181_187_219956_219952_219954_219957_219958_219959_219960_81341_219965_441608_390190_390191_390195_219981_219982…	meta_OR4A16_OR4A15_OR4C15_OR4C16_OR4C11_OR4P4_OR4S2_OR4C6_OR5D13_OR5D14_OR5L1_OR5D18_OR5L2_OR5D16_OR5W2_OR5I1_OR10AG1_OR5F1_OR5AS1_OR8I2_OR8H2_OR8H3_OR8J3_OR8K5_OR5J2_OR5T2_OR5T3_OR5T1_OR8H1_OR8K3_OR8K1_OR8J1_OR8U8_OR5R1_OR5M9_OR5M3_OR5M8_OR5AP2_OR5AR1_OR9G9_OR9G4_OR5AK2_APLNR_OR9Q1_OR6Q1_OR9I1_OR9Q2_OR1S2_OR1S1_OR10Q1_OR10W1_OR5B17_OR5B3_OR5B2_OR5B12_OR5AN1_OR5A2_OR5A1_OR4D6_OR4D11_OR4D9_OR10V1	352	0.144425
chr17	3799884	5342471	+	meta_5023_489_409_2811_5216_708	meta_P2RX1_ATP2A3_ARRB2_GP1BA_PFN1_C1QBP	121	0.144691
chr12	56665482	57039852	+	meta_1431_506	meta_CS_ATP5B	26	0.145593
chr12	96337070	96390143	+	meta_144193_3034	meta_AMDHD1_HAL	45	0.146159
chr2	240968907	240985489	+	meta_389090_150681	meta_OR6B2_OR6B3	29	0.146274
chr7	150936058	151574316	+	meta_6604_51422	meta_SMARCD3_PRKAG2	131	0.147313
chr17	15933407	17740325	+	meta_9611_201164_55090_10400_6720	meta_NCOR1_PLD6_MED9_PEMT_SREBF1	88	0.148331
chr12	93166284	93836026	+	meta_8411_7334	meta_EEA1_UBE2N	51	0.148399
chr2	46808412	47168994	+	meta_5281_90411	meta_PIGF_MCFD2	56	0.148635
chr17	37844392	38566941	+	meta_2064_5914	meta_ERBB2_RARA	35	0.148794
chr1	24446260	24513765	+	meta_58985_163702	meta_IL22RA1_IFNLR1	47	0.150273
chr8	11700033	11853760	+	meta_1508_613210_613209_613211	meta_CTSB_DEFB136_DEFB135_DEFB134	44	0.150313
chr15	42128978	42448839	+	meta_100137049_123745_283748_255189	meta_PLA2G4B_PLA2G4E_PLA2G4D_PLA2G4F	103	0.150794
chr18	28898051	29128814	+	meta_1828_1830_1829	meta_DSG1_DSG3_DSG2	81	0.151915
chr10	5454513	5855512	+	meta_10276_2665	meta_NET1_GDI2	47	0.152053
chr17	72838167	73043074	+	meta_2905_10476	meta_GRIN2C_ATP5H	36	0.15265
chr19	867961	1775444	+	meta_10025_6929_390874	meta_MED16_TCF3_ONECUT3	68	0.15293
chr19	54641435	54711515	+	meta_4849_6203	meta_CNOT3_RPS9	38	0.153465
chr19	18062110	18314874	+	meta_3780_5864	meta_KCNN1_RAB3A	51	0.153967
chr19	18263987	18902114	+	meta_5296_1311	meta_PIK3R2_COMP	39	0.154678
chr1	22379119	23410184	+	meta_998_23028	meta_CDC42_KDM1A	35	0.154849
chr3	12625099	13461809	+	meta_5894_23225	meta_RAF1_NUP210	56	0.154908
chr10	102222811	103317078	+	meta_7479_8945	meta_WNT8B_BTRC	49	0.154947
chr3	52739856	53290130	+	meta_28972_7086	meta_SPCS1_TKT	39	0.155332
chr19	46010687	47508333	+	meta_7408_3171_1175_2909	meta_VASP_FOXA3_AP2S1_ARHGAP35	71	0.155506
chr15	42120282	42342901	+	meta_8681_100137049_123745	meta_JMJD7-PLA2G4B_PLA2G4B_PLA2G4E	81	0.155549
chr4	74719012	74847841	+	meta_5197_5196	meta_PF4V1_PF4	23	0.155655
chr5	149781199	150138657	+	meta_972_51164	meta_CD74_DCTN4	22	0.155736
chr17	37329708	38210889	+	meta_782_5469_2064_9862	meta_CACNB1_MED1_ERBB2_MED24	79	0.155877
chr14	23495059	23513269	+	meta_5693_122706	meta_PSMB5_PSMB11	26	0.156237
chr20	32399109	33099198	+	meta_128866_83737	meta_CHMP4B_ITCH	40	0.156264
chr2	10262694	10588453	+	meta_6241_4953	meta_RRM2_ODC1	46	0.156438
chr12	56596287	56754037	+	meta_10193_6773	meta_RNF41_STAT2	20	0.157791
chr11	69513005	69590171	+	meta_9965_2249	meta_FGF19_FGF4	34	0.158473
chr2	8865689	9771106	+	meta_57498_10971	meta_KIDINS220_YWHAQ	52	0.158812
chr9	134000980	134615217	+	meta_8021_2889	meta_NUP214_RAPGEF1	90	0.159302
chr13	113344642	114312513	+	meta_23250_496	meta_ATP11A_ATP4B	65	0.159361
chr2	63815742	64118696	+	meta_4190_7360	meta_MDH1_UGP2	16	0.159427
chr11	69455872	69634192	+	meta_595_9965_2249_2248	meta_CCND1_FGF19_FGF4_FGF3	53	0.159892
chr19	52216364	52729678	+	meta_3036_5518	meta_HAS1_PPP2R1A	75	0.159905
chr16	20548082	20709066	+	meta_348158_116285	meta_ACSM2B_ACSM1	33	0.160234
chr11	65622284	67188654	+	meta_1072_89_54961_5499	meta_CFL1_ACTN3_SSH3_PPP1CA	57	0.160556
chr11	64037299	67771593	+	meta_572_10235_5526_6494_5970_64837_246330_8722_6712_6199_81622	meta_BAD_RASGRP2_PPP2R5B_SIPA1_RELA_KLC2_PELI3_CTSF_SPTBN2_RPS6KB2_UNC93B1	157	0.161554
chr1	15817323	16134194	+	meta_842_440567	meta_CASP9_UQCRHL	39	0.162324
chr17	64831234	65052911	+	meta_27091_27092_786	meta_CACNG5_CACNG4_CACNG1	100	0.162936
chr22	41488613	42302375	+	meta_2033_6721	meta_EP300_SREBF2	45	0.163181
chr3	42299317	42941826	+	meta_885_7433_1238	meta_CCK_VIPR1_CCBP2	81	0.164041
chr6	42531759	43042833	+	meta_23304_10695_5528_9820_89953	meta_UBR2_CNPY3_PPP2R5D_CUL7_KLC4	55	0.16433
chr6	89887222	90025018	+	meta_2569_2570	meta_GABRR1_GABRR2	60	0.16446
chr11	313990	535550	+	meta_8519_3265	meta_IFITM1_HRAS	44	0.164539
chr1	110091185	110999976	+	meta_2773_2780_84432	meta_GNAI3_GNAT2_PROK1	71	0.165388
chr22	37602244	38221502	+	meta_6753_8484	meta_SSTR3_GALR3	56	0.165487
chr17	3468739	4806369	+	meta_7442_5026_5023_1145	meta_TRPV1_P2RX5_P2RX1_CHRNE	107	0.166015
chr4	1205227	1810599	+	meta_1487_2261	meta_CTBP1_FGFR3	31	0.166814
chr16	30483982	31344213	+	meta_3683_3684	meta_ITGAL_ITGAM	53	0.167309
chr6	149068270	150067688	+	meta_10090_348995	meta_UST_NUP43	114	0.167824
chr20	57414794	57901047	+	meta_2778_1908	meta_GNAS_EDN3	78	0.167907
chr1	100435344	101447311	+	meta_23443_148867	meta_SLC35A3_SLC30A7	33	0.167968
chr15	75011882	75748124	+	meta_1543_25942	meta_CYP1A1_SIN3A	26	0.168668
chr1	94458393	94984219	+	meta_24_5825	meta_ABCA4_ABCD3	149	0.169593
chr14	74003927	74062470	+	meta_641371_10965_122970	meta_ACOT1_ACOT2_ACOT4	21	0.170375
chr5	38938021	39270759	+	meta_253260_2533	meta_RICTOR_FYB	50	0.170517
chr19	36203829	36606206	+	meta_27033_5438	meta_ZBTB32_POLR2I	34	0.170993
chr12	56360555	58146230	+	meta_1017_5557_10540_1019	meta_CDK2_PRIM1_DCTN2_CDK4	63	0.171412
chr19	47137332	47825327	+	meta_94235_728	meta_GNG8_C5AR1	38	0.171507
chr17	64298925	65362721	+	meta_5578_5718	meta_PRKCA_PSMD12	169	0.171946
chr20	44650328	45364985	+	meta_57468_64849_81031	meta_SLC12A5_SLC13A3_SLC2A10	108	0.174241
chr16	3775055	4166186	+	meta_1387_115	meta_CREBBP_ADCY9	72	0.17533
chr2	44001177	44471523	+	meta_51626_5495	meta_DYNC2LI1_PPM1B	62	0.175975
chr1	56960418	57181008	+	meta_8613_5563	meta_PPAP2B_PRKAA2	54	0.177287
chr12	100750856	102513869	+	meta_246213_160728_79023	meta_SLC17A8_SLC5A8_NUP37	65	0.177561
chr2	231972949	232395182	+	meta_3357_10316	meta_HTR2B_NMUR1	31	0.178209
chr11	57791352	59481318	+	meta_219956_219952_219954_219957_219958_219959_219960_81341_219965_441608_390190_390191_390195_219981_219982_219983_219986_390199_390201	meta_OR9Q1_OR6Q1_OR9I1_OR9Q2_OR1S2_OR1S1_OR10Q1_OR10W1_OR5B17_OR5B3_OR5B2_OR5B12_OR5AN1_OR5A2_OR5A1_OR4D6_OR4D11_OR4D9_OR10V1	142	0.178435
chr2	128014865	128615729	+	meta_2071_5433	meta_ERCC3_POLR2D	33	0.178531
chr11	9595227	10715535	+	meta_7465_10335	meta_WEE1_MRVI1	60	0.178801
chr3	39304984	39375171	+	meta_1524_1237	meta_CX3CR1_CCR8	35	0.179069
chr6	46517444	47277680	+	meta_51302_27242	meta_CYP39A1_TNFRSF21	96	0.179187
chr11	64073043	64578766	+	meta_2101_4221	meta_ESRRA_MEN1	33	0.179203
chr6	170780106	170881958	+	meta_5689_6908	meta_PSMB1_TBP	25	0.179545
chr8	86132844	86393721	+	meta_377677_759_761_760	meta_CA13_CA1_CA3_CA2	35	0.180336
chr3	119540801	120321258	+	meta_2932_4710	meta_GSK3B_NDUFB4	63	0.181149
chr1	32716839	32799224	+	meta_3932_3065	meta_LCK_HDAC1	8	0.182555
chr6	27878962	27925960	+	meta_81697_26212	meta_OR2B2_OR2B6	25	0.183002
chr1	9063358	9148510	+	meta_155184_6518	meta_SLC2A7_SLC2A5	44	0.183196
chr19	40736223	41859831	+	meta_208_112398_7040	meta_AKT2_EGLN2_TGFB1	56	0.183234
chr19	17927321	18366229	+	meta_3640_5143	meta_INSL3_PDE4C	66	0.183321
chr10	91061705	91166244	+	meta_3433_3437_3434	meta_IFIT2_IFIT3_IFIT1	40	0.183855
chr17	62396776	63052920	+	meta_5175_10672	meta_PECAM1_GNA13	30	0.184069
chr6	89887222	90605819	+	meta_2569_2570_84694	meta_GABRR1_GABRR2_GJA10	89	0.184281
chr11	57791352	59481318	+	meta_219956_219952_219954_219957_219958_219959_219960_219965_441608_390191_219968_390195_219981_219982_219983_390197_219986_390199_390201	meta_OR9Q1_OR6Q1_OR9I1_OR9Q2_OR1S2_OR1S1_OR10Q1_OR5B17_OR5B3_OR5B12_OR5B21_OR5AN1_OR5A2_OR5A1_OR4D6_OR4D10_OR4D11_OR4D9_OR10V1	145	0.184446
chr10	119000583	119806114	+	meta_6571_22841	meta_SLC18A2_RAB11FIP2	32	0.185914
chr12	50497601	50561097	+	meta_2819_91012	meta_GPD1_CERS5	28	0.188694
chr2	233415356	234116549	+	meta_9470_3635	meta_EIF4E2_INPP5D	68	0.188751
chr12	1901122	2807115	+	meta_93589_775	meta_CACNA2D4_CACNA1C	180	0.189471
chr22	30636435	30662829	+	meta_3976_5008	meta_LIF_OSM	31	0.191018
chr12	56119226	56366568	+	meta_967_1606_1017	meta_CD63_DGKA_CDK2	36	0.191973
chr1	110198697	110283660	+	meta_2946_2944_2949_2947	meta_GSTM2_GSTM1_GSTM5_GSTM3	38	0.192399
chr1	45241245	45452394	+	meta_6202_8891	meta_RPS8_EIF2B3	36	0.193046
chr12	6058039	6347437	+	meta_7450_928	meta_VWF_CD9	76	0.193176
chr16	87863628	88601574	+	meta_8140_161882	meta_SLC7A5_ZFPM1	70	0.193861
chr19	10461203	11495018	+	meta_7297_2057	meta_TYK2_EPOR	41	0.193892
chr20	5107406	6020697	+	meta_8760_54675	meta_CDS2_CRLS1	50	0.19446
chr7	95115212	95727736	+	meta_51666_1780	meta_ASB4_DYNC1I1	118	0.194948
chr4	1694526	2010962	+	meta_7884_7469	meta_SLBP_NELFA	22	0.195358
chr14	94843083	95059457	+	meta_5265_5104	meta_SERPINA1_SERPINA5	89	0.195729
chr19	47123724	47845272	+	meta_5739_728_27202	meta_PTGIR_C5AR1_C5AR2	41	0.197011
chr19	45147097	46030240	+	meta_5817_5819_7408	meta_PVR_PVRL2_VASP	58	0.198349
chr3	42299317	42941826	+	meta_885_1238	meta_CCK_CCBP2	54	0.198409
chr3	108308336	108573714	+	meta_9666_50852	meta_DZIP3_TRAT1	48	0.198674
chr19	617222	1095391	+	meta_5442_5434	meta_POLRMT_POLR2E	62	0.198728
chr2	169312758	170219122	+	meta_253782_8647_4036	meta_CERS6_ABCB11_LRP2	222	0.199231
chr16	46736193	47735434	+	meta_91807_5257	meta_MYLK3_PHKB	17	0.201325
chr5	38938021	39364655	+	meta_253260_2533_735	meta_RICTOR_FYB_C9	62	0.201776
chr11	308106	615999	+	meta_10581_8519_10410_3665	meta_IFITM2_IFITM1_IFITM3_IRF7	51	0.202464
chr18	19749403	20840434	+	meta_2627_91768	meta_GATA6_CABLES1	43	0.202738
chr12	54789044	54936899	+	meta_3678_3071	meta_ITGA5_NCKAP1L	50	0.203275
chr1	64669489	65432619	+	meta_148581_3716	meta_UBE2U_JAK1	55	0.203883
chr4	185548849	186071538	+	meta_836_291	meta_CASP3_SLC25A4	43	0.203888
chr1	67263423	68299155	+	meta_10022_55970	meta_INSL5_GNG12	53	0.205702
chr10	118305427	118404654	+	meta_5406_5407_5408	meta_PNLIP_PNLIPRP1_PNLIPRP2	53	0.205962
chr10	118305427	118404654	+	meta_5406_5408	meta_PNLIP_PNLIPRP2	53	0.205962
chr21	45705720	46221751	+	meta_326_7327	meta_AIRE_UBE2G2	67	0.206117
chr15	90224761	90645708	+	meta_8800_3418	meta_PEX11A_IDH2	34	0.206125
chr19	36316273	36358048	+	meta_4868_84063	meta_NPHS1_KIRREL2	15	0.206798
chr15	75011882	75048941	+	meta_1543_1544	meta_CYP1A1_CYP1A2	15	0.208648
chr19	36316273	36399211	+	meta_4868_84063_7305	meta_NPHS1_KIRREL2_TYROBP	18	0.20956
chr11	57001051	57137549	+	meta_187_5024	meta_APLNR_P2RX3	50	0.209726
chr16	1203240	1820318	+	meta_8912_23162	meta_CACNA1H_MAPK8IP3	58	0.209891
chr19	3777966	4124126	+	meta_4145_5605	meta_MATK_MAP2K2	48	0.210828
chr15	75074424	75748124	+	meta_1445_25942	meta_CSK_SIN3A	36	0.212266
chr20	48599512	49201086	+	meta_6615_5770	meta_SNAI1_PTPN1	45	0.212624
chr11	17406795	17498449	+	meta_3767_6833	meta_KCNJ11_ABCC8	110	0.213468
chr15	75212616	75748124	+	meta_9377_25942	meta_COX5A_SIN3A	32	0.21439
chr5	38475064	38935743	+	meta_3977_9180	meta_LIFR_OSMR	51	0.215139
chr3	190023489	190129932	+	meta_9076_10686	meta_CLDN1_CLDN16	48	0.215204
chr17	37783176	38721736	+	meta_84152_1236	meta_PPP1R1B_CCR7	31	0.215426
chr18	60382671	60986657	+	meta_23239_596	meta_PHLPP1_BCL2	122	0.216724
chr22	40440820	41576081	+	meta_23112_2033	meta_TNRC6B_EP300	37	0.218046
chr8	54628102	54935008	+	meta_51606_6917	meta_ATP6V1H_TCEA1	14	0.218488
chr10	103529886	104393214	+	meta_2253_4791_51684	meta_FGF8_NFKB2_SUFU	53	0.2191
chr22	44395090	44604349	+	meta_29780_64098	meta_PARVB_PARVG	96	0.220014
chr8	144661866	146017805	+	meta_1936_8733_1537_6132	meta_EEF1D_GPAA1_CYC1_RPL8	50	0.2204
chr7	588833	1582679	+	meta_5575_7975	meta_PRKAR1B_MAFK	31	0.221105
chr17	3827162	4624795	+	meta_489_409	meta_ATP2A3_ARRB2	57	0.221358
chr5	137514416	137549032	+	meta_10112_8697	meta_KIF20A_CDC23	12	0.222352
chr20	59827481	62205592	+	meta_1002_1299_3785_85441	meta_CDH4_COL9A3_KCNQ2_HELZ2	295	0.222565
chr16	50727513	50835846	+	meta_64127_1540	meta_NOD2_CYLD	39	0.222944
chr16	89627064	90002505	+	meta_6137_10381	meta_RPL13_TUBB3	50	0.223139
chr2	219081816	220119330	+	meta_10109_7277	meta_ARPC2_TUBA4A	30	0.223209
chr11	67165651	68609399	+	meta_5499_1119_1374	meta_PPP1CA_CHKA_CPT1A	79	0.223482
chr7	142723286	143827138	+	meta_135924_346517_135948_26211_135946_393046_392138_346525_442361_135941	meta_OR9A2_OR6V1_OR2F2_OR2F1_OR6B1_OR2A5_OR2A25_OR2A12_OR2A2_OR2A14	62	0.223592
chr7	73868119	74175022	+	meta_9569_2969	meta_GTF2IRD1_GTF2I	23	0.223855
chr3	38495789	39375171	+	meta_93_1524_1237	meta_ACVR2B_CX3CR1_CCR8	49	0.224126
chr11	65647283	66336047	+	meta_1521_8722	meta_CTSW_CTSF	32	0.22454
chr19	35521591	36399211	+	meta_6324_7305	meta_SCN1B_TYROBP	28	0.224593
chr12	56391042	57851791	+	meta_6821_27165_3626_83729	meta_SUOX_GLS2_INHBC_INHBE	50	0.224817
chr19	9945882	11639987	+	meta_5300_1785_5589_51295	meta_PIN1_DNM2_PRKCSH_ECSIT	66	0.227971
chr11	55110676	56757318	+	meta_81327_81328_81309_219428_219429_81300_219431_219432_390142_219436_219437_219438_26338_390144_10798_282770_338674_219447_120586_390151_390152_81168_219453_282775_219464_390154_390155_219469_219473_390157_219477_504189_219479_390162_219482_219484_219487_390167_390168_338675_219493_283189_390181	meta_OR4A16_OR4A15_OR4C15_OR4C16_OR4C11_OR4P4_OR4S2_OR4C6_OR5D13_OR5D14_OR5L1_OR5D18_OR5L2_OR5D16_OR5I1_OR10AG1_OR5F1_OR5AS1_OR8I2_OR8H2_OR8H3_OR8J3_OR8K5_OR5J2_OR5T2_OR5T3_OR5T1_OR8H1_OR8K3_OR8K1_OR8J1_OR8U8_OR5R1_OR5M9_OR5M3_OR5M8_OR5M11_OR5M10_OR5M1_OR5AP2_OR5AR1_OR9G4_OR5AK2	191	0.2281
chr11	55110676	56757318	+	meta_81327_81328_81309_219428_219429_81300_219431_219432_390142_219436_219437_219438_26338_390144_390148_10798_282770_338674_219447_120586_390151_390152_81168_219453_282775_219464_390154_390155_219469_219473_390157_219477_504189_219479_390162_219482_219484_338675_219493_504191_283189_390181	meta_OR4A16_OR4A15_OR4C15_OR4C16_OR4C11_OR4P4_OR4S2_OR4C6_OR5D13_OR5D14_OR5L1_OR5D18_OR5L2_OR5D16_OR5W2_OR5I1_OR10AG1_OR5F1_OR5AS1_OR8I2_OR8H2_OR8H3_OR8J3_OR8K5_OR5J2_OR5T2_OR5T3_OR5T1_OR8H1_OR8K3_OR8K1_OR8J1_OR8U8_OR5R1_OR5M9_OR5M3_OR5M8_OR5AP2_OR5AR1_OR9G9_OR9G4_OR5AK2	191	0.2281
chr22	39619684	40085740	+	meta_5155_10454_468_8911	meta_PDGFB_TAB1_ATF4_CACNA1I	94	0.228156
chr3	44481261	44689963	+	meta_353274_55888_10168	meta_ZNF445_ZKSCAN7_ZNF197	30	0.228349
chr17	3799884	3867758	+	meta_5023_489	meta_P2RX1_ATP2A3	40	0.229636
chr19	45854648	46195443	+	meta_2068_6633	meta_ERCC2_SNRPD2	44	0.229926
chr1	32757707	33151812	+	meta_3065_5928	meta_HDAC1_RBBP4	8	0.230059
chr19	39734271	39789312	+	meta_282617_282616_282618	meta_IFNL3_IFNL2_IFNL1	21	0.230101
chr19	50270179	50381613	+	meta_160_84335	meta_AP2A1_AKT1S1	41	0.231458
chr3	138066489	138478201	+	meta_22808_5291	meta_MRAS_PIK3CB	30	0.233016
chr4	83739813	84206067	+	meta_22872_27235	meta_SEC31A_COQ2	37	0.233325
chr3	13357736	14530857	+	meta_23225_6533	meta_NUP210_SLC6A6	106	0.233528
chr12	4477392	4554780	+	meta_8074_2251	meta_FGF23_FGF6	55	0.233576
chr7	536896	1582679	+	meta_5154_5575_7975	meta_PDGFA_PRKAR1B_MAFK	32	0.233965
chr14	61201458	62263146	+	meta_4331_6617	meta_MNAT1_SNAPC1	25	0.23494
chr17	1324646	1420182	+	meta_1398_51763	meta_CRK_INPP5K	29	0.234946
chr2	120997639	121750229	+	meta_5899_2736	meta_RALB_GLI2	74	0.235923
chr20	8095099	9461462	+	meta_23236_5332	meta_PLCB1_PLCB4	298	0.236161
chr19	39109721	39981528	+	meta_27335_6217_92609	meta_EIF3K_RPS16_TIMM50	57	0.236479
chr2	218990012	219128582	+	meta_3579_3577_151306	meta_CXCR2_CXCR1_GPBAR1	30	0.236661
chr17	34198495	34433014	+	meta_6352_6348_6351	meta_CCL5_CCL3_CCL4	32	0.237327
chr19	416582	1228434	+	meta_25759_27006_6794	meta_SHC2_FGF22_STK11	62	0.238703
chr17	3576521	3867758	+	meta_5026_5023_489	meta_P2RX5_P2RX1_ATP2A3	72	0.238812
chr11	74699323	75512581	+	meta_10825_84649	meta_NEU3_DGAT2	33	0.239052
chr16	29674270	31344213	+	meta_6693_3683_3684	meta_SPN_ITGAL_ITGAM	64	0.240816
chr8	37716464	37824184	+	meta_80223_155	meta_RAB11FIP1_ADRB3	25	0.241312
chr14	24779356	24787242	+	meta_56413_1241	meta_LTB4R2_LTB4R	26	0.241859
chr14	24779356	24804277	+	meta_56413_1241_196883	meta_LTB4R2_LTB4R_ADCY4	30	0.242201
chr14	24779356	24804277	+	meta_56413_196883	meta_LTB4R2_ADCY4	30	0.242201
chr19	54754268	55919325	+	meta_10990_10288_11024_10859_11006_3804_3802_3811_3812_27338	meta_LILRB5_LILRB2_LILRA1_LILRB1_LILRB4_KIR2DL3_KIR2DL1_KIR3DL1_KIR3DL2_UBE2S	96	0.243541
chr2	208627309	209704818	+	meta_7855_5746	meta_FZD5_PTH2R	57	0.244194
chr3	182971031	183967313	+	meta_84002_10195	meta_B3GNT5_ALG3	29	0.24424
chr9	127115743	127624240	+	meta_5695_11224	meta_PSMB7_RPL35	39	0.24447
chr5	137514416	137805004	+	meta_10112_8697_1958	meta_KIF20A_CDC23_EGR1	27	0.245205
chr6	36562089	36842800	+	meta_6428_51645	meta_SRSF3_PPIL1	36	0.245256
chr5	1392904	1816167	+	meta_6531_4726	meta_SLC6A3_NDUFS6	58	0.24584
chr15	39873279	40569688	+	meta_7057_56924	meta_THBS1_PAK6	57	0.246073
chr12	68548549	69136473	+	meta_3458_57122	meta_IFNG_NUP107	46	0.246089
chr2	102608305	103069024	+	meta_7850_3554_8809_8807	meta_IL1R2_IL1R1_IL18R1_IL18RAP	128	0.246373
chr6	17615265	18469105	+	meta_9972_255488	meta_NUP153_RNF144B	62	0.247018
chr6	26020717	26271612	+	meta_8350_8358_8352_8351_8353_8968_8355	meta_HIST1H3A_HIST1H3B_HIST1H3C_HIST1H3D_HIST1H3E_HIST1H3F_HIST1H3G	107	0.247549
chr19	39936185	40487671	+	meta_6829_5704	meta_SUPT5H_PSMC4	39	0.247594
chr1	110091185	111217655	+	meta_2773_3749_3744_3737_3738	meta_GNAI3_KCNC4_KCNA10_KCNA2_KCNA3	128	0.247731
chr9	139834884	140138159	+	meta_54461_10383	meta_FBXW5_TUBB4B	36	0.24838
chr12	57853917	58146230	+	meta_2735_1019	meta_GLI1_CDK4	38	0.248617
chr19	50270179	50432988	+	meta_160_23636	meta_AP2A1_NUP62	48	0.248655
chr12	68548549	69239320	+	meta_3458_5908_57122_4193	meta_IFNG_RAP1B_NUP107_MDM2	69	0.249076
chr9	130159416	131769375	+	meta_29988_10999_23511	meta_SLC2A8_SLC27A4_NUP188	46	0.249159
chr20	43953928	44758384	+	meta_6385_958	meta_SDC4_CD40	62	0.249885
chr6	87647023	87804865	+	meta_3354_1081	meta_HTR1E_CGA	34	0.249985
chr22	37602244	38221502	+	meta_6753_5880_8484	meta_SSTR3_RAC2_GALR3	73	0.250645
chr22	41165638	42302375	+	meta_10478_2033_6721	meta_SLC25A17_EP300_SREBF2	57	0.250964
chr2	231972949	233411113	+	meta_3357_10316_1144_1146	meta_HTR2B_NMUR1_CHRND_CHRNG	49	0.250996
chr1	94458393	95360803	+	meta_24_5825_126969	meta_ABCA4_ABCD3_SLC44A3	191	0.252444
chr3	121902529	123167392	+	meta_846_111	meta_CASR_ADCY5	70	0.253392
chr11	64692142	64902003	+	meta_5526_84447	meta_PPP2R5B_SYVN1	30	0.256191
chr7	151163097	151574316	+	meta_6009_51422	meta_RHEB_PRKAG2	121	0.257165
chr7	107564245	108096841	+	meta_3912_4897	meta_LAMB1_NRCAM	133	0.257797
chr10	75670861	75879914	+	meta_5328_7414	meta_PLAU_VCL	29	0.257861
chr4	156587861	156728783	+	meta_2982_2983	meta_GUCY1A3_GUCY1B3	42	0.258365
chr19	49298318	49559852	+	meta_587_3972_1082_93659_94115	meta_BCAT2_LHB_CGB_CGB5_CGB8	45	0.258379
chr4	74606222	74964997	+	meta_3576_2919_2920	meta_IL8_CXCL1_CXCL2	25	0.259345
chr12	49359122	49488602	+	meta_7480_7471_50846	meta_WNT10B_WNT1_DHH	30	0.25958
chr20	68350	1148426	+	meta_245938_81623_140850_245939_140881_400830_57761_10616_9491	meta_DEFB125_DEFB126_DEFB127_DEFB128_DEFB129_DEFB132_TRIB3_RBCK1_PSMF1	135	0.259598
chr16	10971054	11350039	+	meta_4261_8651	meta_CIITA_SOCS1	51	0.259921
chr11	125439297	125546150	+	meta_9538_1111	meta_EI24_CHEK1	36	0.260381
chr18	42747972	43332485	+	meta_8170_6563	meta_SLC14A2_SLC14A1	177	0.262479
chr12	113344738	113449528	+	meta_4938_4940_4939	meta_OAS1_OAS3_OAS2	44	0.262569
chr1	68150859	68299155	+	meta_1647_55970	meta_GADD45A_GNG12	38	0.263242
chr2	201390864	201828424	+	meta_151246_4999	meta_SGOL2_ORC2	75	0.263615
chr12	26488284	27119581	+	meta_3709_26127	meta_ITPR2_FGFR1OP2	182	0.264431
chr3	129247481	129696781	+	meta_6010_7200	meta_RHO_TRH	32	0.265323
chr1	84543744	84972262	+	meta_5567_2787	meta_PRKACB_GNG5	58	0.26559
chr17	8706054	8869029	+	meta_146850_23533	meta_PIK3R6_PIK3R5	48	0.266188
chr6	160327973	161175085	+	meta_4142_5340	meta_MAS1_PLG	52	0.266632
chr19	2236815	2328614	+	meta_8175_51690	meta_SF3A2_LSM7	33	0.266975
chr19	49519236	49559852	+	meta_3972_1082_93659_94115	meta_LHB_CGB_CGB5_CGB8	19	0.267736
chr10	135192740	135374724	+	meta_196743_1571	meta_PAOX_CYP2E1	51	0.267918
chr19	13254871	13617274	+	meta_8677_773	meta_STX10_CACNA1A	90	0.2697
chr13	20712394	20806534	+	meta_2700_2706_10804	meta_GJA3_GJB2_GJB6	44	0.269861
chr4	122249796	122872909	+	meta_84109_7222	meta_QRFPR_TRPC3	43	0.269999
chr16	4012649	4560348	+	meta_115_3163	meta_ADCY9_HMOX2	64	0.270088
chr3	52082936	52265247	+	meta_1849_54106	meta_DUSP7_TLR9	32	0.270202
chr17	79762009	80333370	+	meta_2642_256933_2837	meta_GCGR_NPB_UTS2R	19	0.270706
chr20	42984440	43537161	+	meta_3172_7529	meta_HNF4A_YWHAB	67	0.2709
chr19	35248978	35436076	+	meta_148103_90075	meta_ZNF599_ZNF30	44	0.271302
chr15	44038589	44855001	+	meta_2923_8669	meta_PDIA3_EIF3J	16	0.272072
chr14	68286495	69446083	+	meta_5890_87	meta_RAD51B_ACTN1	272	0.272184
chr1	110230417	110260890	+	meta_2944_2949	meta_GSTM1_GSTM5	26	0.272527
chr16	30386122	31344213	+	meta_29895_3683_3684	meta_MYLPF_ITGAL_ITGAM	65	0.272805
chr20	45186461	45364985	+	meta_64849_81031	meta_SLC13A3_SLC2A10	82	0.274944
chr2	20400557	21266945	+	meta_6382_338	meta_SDC1_APOB	52	0.275114
chr15	40453209	40954881	+	meta_701_57082	meta_BUB1B_CASC5	55	0.275662
chr12	120634502	121139667	+	meta_6175_9761	meta_RPLP0_MLEC	33	0.275978
chr1	108113781	110138454	+	meta_10451_6814_2773	meta_VAV3_STXBP3_GNAI3	165	0.276167
chr5	127419482	128369335	+	meta_6558_28965	meta_SLC12A2_SLC27A6	44	0.276706
chr6	26017259	26235216	+	meta_3024_3006_3008_3007	meta_HIST1H1A_HIST1H1C_HIST1H1E_HIST1H1D	126	0.276889
chr17	38171613	38721736	+	meta_1440_1236	meta_CSF3_CCR7	33	0.277225
chr16	8768443	10276611	+	meta_18_2903	meta_ABAT_GRIN2A	186	0.277313
chr19	45854648	45982086	+	meta_2068_2067	meta_ERCC2_ERCC1	41	0.277971
chr2	241375114	242434256	+	meta_2817_9855	meta_GPC1_FARP2	51	0.278204
chr15	51973549	52483565	+	meta_29106_10681	meta_SCG3_GNB5	52	0.278382
chr9	139901685	140131006	+	meta_20_142680	meta_ABCA2_SLC34A3	39	0.279815
chr7	42956461	43995735	+	meta_5683_51619	meta_PSMA2_UBE2D4	27	0.280035
chr14	65007185	65569413	+	meta_3306_4149	meta_HSPA2_MAX	41	0.280076
chr11	17406795	17804602	+	meta_3767_6833_3746	meta_KCNJ11_ABCC8_KCNC1	144	0.280909
chr1	44440601	44497164	+	meta_533_6536	meta_ATP6V0B_SLC6A9	33	0.281103
chr10	72575703	73611082	+	meta_8879_5660	meta_SGPL1_PSAP	87	0.281267
chr2	233743395	234380743	+	meta_25791_8527	meta_NGEF_DGKD	88	0.281428
chr19	49471381	50432988	+	meta_2997_23636	meta_GYS1_NUP62	56	0.281603
chr3	172161080	172539264	+	meta_2693_1894	meta_GHSR_ECT2	38	0.281753
chr5	175819455	176869850	+	meta_1212_2264_2870	meta_CLTB_FGFR4_GRK6	43	0.282245
chr22	30279157	31536469	+	meta_8897_9514_27124_50487	meta_MTMR3_GAL3ST1_INPP5J_PLA2G3	76	0.282752
chr16	28858009	31394318	+	meta_25970_487_27040_6693_3835_226_5595_3683_6810_3684_3687	meta_SH2B1_ATP2A1_LAT_SPN_KIF22_ALDOA_MAPK3_ITGAL_STX4_ITGAM_ITGAX	137	0.283274
chr19	50162825	50432988	+	meta_3661_160_84335_23636	meta_IRF3_AP2A1_AKT1S1_NUP62	63	0.284265
chr17	36909001	38328431	+	meta_5691_9349_6143_5709_22794	meta_PSMB3_RPL23_RPL19_PSMD3_CASC3	94	0.284338
chr11	18415935	18472793	+	meta_3939_3948	meta_LDHA_LDHC	16	0.284472
chr7	100875372	101272576	+	meta_24146_93408	meta_CLDN15_MYL10	31	0.284576
chr19	917341	1009723	+	meta_84634_116444	meta_KISS1R_GRIN3B	47	0.285661
chr22	24299600	25024972	+	meta_2953_2952_2687_2678	meta_GSTT2_GSTT1_GGT5_GGT1	32	0.285899
chr6	35995453	36655116	+	meta_1432_5603_1026	meta_MAPK14_MAPK13_CDKN1A	74	0.286096
chr11	67374322	67818366	+	meta_4723_4728_10312	meta_NDUFV1_NDUFS8_TCIRG1	54	0.286875
chr3	40518603	40581043	+	meta_285267_253639_285268	meta_ZNF619_ZNF620_ZNF621	19	0.28744
chr17	61904769	62658386	+	meta_5705_64750	meta_PSMC5_SMURF2	21	0.288008
chr11	102188180	102249401	+	meta_330_329	meta_BIRC3_BIRC2	21	0.288568
chr19	36393381	36399211	+	meta_10870_7305	meta_HCST_TYROBP	5	0.289376
chr12	93166284	93970521	+	meta_8411_7334_8835	meta_EEA1_UBE2N_SOCS2	69	0.289659
chr17	80709939	81009686	+	meta_6904_146712	meta_TBCD_B3GNTL1	83	0.289888
chr19	50162825	50432988	+	meta_3661_23636	meta_IRF3_NUP62	43	0.2906
chr12	49521566	49667113	+	meta_10376_7846_84790	meta_TUBA1B_TUBA1A_TUBA1C	27	0.291589
chr17	79762009	80333370	+	meta_2642_2837	meta_GCGR_UTS2R	16	0.291937
chr19	16589867	18288927	+	meta_9441_23309_376497_5296	meta_MED26_SIN3B_SLC27A1_PIK3R2	121	0.293477
chr18	12947982	13764554	+	meta_81929_8731	meta_SEH1L_RNMT	55	0.294519
chr12	53773978	53825318	+	meta_6667_269	meta_SP1_AMHR2	18	0.295532
chr7	31792631	33102409	+	meta_5137_51251	meta_PDE1C_NT5C3A	155	0.295607
chr2	30670122	31806040	+	meta_253558_6716	meta_LCLAT1_SRD5A2	78	0.295955
chr9	133884503	134615217	+	meta_10319_2889	meta_LAMC3_RAPGEF1	116	0.296077
chr13	28577410	29069265	+	meta_2322_2321	meta_FLT3_FLT1	74	0.296516
chr7	154862033	155604967	+	meta_3361_6469	meta_HTR5A_SHH	59	0.296641
chr2	113531491	113594356	+	meta_3552_3553	meta_IL1A_IL1B	35	0.296658
chr2	162848754	163008914	+	meta_1803_2641	meta_DPP4_GCG	22	0.296737
chr3	119388371	120321258	+	meta_10063_4710	meta_COX17_NDUFB4	33	0.298483
chr17	73937588	74383941	+	meta_51_8877	meta_ACOX1_SPHK1	40	0.299198
chr7	45927958	45960871	+	meta_3484_3486	meta_IGFBP1_IGFBP3	27	0.300654
chr19	55663135	55866463	+	meta_7137_125965	meta_TNNI3_COX6B2	44	0.302279
chr17	72270385	73043074	+	meta_64446_10476	meta_DNAI2_ATP5H	53	0.302788
chr3	10327433	11304939	+	meta_51738_3269	meta_GHRL_HRH1	63	0.302797
chr6	42952236	43754223	+	meta_5528_89953_7422	meta_PPP2R5D_KLC4_VEGFA	59	0.304459
chr19	12757321	12992335	+	meta_4125_1777	meta_MAN2B1_DNASE2	30	0.30524
chr10	102222811	104393214	+	meta_7479_8945_51684	meta_WNT8B_BTRC_SUFU	73	0.305465
chr15	72491369	72668520	+	meta_5315_3073	meta_PKM_HEXA	11	0.306791
chr6	33589155	34123399	+	meta_3710_4295_2914	meta_ITPR3_MLN_GRM4	161	0.307106
chr19	52249022	52729678	+	meta_2357_2358_2359_5518	meta_FPR1_FPR2_FPR3_PPP2R1A	101	0.307956
chr3	186383797	186462199	+	meta_3273_3827	meta_HRG_KNG1	53	0.308132
chr21	37442284	37518860	+	meta_873_874	meta_CBR1_CBR3	51	0.308172
chr11	18415935	18501147	+	meta_3939_3948_160287	meta_LDHA_LDHC_LDHAL6A	20	0.308318
chr5	176307869	176825849	+	meta_3101_6569	meta_HK3_SLC34A1	25	0.309312
chr9	35681989	35732392	+	meta_7169_7094	meta_TPM2_TLN1	29	0.310149
chr16	75507021	75579393	+	meta_4166_23563	meta_CHST6_CHST5	33	0.310392
chr5	137514416	137674044	+	meta_10112_8697_995	meta_KIF20A_CDC23_CDC25C	28	0.311269
chr5	137523336	137674044	+	meta_8697_995	meta_CDC23_CDC25C	28	0.311269
chr12	53773978	54070512	+	meta_6667_517	meta_SP1_ATP5G2	40	0.311707
chr11	65405577	66330799	+	meta_6494_89	meta_SIPA1_ACTN3	38	0.312171
chr3	12328983	12705700	+	meta_5468_5894	meta_PPARG_RAF1	138	0.312633
chr16	2255177	2653191	+	meta_64223_5170	meta_MLST8_PDPK1	19	0.312678
chr2	87011727	87089047	+	meta_925_926	meta_CD8A_CD8B	20	0.313377
chr9	136207754	137736688	+	meta_6837_6256_1289	meta_MED22_RXRA_COL5A1	162	0.313914
chr17	79860071	80333370	+	meta_256933_2837	meta_NPB_UTS2R	18	0.314352
chr2	11321777	11810329	+	meta_9475_23620	meta_ROCK2_NTSR2	41	0.315983
chr1	65298905	66103176	+	meta_3716_3953	meta_JAK1_LEPR	78	0.316149
chr22	21271713	22221970	+	meta_1399_5594	meta_CRKL_MAPK1	45	0.316284
chr5	1201709	1246304	+	meta_340024_348932	meta_SLC6A19_SLC6A18	34	0.317049
chr22	50296853	51066601	+	meta_79087_410	meta_ALG12_ARSA	47	0.317271
chr11	77033059	78128868	+	meta_5058_9846	meta_PAK1_GAB2	46	0.320485
chr10	4934795	5260910	+	meta_1645_8644_1646_1109	meta_AKR1C1_AKR1C3_AKR1C2_AKR1C4	83	0.322118
chr13	113760101	113803843	+	meta_2155_2159	meta_F7_F10	35	0.322969
chr11	67374322	67804114	+	meta_4723_4728	meta_NDUFV1_NDUFS8	52	0.324379
chr3	32148002	33138694	+	meta_23171_2720	meta_GPD1L_GLB1	69	0.324986
chr7	135046546	135333499	+	meta_4850_23165	meta_CNOT4_NUP205	51	0.325284
chr17	37560537	38256978	+	meta_5469_9862_9572	meta_MED1_MED24_NR1D1	42	0.325909
chr9	139257440	140083057	+	meta_64170_7186_733_29882	meta_CARD9_TRAF2_C8G_ANAPC2	70	0.326354
chr11	61447904	62689012	+	meta_747_2785_1128	meta_DAGLA_GNG3_CHRM1	61	0.327006
chr16	3292027	3930121	+	meta_4210_1387	meta_MEFV_CREBBP	34	0.327068
chr11	64556608	65430443	+	meta_5871_5970	meta_MAP4K2_RELA	39	0.327846
chr9	131707808	131852717	+	meta_22845_57171	meta_DOLK_DOLPP1	20	0.328176
chr1	46505811	46769038	+	meta_8503_10489	meta_PIK3R3_LRRC41	29	0.328234
chr9	113636053	114432526	+	meta_1902_2790	meta_LPAR1_GNG10	92	0.329879
chr17	37560537	38210889	+	meta_5469_9862	meta_MED1_MED24	40	0.32997
chr11	61447904	62476678	+	meta_747_2785	meta_DAGLA_GNG3	47	0.330403
chr11	61447904	62656355	+	meta_747_2785_6520	meta_DAGLA_GNG3_SLC3A2	62	0.330584
chr20	55926144	56141513	+	meta_8480_5105	meta_RAE1_PCK1	50	0.330842
chr15	43885251	43991420	+	meta_1159_548596	meta_CKMT1B_CKMT1A	9	0.331818
chr5	114460458	115177548	+	meta_55521_9140	meta_TRIM36_ATG12	30	0.332017
chr9	34551429	34661898	+	meta_1271_3590	meta_CNTFR_IL11RA	42	0.332219
chr12	57910370	58240747	+	meta_1649_10106	meta_DDIT3_CTDSP2	33	0.332612
chr14	21677295	21979457	+	meta_3183_56339	meta_HNRNPC_METTL3	59	0.332999
chr20	55926144	56195632	+	meta_8480_81030	meta_RAE1_ZBP1	54	0.334805
chr17	8377522	8869029	+	meta_4628_23533	meta_MYH10_PIK3R5	60	0.33539
chr4	123372625	124324915	+	meta_3558_59067_10252	meta_IL2_IL21_SPRY1	52	0.336369
chr3	137717657	138478201	+	meta_51208_5291	meta_CLDN18_PIK3CB	34	0.337399
chr1	8921058	9148510	+	meta_2023_6518	meta_ENO1_SLC2A5	49	0.337575
chr5	169064250	169816681	+	meta_1794_3937_3779	meta_DOCK2_LCP2_KCNMB1	217	0.338843
chr3	53195222	53846492	+	meta_5580_776	meta_PRKCD_CACNA1D	116	0.339226
chr3	52027643	53164470	+	meta_6159_28972_91869	meta_RPL29_SPCS1_RFT1	42	0.339918
chr17	79801033	80056106	+	meta_5034_5833_2194	meta_P4HB_PCYT2_FASN	21	0.339921
chr18	28645941	29128814	+	meta_1824_1829	meta_DSC2_DSG2	75	0.340217
chr10	75504130	75910826	+	meta_9632_26985	meta_SEC24C_AP3M1	25	0.340489
chr4	74606222	74737019	+	meta_3576_2919	meta_IL8_CXCL1	19	0.340896
chr12	57828542	57851791	+	meta_3626_83729	meta_INHBC_INHBE	14	0.340976
chr8	22298482	22550815	+	meta_5533_1960	meta_PPP3CC_EGR3	67	0.341458
chr19	17935590	18288927	+	meta_3718_5296	meta_JAK3_PIK3R2	55	0.342285
chr9	37422680	38398662	+	meta_9380_219	meta_GRHPR_ALDH1B1	82	0.342793
chr9	127115743	128469513	+	meta_5695_3309_79109	meta_PSMB7_HSPA5_MAPKAP1	58	0.343398
chr17	17380299	17740325	+	meta_55090_6720	meta_MED9_SREBF1	41	0.344425
chr9	130213764	132404448	+	meta_90678_1759_23511_140459	meta_LRSAM1_DNM1_NUP188_ASB6	86	0.344559
chr9	133569157	134109091	+	meta_23404_8021	meta_EXOSC2_NUP214	50	0.344803
chr17	19552063	19651746	+	meta_224_218	meta_ALDH3A2_ALDH3A1	47	0.344851
chr11	74660291	75133345	+	meta_9789_6188	meta_SPCS2_RPS3	29	0.345243
chr4	619362	967348	+	meta_5158_1609	meta_PDE6B_DGKQ	34	0.347279
chr12	53835432	54680872	+	meta_5094_3178	meta_PCBP2_HNRNPA1	32	0.347798
chr14	24605377	24809242	+	meta_5720_5721_10379_11035	meta_PSME1_PSME2_IRF9_RIPK3	58	0.348683
chr15	85198359	86292589	+	meta_4828_5151_11214	meta_NMB_PDE8A_AKAP13	146	0.350002
chr12	56119226	56347807	+	meta_967_1606	meta_CD63_DGKA	30	0.350888
chr3	127407904	128781253	+	meta_11343_2624_2815	meta_MGLL_GATA2_GP9	84	0.352718
chr14	24605377	24615855	+	meta_5720_5721	meta_PSME1_PSME2	22	0.353059
chr19	1086577	1605483	+	meta_5434_513_374291_10975	meta_POLR2E_ATP5D_NDUFS7_UQCR11	74	0.353795
chr2	172543918	173917620	+	meta_1781_11069	meta_DYNC1I2_RAPGEF4	82	0.354146
chr1	67465014	68299155	+	meta_23169_55970	meta_SLC35D1_GNG12	52	0.354713
chr16	28858009	29816706	+	meta_25970_3835	meta_SH2B1_KIF22	17	0.355121
chr17	7128660	7590868	+	meta_1856_7157	meta_DVL2_TP53	59	0.355183
chr19	39138266	39670046	+	meta_81_10298	meta_ACTN4_PAK4	44	0.35566
chr19	49588464	50432988	+	meta_6625_23636	meta_SNRNP70_NUP62	49	0.355737
chr7	22766765	23240630	+	meta_3569_11097	meta_IL6_NUPL2	39	0.356257
chr12	48128452	48398285	+	meta_10411_1280	meta_RAPGEF3_COL2A1	78	0.356445
chr17	73314156	73775860	+	meta_2885_3021	meta_GRB2_H3F3B	32	0.357223
chr11	69587796	69634192	+	meta_2249_2248	meta_FGF4_FGF3	36	0.358088
chr9	133589267	134615217	+	meta_25_2889	meta_ABL1_RAPGEF1	114	0.359014
chr16	28943259	30534506	+	meta_930_27040_3835_3683	meta_CD19_LAT_KIF22_ITGAL	39	0.359276
chr19	18553472	18688270	+	meta_8178_7311	meta_ELL_UBA52	28	0.359658
chr4	56212387	56413076	+	meta_79644_9575	meta_SRD5A3_CLOCK	27	0.360116
chr5	36606456	37371197	+	meta_6507_9631	meta_SLC1A3_NUP155	55	0.360239
chr10	117816441	118886097	+	meta_2674_57698	meta_GFRA1_KIAA1598	105	0.360452
chr7	73007523	73134017	+	meta_51085_6804	meta_MLXIPL_STX1A	45	0.36046
chr19	18263987	18688270	+	meta_5296_7311	meta_PIK3R2_UBA52	47	0.360732
chr11	65622284	66488870	+	meta_1072_6712	meta_CFL1_SPTBN2	35	0.360852
chr1	84964005	85358896	+	meta_2787_23566	meta_GNG5_LPAR3	70	0.360907
chr17	79825596	79992080	+	meta_396_5881	meta_ARHGDIA_RAC3	16	0.361451
chr6	166822853	167552629	+	meta_6196_1235	meta_RPS6KA2_CCR6	205	0.361775
chr9	127115743	128003666	+	meta_5695_3309	meta_PSMB7_HSPA5	34	0.362128
chr14	24701647	24804277	+	meta_51292_196883	meta_GMPR2_ADCY4	43	0.362284
chr2	128175995	128953249	+	meta_5624_56886	meta_PROC_UGGT1	32	0.3638
chr19	2511217	3180330	+	meta_2788_8698	meta_GNG7_S1PR4	82	0.363914
chr11	112013973	113149158	+	meta_3606_4684	meta_IL18_NCAM1	100	0.364429
chr7	150750898	150974231	+	meta_1020_6604	meta_CDK5_SMARCD3	64	0.36452
chr20	34679425	36033821	+	meta_2036_10398_6714	meta_EPB41L1_MYL9_SRC	38	0.36452
chr19	48618702	49519182	+	meta_3978_10856	meta_LIG1_RUVBL2	51	0.364691
chr13	113760101	113826698	+	meta_2155_2159_8858	meta_F7_F10_PROZ	37	0.365098
chr19	49458116	49568333	+	meta_581_4909	meta_BAX_NTF4	40	0.365147
chr5	131630144	131731306	+	meta_6583_6584	meta_SLC22A4_SLC22A5	80	0.365364
chr11	116700623	116708338	+	meta_345_335	meta_APOC3_APOA1	21	0.366309
chr11	64037299	64528187	+	meta_572_5837	meta_BAD_PYGM	33	0.366536
chr17	64298925	65029518	+	meta_5578_27092	meta_PRKCA_CACNG4	198	0.366685
chr4	75230859	75719882	+	meta_2069_685	meta_EREG_BTC	46	0.366923
chr20	35380193	35724410	+	meta_79980_5933	meta_DSN1_RBL1	15	0.367093
chr8	21900427	22398657	+	meta_8822_5533	meta_FGF17_PPP3CC	60	0.368354
chr11	61560108	61920635	+	meta_2237_3619	meta_FEN1_INCENP	53	0.368475
chr2	98272401	98356323	+	meta_10120_7535	meta_ACTR1B_ZAP70	23	0.368745
chr4	76922622	76957350	+	meta_4283_3627_6373	meta_CXCL9_CXCL10_CXCL11	29	0.368877
chr19	16589867	17616977	+	meta_9441_376497	meta_MED26_SLC27A1	71	0.369695
chr17	48133339	48253293	+	meta_3675_6442	meta_ITGA3_SGCA	43	0.369804
chr3	127317199	127872757	+	meta_4171_8607	meta_MCM2_RUVBL1	28	0.370411
chr11	69455872	70053508	+	meta_595_9965_2249_2248_8772	meta_CCND1_FGF19_FGF4_FGF3_FADD	78	0.370727
chr11	62529010	62572964	+	meta_5436_10482	meta_POLR2G_NXF1	6	0.370903
chr5	79331169	79775498	+	meta_7060_9765	meta_THBS4_ZFYVE16	68	0.370924
chr9	34551429	34710164	+	meta_1271_3590_10850_6363_6366	meta_CNTFR_IL11RA_CCL27_CCL19_CCL21	47	0.371137
chr5	177664616	178772431	+	meta_91522_9509	meta_COL23A1_ADAMTS2	226	0.371619
chr19	13317255	14586174	+	meta_773_5566_5731	meta_CACNA1A_PRKACA_PTGER1	120	0.372441
chr19	13317255	14228559	+	meta_773_5566	meta_CACNA1A_PRKACA	95	0.372868
chr11	64323097	64369825	+	meta_55867_116085	meta_SLC22A11_SLC22A12	20	0.373462
chr11	64692142	64940688	+	meta_5526_387778	meta_PPP2R5B_SPDYC	31	0.374036
chr19	54754268	55378670	+	meta_10990_10288_11024_10859_11006_3804_3802_3811_3812	meta_LILRB5_LILRB2_LILRA1_LILRB1_LILRB4_KIR2DL3_KIR2DL1_KIR3DL1_KIR3DL2	83	0.37546
chr17	79008946	79992080	+	meta_10458_71_5881	meta_BAIAP2_ACTG1_RAC3	68	0.375694
chr2	85545140	85809156	+	meta_10618_8673	meta_TGOLN2_VAMP8	54	0.375829
chr21	42733949	42831141	+	meta_4600_4599	meta_MX2_MX1	65	0.376206
chr9	139942550	140335901	+	meta_954_377841	meta_ENTPD2_ENTPD8	37	0.376684
chr11	3848207	7961067	+	meta_391_143496_119774_390036_119772_143502_390037_390038_143503_81285_119695_119694_119692_401665_119687_81282_79324_401666_401667_119682_119679_119678_390054_23538_283111_79339_79345_282763_390058_390059_390061_390063_390064_390066_390067_340980_387748_390072_390075_79473_390077_390078_390079_390081_390083_338751_120793_120796_196335_120787_887_144125_8590_144124_341276_283297_120776_120775_120…	meta_RHOG_OR52B4_OR52K2_OR52K1_OR52M1_OR52I2_OR52I1_OR51D1_OR51E1_OR51E2_OR52R1_OR51F2_OR51S1_OR51T1_OR51A7_OR51G2_OR51G1_OR51A4_OR51A2_OR51L1_OR52J3_OR52E2_OR52A5_OR52A1_OR51V1_OR51B4_OR51B2_OR51B5_OR51B6_OR51M1_OR51Q1_OR51I1_OR51I2_OR52D1_OR52H1_OR52B6_OR56B1_OR52N4_OR52N5_OR52N1_OR52N2_OR52E6_OR52E8_OR52E4_OR56A3_OR52L1_OR56A4_OR56A1_OR56B4_OR52W1_CCKBR_OR2AG1_OR6A2_OR10A5_OR10A2_OR10A4_OR2D2_…	795	0.377351
chr19	41892275	42746736	+	meta_56915_2931	meta_EXOSC5_GSK3A	38	0.37738
chr16	3022791	4166186	+	meta_9088_115	meta_PKMYT1_ADCY9	81	0.378028
chr6	39266776	39290330	+	meta_89822_83795	meta_KCNK17_KCNK16	48	0.378573
chr3	37493812	38691164	+	meta_3680_93_6331	meta_ITGA9_ACVR2B_SCN5A	141	0.379048
chr1	76540388	77529737	+	meta_256435_81849	meta_ST6GALNAC3_ST6GALNAC5	195	0.379737
chr12	50344523	50370922	+	meta_359_362_363	meta_AQP2_AQP5_AQP6	26	0.38087
chr2	8996700	10142412	+	meta_129642_29841	meta_MBOAT2_GRHL1	71	0.381082
chr17	7163221	7323179	+	meta_1366_57555	meta_CLDN7_NLGN2	55	0.381189
chr5	176513920	176827637	+	meta_2264_345456	meta_FGFR4_PFN3	18	0.381584
chr16	24857183	25240253	+	meta_115584_343	meta_SLC5A11_AQP8	44	0.382147
chr16	31212806	31228395	+	meta_29108_260434	meta_PYCARD_PYDC1	8	0.382546
chr9	140033608	141019076	+	meta_2902_774	meta_GRIN1_CACNA1B	54	0.382808
chr17	61851566	62502484	+	meta_11325_1655	meta_DDX42_DDX5	24	0.382835
chr12	49223538	50038452	+	meta_9416_25766	meta_DDX23_PRPF40B	34	0.38344
chr14	23851198	24804277	+	meta_4624_4625_196883	meta_MYH6_MYH7_ADCY4	57	0.383711
chr9	139270028	140168000	+	meta_6621_25920	meta_SNAPC4_NELFB	51	0.384401
chr7	45197366	45762714	+	meta_10268_107	meta_RAMP3_ADCY1	80	0.384418
chr12	122755980	123110947	+	meta_6249_9735	meta_CLIP1_KNTC1	40	0.384756
chr3	37493812	38691164	+	meta_3680_6331	meta_ITGA9_SCN5A	132	0.386958
chr1	44171494	45452394	+	meta_6487_8704_6202_8891	meta_ST3GAL3_B4GALT2_RPS8_EIF2B3	93	0.387519
chr20	48697660	49201086	+	meta_387522_5770	meta_TMEM189-UBE2V1_PTPN1	59	0.388955
chr19	44416775	45004574	+	meta_7596_7638_7711_7773_7766_7767_7768_10780_7769_7770_9310_7771_26974_7733	meta_ZNF45_ZNF221_ZNF155_ZNF230_ZNF223_ZNF224_ZNF225_ZNF234_ZNF226_ZNF227_ZNF235_ZFP112_ZNF285_ZNF180	131	0.389894
chr19	36139124	36643771	+	meta_1340_1346	meta_COX6B1_COX7A1	37	0.390223
chr1	84543744	85358896	+	meta_5567_2787_23566	meta_PRKACB_GNG5_LPAR3	109	0.390336
chr5	148724976	149829319	+	meta_134266_340075_6208	meta_GRPEL2_ARSI_RPS14	58	0.391448
chr17	64298925	65052911	+	meta_5578_27091_27092_786	meta_PRKCA_CACNG5_CACNG4_CACNG1	227	0.391703
chr17	10293641	10560626	+	meta_4626_4621	meta_MYH8_MYH3	33	0.392551
chr10	74694937	75634349	+	meta_84647_818	meta_PLA2G12B_CAMK2G	35	0.392582
chr1	111982511	112310199	+	meta_79084_11218	meta_WDR77_DDX20	60	0.392832
chr19	49588464	50552031	+	meta_6625_23636_25888	meta_SNRNP70_NUP62_ZNF473	66	0.392931
chr17	61699774	61996198	+	meta_4215_2689_1442_2688	meta_MAP3K3_GH2_CSH1_GH1	50	0.394964
chr5	149599053	150138657	+	meta_815_972_51164	meta_CAMK2A_CD74_DCTN4	60	0.395437
chr2	48757307	48906749	+	meta_11037_11036	meta_STON1_GTF2A1L	59	0.395453
chr19	39308090	39967308	+	meta_3191_6829	meta_HNRNPL_SUPT5H	61	0.396839
chr19	47813103	47845272	+	meta_728_27202	meta_C5AR1_C5AR2	18	0.396855
chr1	39957317	40254533	+	meta_353500_656	meta_BMP8A_BMP8B	35	0.397294
chr6	49928004	50016364	+	meta_245928_245927_245913_245915	meta_DEFB114_DEFB113_DEFB110_DEFB112	15	0.397997
chr17	1733272	2588909	+	meta_6117_5048	meta_RPA1_PAFAH1B1	58	0.39886
chr19	36139124	36643771	+	meta_1340_5438_1346	meta_COX6B1_POLR2I_COX7A1	45	0.399272
chr10	75196562	75634349	+	meta_5532_818	meta_PPP3CB_CAMK2G	44	0.399714
chr12	49359122	49376396	+	meta_7480_7471	meta_WNT10B_WNT1	18	0.399748
chr14	63841354	65569413	+	meta_5529_23224_3306_4149	meta_PPP2R5E_SYNE2_HSPA2_MAX	143	0.399952
chr17	34198495	34433014	+	meta_6352_6351	meta_CCL5_CCL4	28	0.400072
chr19	47137332	47975307	+	meta_94235_6510_6543	meta_GNG8_SLC1A5_SLC8A2	62	0.4015
chr12	6058039	6956557	+	meta_7450_928_2784	meta_VWF_CD9_GNB3	105	0.402067
chr1	119957269	120311555	+	meta_3284_3283_3158	meta_HSD3B2_HSD3B1_HMGCS2	58	0.402192
chr11	67351065	67796743	+	meta_2950_222_221	meta_GSTP1_ALDH3B2_ALDH3B1	63	0.403117
chr11	64002055	64512928	+	meta_7423_10235	meta_VEGFB_RASGRP2	33	0.403432
chr17	34198495	34433014	+	meta_6352_6360_6348_6351	meta_CCL5_CCL16_CCL3_CCL4	57	0.404132
chr1	19166092	20006055	+	meta_80834_3362	meta_TAS1R2_HTR6	60	0.405355
chr10	52750910	54531460	+	meta_5592_4153	meta_PRKG1_MBL2	339	0.405871
chr11	308106	1330892	+	meta_10581_8519_10410_3265_3665_54472	meta_IFITM2_IFITM1_IFITM3_HRAS_IRF7_TOLLIP	84	0.406211
chr11	57093458	57429337	+	meta_6749_10978	meta_SSRP1_CLP1	44	0.406231
chr10	101948123	102243399	+	meta_1147_7479	meta_CHUK_WNT8B	34	0.406635
chr11	4388492	7961067	+	meta_143496_119774_390036_119772_143502_390037_390038_143503_81285_119695_119694_119692_401665_119687_81282_79324_401666_401667_119682_119679_119678_390054_23538_283111_79339_79345_282763_390058_390059_390061_390063_390064_390066_390067_340980_387748_390072_390075_79473_390077_390078_390079_390081_390083_338751_120793_120796_196335_120787_144125_8590_144124_341276_283297_120776_120775_120065_1200…	meta_OR52B4_OR52K2_OR52K1_OR52M1_OR52I2_OR52I1_OR51D1_OR51E1_OR51E2_OR52R1_OR51F2_OR51S1_OR51T1_OR51A7_OR51G2_OR51G1_OR51A4_OR51A2_OR51L1_OR52J3_OR52E2_OR52A5_OR52A1_OR51V1_OR51B4_OR51B2_OR51B5_OR51B6_OR51M1_OR51Q1_OR51I1_OR51I2_OR52D1_OR52H1_OR52B6_OR56B1_OR52N4_OR52N5_OR52N1_OR52N2_OR52E6_OR52E8_OR52E4_OR56A3_OR52L1_OR56A4_OR56A1_OR56B4_OR52W1_OR2AG1_OR6A2_OR10A5_OR10A2_OR10A4_OR2D2_OR2D3_OR5P2…	740	0.408193
chr20	57414794	57601709	+	meta_2778_81027	meta_GNAS_TUBB1	69	0.409896
chr6	33589155	33771793	+	meta_3710_4295	meta_ITPR3_MLN	118	0.410463
chr3	133419210	133748920	+	meta_7018_6578	meta_TF_SLCO2A1	104	0.410958
chr12	53773978	53893444	+	meta_6667_7786	meta_SP1_MAP3K12	28	0.411051
chr15	92937139	93632443	+	meta_8128_56963	meta_ST8SIA2_RGMA	116	0.411788
chr14	102430864	102606086	+	meta_1778_3320	meta_DYNC1H1_HSP90AA1	33	0.413283
chr13	25802306	26978569	+	meta_9107_1024	meta_MTMR6_CDK8	49	0.413382
chr15	44038589	45010357	+	meta_2923_567	meta_PDIA3_B2M	24	0.413585
chr2	220115000	220136910	+	meta_7277_80086	meta_TUBA4A_TUBA4B	13	0.413933
chr1	22379119	22470385	+	meta_998_54361	meta_CDC42_WNT4	39	0.413983
chr9	123578331	123812554	+	meta_5711_727	meta_PSMD5_C5	58	0.413987
chr1	20246799	20476879	+	meta_30814_5320_5322_26279_64600	meta_PLA2G2E_PLA2G2A_PLA2G5_PLA2G2D_PLA2G2F	76	0.41453
chr20	2844824	3786761	+	meta_5786_994	meta_PTPRA_CDC25B	74	0.41487
chr2	208394615	209704818	+	meta_1385_7855_5746	meta_CREB1_FZD5_PTH2R	79	0.415355
chr8	6728096	6914259	+	meta_1672_1671_1669_1667_728358_1670	meta_DEFB1_DEFA6_DEFA4_DEFA1_DEFA1B_DEFA5	81	0.415712
chr3	10183318	11599139	+	meta_7428_3656_6396_10533	meta_VHL_IRAK2_SEC13_ATG7	96	0.416403
chr19	17935590	18288927	+	meta_3718_3594_5296	meta_JAK3_IL12RB1_PIK3R2	80	0.417008
chr3	182971031	184053146	+	meta_84002_8893_10195_1981	meta_B3GNT5_EIF2B5_ALG3_EIF4G1	72	0.417184
chr9	33817181	34620496	+	meta_54926_11258	meta_UBE2R2_DCTN3	37	0.417799
chr17	63005406	63223821	+	meta_10672_8787	meta_GNA13_RGS9	46	0.417806
chr16	20420855	20808479	+	meta_54988_123876_116285_6296	meta_ACSM5_ACSM2A_ACSM1_ACSM3	57	0.418869
chr3	178136988	179169371	+	meta_10242_5290_27094_55669_59345	meta_KCNMB2_PIK3CA_KCNMB3_MFN1_GNB4	127	0.41921
chr19	49843852	50342036	+	meta_8463_81857	meta_TEAD2_MED25	44	0.419232
chr10	5540657	5568225	+	meta_51806_810	meta_CALML5_CALML3	40	0.419758
chr11	63341943	64883707	+	meta_11145_2101_7108	meta_PLA2G16_ESRRA_TM7SF2	43	0.419919
chr9	139776384	141019076	+	meta_7186_774	meta_TRAF2_CACNA1B	52	0.420347
chr12	104510857	104744085	+	meta_4801_7296	meta_NFYB_TXNRD1	51	0.420463
chr9	35609975	35732392	+	meta_971_7094	meta_CD72_TLN1	37	0.420788
chr11	64018994	64512928	+	meta_5331_10235	meta_PLCB3_RASGRP2	34	0.421699
chr11	66112842	66725847	+	meta_11041_5091	meta_B3GNT1_PC	35	0.42186
chr19	38865189	40791302	+	meta_5714_4793_115290_126433_5704_208	meta_PSMD8_NFKBIB_FBXO17_FBXO27_PSMC4_AKT2	83	0.422062
chr17	73201596	73761280	+	meta_79902_2584	meta_NUP85_GALK1	27	0.422186
chr19	14139016	14586174	+	meta_117579_5731	meta_RLN3_PTGER1	35	0.422826
chr10	1064846	1102644	+	meta_91734_3422	meta_IDI2_IDI1	39	0.4238
chr11	67429632	67796743	+	meta_222_221	meta_ALDH3B2_ALDH3B1	47	0.424194
chr11	71145456	71950188	+	meta_1717_3636	meta_DHCR7_INPPL1	44	0.424329
chr19	50138551	50813801	+	meta_6237_160_81857_79784	meta_RRAS_AP2A1_MED25_MYH14	83	0.424554
chr16	28603263	28634907	+	meta_6799_6817	meta_SULT1A2_SULT1A1	9	0.425761
chr11	4388492	7961067	+	meta_143496_119774_390036_119772_143502_390037_390038_143503_81285_256892_119695_119694_119692_401665_119687_81282_79324_401666_401667_119682_119679_119678_390054_23538_283111_79339_79345_282763_390058_390059_390061_390063_390064_390066_390067_340980_387748_390072_390075_79473_390077_390078_390079_390081_390083_390084_338751_120793_120796_196335_255725_120787_1262_338755_144125_8590_144124_341276…	meta_OR52B4_OR52K2_OR52K1_OR52M1_OR52I2_OR52I1_OR51D1_OR51E1_OR51E2_OR51F1_OR52R1_OR51F2_OR51S1_OR51T1_OR51A7_OR51G2_OR51G1_OR51A4_OR51A2_OR51L1_OR52J3_OR52E2_OR52A5_OR52A1_OR51V1_OR51B4_OR51B2_OR51B5_OR51B6_OR51M1_OR51Q1_OR51I1_OR51I2_OR52D1_OR52H1_OR52B6_OR56B1_OR52N4_OR52N5_OR52N1_OR52N2_OR52E6_OR52E8_OR52E4_OR56A3_OR56A5_OR52L1_OR56A4_OR56A1_OR56B4_OR52B2_OR52W1_CNGA4_OR2AG2_OR2AG1_OR6A2_OR10…	764	0.425998
chr12	39945021	40499661	+	meta_225_114134	meta_ABCD2_SLC2A13	79	0.426337
chr19	16589867	17616977	+	meta_9441_23309_376497	meta_MED26_SIN3B_SLC27A1	93	0.427778
chr16	23690200	23770256	+	meta_5347_63928	meta_PLK1_CHP2	18	0.428632
chr13	92050934	95060273	+	meta_2262_10082	meta_GPC5_GPC6	461	0.429244
chr3	186435097	187388201	+	meta_3827_6750	meta_KNG1_SST	57	0.430953
chr17	8377522	9147317	+	meta_4628_9423	meta_MYH10_NTN1	105	0.43161
chr14	24605377	24711880	+	meta_5720_5721_9985_26277	meta_PSME1_PSME2_REC8_TINF2	40	0.431668
chr2	233243347	233324742	+	meta_250_251_248	meta_ALPP_ALPPL2_ALPI	23	0.431745
chr17	63524682	64806862	+	meta_8313_5578	meta_AXIN2_PRKCA	184	0.432206
chr2	218990012	219925238	+	meta_3579_3577_151306_7475_80326_3549	meta_CXCR2_CXCR1_GPBAR1_WNT6_WNT10A_IHH	55	0.432573
chr14	24779356	25045466	+	meta_56413_1241_1511	meta_LTB4R2_LTB4R_CTSG	41	0.433801
chr15	66679210	67487533	+	meta_5604_4088	meta_MAP2K1_SMAD3	78	0.433945
chr12	13714409	14930936	+	meta_2904_121504_55766	meta_GRIN2B_HIST4H4_H2AFJ	154	0.434052
chr19	10823793	11639987	+	meta_1785_51295	meta_DNM2_ECSIT	40	0.435401
chr2	202047620	202152434	+	meta_843_841	meta_CASP10_CASP8	24	0.435908
chr3	123001142	123603149	+	meta_111_4638	meta_ADCY5_MYLK	55	0.436203
chr15	74287013	75095539	+	meta_5371_1445	meta_PML_CSK	47	0.436655
chr22	20861885	21213100	+	meta_51586_5297	meta_MED15_PI4KA	50	0.436673
chr1	110753335	111217655	+	meta_3749_3744_3737_3738	meta_KCNC4_KCNA10_KCNA2_KCNA3	104	0.43707
chr9	21077103	21482312	+	meta_3456_3467_3452_3441_3444_3446_3449_3451_3448_3442_3443_3447_3440_3445_3439_338376	meta_IFNB1_IFNW1_IFNA21_IFNA4_IFNA7_IFNA10_IFNA16_IFNA17_IFNA14_IFNA5_IFNA6_IFNA13_IFNA2_IFNA8_IFNA1_IFNE	85	0.437187
chr16	30125425	30534506	+	meta_5595_3683	meta_MAPK3_ITGAL	34	0.437819
chr3	127771211	128533641	+	meta_29927_7879	meta_SEC61A1_RAB7A	30	0.438201
chr10	100216833	101190530	+	meta_60495_2805	meta_HPSE2_GOT1	158	0.438326
chr1	11708417	11734409	+	meta_26232_93611_26270	meta_FBXO2_FBXO44_FBXO6	26	0.438937
chr17	19437166	19622292	+	meta_55244_146802	meta_SLC47A1_SLC47A2	57	0.439094
chr19	3136190	4124126	+	meta_2769_5605	meta_GNA15_MAP2K2	51	0.439462
chr12	56623819	56862950	+	meta_283375_4284	meta_SLC39A5_MIP	24	0.439964
chr10	5680819	6622254	+	meta_79754_5588	meta_ASB13_PRKCQ	120	0.44007
chr11	102188180	103350591	+	meta_330_329_79659	meta_BIRC3_BIRC2_DYNC2H1	86	0.440452
chr1	1981908	2241652	+	meta_5590_6497	meta_PRKCZ_SKI	61	0.440471
chr3	48335588	49066875	+	meta_10201_3615	meta_NME6_IMPDH2	23	0.44092
chr17	42018171	42081837	+	meta_5539_5697	meta_PPY_PYY	18	0.441069
chr3	10365706	11304939	+	meta_491_3269	meta_ATP2B2_HRH1	176	0.441127
chr15	78857861	78952874	+	meta_1138_1136_1143	meta_CHRNA5_CHRNA3_CHRNB4	39	0.441261
chr1	20246799	20501687	+	meta_30814_5320_5322_26279_64600_391013	meta_PLA2G2E_PLA2G2A_PLA2G5_PLA2G2D_PLA2G2F_PLA2G2C	79	0.441818
chr11	60897727	62534187	+	meta_55048_2237_5436	meta_VPS37C_FEN1_POLR2G	48	0.442303
chr14	23851198	23904870	+	meta_4624_4625	meta_MYH6_MYH7	30	0.442486
chr17	7093209	7737058	+	meta_1742_5430_7157_146754	meta_DLG4_POLR2A_TP53_DNAH2	115	0.442783
chr17	45195310	45761004	+	meta_996_9520_3837	meta_CDC27_NPEPPS_KPNB1	40	0.442816
chr11	104813593	104916051	+	meta_837_834	meta_CASP4_CASP1	32	0.443198
chr11	67410025	67796743	+	meta_91703_222_221	meta_ACY3_ALDH3B2_ALDH3B1	52	0.443358
chr4	187148671	187210835	+	meta_3818_2160	meta_KLKB1_F11	51	0.443644
chr2	233925035	234380743	+	meta_3635_8527	meta_INPP5D_DGKD	83	0.443881
chr11	64002055	66035332	+	meta_7423_10235_10938_5526_1072_64837	meta_VEGFB_RASGRP2_EHD1_PPP2R5B_CFL1_KLC2	100	0.445127
chr20	3052265	3065370	+	meta_5020_551	meta_OXT_AVP	31	0.445186
chr11	61567096	61634825	+	meta_3992_9415	meta_FADS1_FADS2	34	0.446748
chr6	43737945	44221625	+	meta_7422_3326	meta_VEGFA_HSP90AB1	61	0.446899
chr14	102228134	105262080	+	meta_5527_1778_7187_3831_26153_207	meta_PPP2R5C_DYNC1H1_TRAF3_KLC1_KIF26A_AKT1	156	0.447052
chr4	70592685	70725870	+	meta_27284_6783	meta_SULT1B1_SULT1E1	57	0.448864
chr8	22298482	23082680	+	meta_5533_8795_8794_8793_8797	meta_PPP3CC_TNFRSF10B_TNFRSF10C_TNFRSF10D_TNFRSF10A	115	0.449426
chr2	102608305	102796334	+	meta_7850_3554	meta_IL1R2_IL1R1	74	0.449654
chr19	49843852	50886285	+	meta_8463_81857_25888_7376	meta_TEAD2_MED25_ZNF473_NR1H2	83	0.450658
chr20	3024267	3065370	+	meta_2797_5020_551	meta_GNRH2_OXT_AVP	33	0.45141
chr17	7825176	8066293	+	meta_9196_6844	meta_KCNAB3_VAMP2	38	0.451859
chr19	54385466	54493469	+	meta_5582_59283	meta_PRKCG_CACNG8	25	0.452041
chr17	45195310	45700642	+	meta_996_9520	meta_CDC27_NPEPPS	36	0.452208
chr1	12123433	12269277	+	meta_943_7133	meta_TNFRSF8_TNFRSF1B	46	0.452383
chr9	113636053	114432526	+	meta_1902_26248_2790	meta_LPAR1_OR2K2_GNG10	105	0.45275
chr9	107543283	108200782	+	meta_19_23446	meta_ABCA1_SLC44A1	167	0.452793
chr2	201936461	202152434	+	meta_4709_841	meta_NDUFB3_CASP8	25	0.453091
chr10	94821020	94837641	+	meta_340665_1592	meta_CYP26C1_CYP26A1	36	0.453582
chr9	97321002	97402531	+	meta_8789_2203	meta_FBP2_FBP1	35	0.454541
chr19	45147097	46030240	+	meta_5817_5819_147700_7408	meta_PVR_PVRL2_KLC3_VASP	79	0.455178
chr19	45147097	45392485	+	meta_5817_5819	meta_PVR_PVRL2	40	0.456004
chr6	34204576	34855848	+	meta_3159_6882	meta_HMGA1_TAF11	27	0.45613
chr2	103089761	103327809	+	meta_389015_6549	meta_SLC9A4_SLC9A2	61	0.456467
chr14	24641233	24804277	+	meta_9985_196883	meta_REC8_ADCY4	45	0.456901
chr3	123331142	124606144	+	meta_4638_3693	meta_MYLK_ITGB5	67	0.457025
chr19	7684410	8554002	+	meta_56949_4670	meta_XAB2_HNRNPM	42	0.458159
chr3	183892633	184086363	+	meta_1173_5437	meta_AP2M1_POLR2H	46	0.458368
chr12	69004618	69239320	+	meta_5908_4193	meta_RAP1B_MDM2	34	0.458395
chr12	57403780	58011028	+	meta_6866_115557	meta_TAC3_ARHGEF25	30	0.459833
chr11	62623483	62783317	+	meta_6520_9356_9376	meta_SLC3A2_SLC22A6_SLC22A8	36	0.461083
chr11	118528941	118901616	+	meta_11181_2542	meta_TREH_SLC37A4	44	0.461637
chr19	54385466	54515920	+	meta_5582_59284_59283_59285	meta_PRKCG_CACNG7_CACNG8_CACNG6	33	0.461684
chr11	405715	615999	+	meta_59307_3665	meta_SIGIRR_IRF7	42	0.462328
chr2	218990012	219031716	+	meta_3579_3577	meta_CXCR2_CXCR1	18	0.462429
chr16	57392694	57449974	+	meta_6367_6376_6361	meta_CCL22_CX3CL1_CCL17	28	0.462752
chr19	49458116	50310369	+	meta_581_160	meta_BAX_AP2A1	44	0.463207
chr12	110810704	111180783	+	meta_51434_5501	meta_ANAPC7_PPP1CC	13	0.463228
chr17	34198495	34433014	+	meta_6352_6360_6359_6368_6362_6348_6351	meta_CCL5_CCL16_CCL15_CCL23_CCL18_CCL3_CCL4	61	0.463297
chr1	76540388	77685132	+	meta_256435_10026	meta_ST6GALNAC3_PIGK	194	0.463553
chr19	2511217	3606831	+	meta_2788_8698_6915	meta_GNG7_S1PR4_TBXA2R	108	0.463792
chr11	111895537	111966525	+	meta_1737_6392	meta_DLAT_SDHD	12	0.465085
chr4	69681712	70725870	+	meta_7365_7364_10720_54490_7363_10941_6783	meta_UGT2B10_UGT2B7_UGT2B11_UGT2B28_UGT2B4_UGT2A1_SULT1E1	157	0.465247
chr11	62744068	62783317	+	meta_9356_9376	meta_SLC22A6_SLC22A8	23	0.465537
chr22	42454337	43117286	+	meta_4668_53947	meta_NAGA_A4GALT	41	0.46622
chr17	39679868	40540513	+	meta_3728_6777_6776_6774	meta_JUP_STAT5B_STAT5A_STAT3	101	0.466499
chr9	139257440	139841426	+	meta_64170_7186_733	meta_CARD9_TRAF2_C8G	57	0.467319
chr19	2511217	3606831	+	meta_2788_6915	meta_GNG7_TBXA2R	80	0.467702
chr8	37888019	38326352	+	meta_1978_2260	meta_EIF4EBP1_FGFR1	29	0.467744
chr6	132873831	132967142	+	meta_83551_319100_9038_9287_134864	meta_TAAR8_TAAR6_TAAR5_TAAR2_TAAR1	68	0.467857
chr17	73314156	73753899	+	meta_2885_3691	meta_GRB2_ITGB4	32	0.470443
chr19	3630178	4124126	+	meta_23396_5605	meta_PIP5K1C_MAP2K2	52	0.470909
chr10	32297937	33247293	+	meta_3799_3688	meta_KIF5B_ITGB1	52	0.471248
chr11	118064441	118224497	+	meta_120425_916_915_917	meta_AMICA1_CD3E_CD3D_CD3G	56	0.471704
chr4	75230859	75719882	+	meta_2069_374_685	meta_EREG_AREG_BTC	58	0.472373
chr2	62095261	62451866	+	meta_10575_10678	meta_CCT4_B3GNT2	30	0.472637
chr3	38179968	38567796	+	meta_4615_9941	meta_MYD88_EXOG	34	0.472702
chr7	151653463	151819427	+	meta_168391_63917	meta_GALNTL5_GALNT11	35	0.47325
chr3	185864989	186462199	+	meta_1608_3827	meta_DGKG_KNG1	103	0.474914
chr8	29190578	30670352	+	meta_1846_10671_5516	meta_DUSP4_DCTN6_PPP2CB	53	0.475109
chr9	136627015	137736688	+	meta_7410_1289	meta_VAV2_COL5A1	171	0.475211
chr3	10183318	11599139	+	meta_7428_6396_10533	meta_VHL_SEC13_ATG7	86	0.47591
chr19	14202506	15121455	+	meta_5566_6511	meta_PRKACA_SLC1A6	56	0.475993
chr2	101618690	101886778	+	meta_6160_55571	meta_RPL31_CNOT11	58	0.47626
chr1	1227763	2116834	+	meta_116983_5590	meta_ACAP3_PRKCZ	40	0.476361
chr4	69681712	70518967	+	meta_7365_7364_10720_54490_7363_10941	meta_UGT2B10_UGT2B7_UGT2B11_UGT2B28_UGT2B4_UGT2A1	124	0.476573
chr19	45409038	45452652	+	meta_348_344	meta_APOE_APOC2	31	0.477149
chr19	50138551	50813801	+	meta_6237_160_79784	meta_RRAS_AP2A1_MYH14	74	0.477203
chr17	37560537	38566941	+	meta_5469_9862_7067_9572_5914	meta_MED1_MED24_THRA_NR1D1_RARA	58	0.477253
chr6	152442818	153304740	+	meta_23345_26271	meta_SYNE1_FBXO5	185	0.477631
chr17	7128660	7590868	+	meta_1856_2256_7157	meta_DVL2_FGF11_TP53	86	0.478152
chr1	109606997	109969108	+	meta_6884_5686	meta_TAF13_PSMA5	20	0.478504
chr21	45646721	46348753	+	meta_23308_3689	meta_ICOSLG_ITGB2	82	0.478646
chr6	41126243	42016610	+	meta_54209_9477_896	meta_TREM2_MED20_CCND3	59	0.479428
chr2	219687105	220291461	+	meta_53632_1674	meta_PRKAG3_DES	23	0.480601
chr5	180166122	180582890	+	meta_134083_285659	meta_OR2Y1_OR2V2	29	0.481085
chr11	72929342	73009670	+	meta_5029_5031	meta_P2RY2_P2RY6	34	0.481757
chr15	33603176	34357287	+	meta_6263_1133	meta_RYR3_CHRM5	254	0.482516
chr11	532241	627173	+	meta_3265_6343	meta_HRAS_SCT	39	0.483496
chr5	140053489	140078890	+	meta_3035_23438	meta_HARS_HARS2	16	0.484287
chr16	18794276	18937726	+	meta_6210_23049	meta_RPS15A_SMG1	24	0.485187
chr17	42449549	42638630	+	meta_3674_2535	meta_ITGA2B_FZD2	27	0.48526
chr20	35201875	35724410	+	meta_60436_5933	meta_TGIF2_RBL1	16	0.485432
chr12	69080730	69239320	+	meta_57122_4193	meta_NUP107_MDM2	35	0.485874
chr7	73498106	74203659	+	meta_3984_653361	meta_LIMK1_NCF1	18	0.486967
chr6	131895105	132272518	+	meta_9439_1490	meta_MED23_CTGF	35	0.487579
chr1	86889768	87046432	+	meta_9635_1179_22802	meta_CLCA2_CLCA1_CLCA4	60	0.488374
chr11	5246695	5667011	+	meta_3043_3045_3048_3046	meta_HBB_HBD_HBG2_HBE1	219	0.488441
chr16	2821414	3930121	+	meta_6923_1387	meta_TCEB2_CREBBP	29	0.488722
chr2	191069359	191830270	+	meta_26275_2744	meta_HIBCH_GLS	42	0.488809
chr17	26721660	26824798	+	meta_113235_9058	meta_SLC46A1_SLC13A2	39	0.489784
chr11	64126624	65430443	+	meta_8986_10235_5871_4296_5970	meta_RPS6KA4_RASGRP2_MAP4K2_MAP3K11_RELA	65	0.490225
chr19	54415990	54515920	+	meta_59284_59283_59285	meta_CACNG7_CACNG8_CACNG6	30	0.490488
chr7	536896	767313	+	meta_5154_5575	meta_PDGFA_PRKAR1B	15	0.490527
chr11	532241	615999	+	meta_3265_3665	meta_HRAS_IRF7	38	0.491279
chr2	20646834	21266945	+	meta_388_338	meta_RHOB_APOB	55	0.491549
chr17	79617488	80197375	+	meta_5148_4097_9123	meta_PDE6G_MAFG_SLC16A3	39	0.491779
chr5	52083773	52390609	+	meta_3672_3673	meta_ITGA1_ITGA2	109	0.491832
chr19	47123724	47975307	+	meta_5739_94235_6543	meta_PTGIR_GNG8_SLC8A2	48	0.492621
chr10	120352915	121215131	+	meta_2834_2869	meta_PRLHR_GRK5	99	0.492873
chr16	28858009	31214097	+	meta_25970_930_27040_3835_5595_3683_29108	meta_SH2B1_CD19_LAT_KIF22_MAPK3_ITGAL_PYCARD	66	0.493081
chr7	5566778	6443598	+	meta_60_5879	meta_ACTB_RAC1	43	0.493365
chr21	34602230	34732128	+	meta_3455_3454	meta_IFNAR2_IFNAR1	53	0.493983
chr2	108602994	109402267	+	meta_60482_5903	meta_SLC5A7_RANBP2	28	0.493996
chr15	74630102	75748124	+	meta_1583_1543_25942	meta_CYP11A1_CYP1A1_SIN3A	55	0.494131
chr21	45646721	46348753	+	meta_23308_7327_3689	meta_ICOSLG_UBE2G2_ITGB2	108	0.494139
chr17	39868577	40337470	+	meta_2520_3060	meta_GAST_HCRT	22	0.49477
chr9	79013514	79122332	+	meta_653162_2650	meta_RPSAP9_GCNT1	41	0.494811
chr17	79670399	79895172	+	meta_1468_5831	meta_SLC25A10_PYCR1	22	0.495622
chr4	46251580	47428447	+	meta_2555_2557_2560	meta_GABRA2_GABRA4_GABRB1	101	0.496156
chr7	93220884	93555826	+	meta_2792_2791	meta_GNGT1_GNG11	53	0.496194
chr5	73935847	74807806	+	meta_3074_10087	meta_HEXB_COL4A3BP	64	0.496352
chr6	35995453	36996845	+	meta_1432_5603_1026_221472	meta_MAPK14_MAPK13_CDKN1A_FGD2	107	0.496485
chr11	64126624	65430443	+	meta_8986_5871_4296_5970	meta_RPS6KA4_MAP4K2_MAP3K11_RELA	61	0.496494
chr7	100271362	100494539	+	meta_2783_43	meta_GNB2_ACHE	44	0.496835
chr20	35169886	36033821	+	meta_10398_6714	meta_MYL9_SRC	27	0.498108
chr1	42922172	43424847	+	meta_79717_6513	meta_PPCS_SLC2A1	39	0.498595
chr2	230631929	232037540	+	meta_9320_6672_5707	meta_TRIP12_SP100_PSMD1	110	0.500049
chr20	43595119	44645200	+	meta_6789_4318	meta_STK4_MMP9	68	0.500188
chr5	73935847	74807806	+	meta_3074_3156_10087	meta_HEXB_HMGCR_COL4A3BP	65	0.50036
chr19	639925	1473243	+	meta_27006_10297	meta_FGF22_APC2	52	0.50091
chr19	6677845	6857377	+	meta_718_7409	meta_C3_VAV1	60	0.50145
chr19	7991602	9092018	+	meta_10469_6234_94025	meta_TIMM44_RPS28_MUC16	120	0.502862
chr2	204571197	204738683	+	meta_940_1493	meta_CD28_CTLA4	31	0.504083
chr7	42956461	44365230	+	meta_5683_51619_816	meta_PSMA2_UBE2D4_CAMK2B	63	0.504097
chr6	108881025	109765122	+	meta_2309_6610	meta_FOXO3_SMPD2	34	0.504354
chr2	231772032	232395182	+	meta_9290_3357_10316	meta_GPR55_HTR2B_NMUR1	68	0.504551
chr4	69681712	70725870	+	meta_7365_7364_10720_54490_7363_10941_27284_6783	meta_UGT2B10_UGT2B7_UGT2B11_UGT2B28_UGT2B4_UGT2A1_SULT1B1_SULT1E1	180	0.504556
chr4	46037786	47428447	+	meta_2565_2555_2557_2560	meta_GABRG1_GABRA2_GABRA4_GABRB1	114	0.504774
chr16	56764016	57117436	+	meta_9688_84166	meta_NUP93_NLRC5	101	0.505309
chr7	115929905	116559313	+	meta_857_830	meta_CAV1_CAPZA2	80	0.507133
chr2	202098165	202903160	+	meta_841_8324	meta_CASP8_FZD7	38	0.50733
chr2	73300509	74094295	+	meta_26056_10617	meta_RAB11FIP5_STAMBP	32	0.50749
chr19	52074530	54083523	+	meta_7728_84765_65251_79898_59348_284370_80110_9668_90317_147657_162963_84436_81856_162966_7576_90333_162967_90338_55786_84671_55422	meta_ZNF175_ZNF577_ZNF649_ZNF613_ZNF350_ZNF615_ZNF614_ZNF432_ZNF616_ZNF480_ZNF610_ZNF528_ZNF611_ZNF600_ZNF28_ZNF468_ZNF320_ZNF160_ZNF415_ZNF347_ZNF331	297	0.508479
chr19	4090319	4173051	+	meta_5605_84699	meta_MAP2K2_CREB3L3	29	0.508977
chr12	123319294	123380712	+	meta_9026_79720	meta_HIP1R_VPS37B	20	0.509076
chr17	48133339	48279000	+	meta_3675_1277	meta_ITGA3_COL1A1	51	0.509092
chr14	23495059	23564823	+	meta_5693_22985	meta_PSMB5_ACIN1	49	0.509106
chr19	36673186	38210691	+	meta_147929_84924_57711_84911_163081_147923_199704_92285_163087_148266_148268_163255_51276_84775	meta_ZNF565_ZNF566_ZNF529_ZNF382_ZNF567_ZNF420_ZNF585A_ZNF585B_ZNF383_ZNF569_ZNF570_ZNF540_ZNF571_ZNF607	135	0.509552
chr19	2511217	4124126	+	meta_2788_2767_2769_8698_6915_5605	meta_GNG7_GNA11_GNA15_S1PR4_TBXA2R_MAP2K2	143	0.51096
chr20	853296	1920540	+	meta_51378_55423_140885	meta_ANGPT4_SIRPG_SIRPA	159	0.511096
chr9	35732316	36212059	+	meta_10488_1211	meta_CREB3_CLTA	34	0.511229
chr4	2470794	2758103	+	meta_6047_79155	meta_RNF4_TNIP2	28	0.511313
chr19	48898131	49520347	+	meta_2906_3972	meta_GRIN2D_LHB	39	0.51153
chr12	52300691	52390863	+	meta_94_91	meta_ACVRL1_ACVR1B	44	0.511694
chr19	2511217	3163766	+	meta_2788_2767_2769	meta_GNG7_GNA11_GNA15	96	0.511863
chr2	219246751	220506702	+	meta_6556_10058_6508	meta_SLC11A1_ABCB6_SLC4A3	50	0.512833
chr11	71544245	71950188	+	meta_245911_3636	meta_DEFB108B_INPPL1	14	0.51319
chr5	150694538	150871940	+	meta_153201_206358	meta_SLC36A2_SLC36A1	57	0.513365
chr5	134906370	135231516	+	meta_9547_3578	meta_CXCL14_IL9	53	0.513723
chr12	49159974	49667113	+	meta_112_10376_7846_84790	meta_ADCY6_TUBA1B_TUBA1A_TUBA1C	46	0.513901
chr9	34661892	34710164	+	meta_10850_6363_6366	meta_CCL27_CCL19_CCL21	22	0.514779
chr10	74694937	75255782	+	meta_84647_5532	meta_PLA2G12B_PPP3CB	25	0.515956
chr11	60618397	62689012	+	meta_11251_747_2785_1128	meta_PTGDR2_DAGLA_GNG3_CHRM1	80	0.516088
chr19	49519236	49926698	+	meta_3972_113091	meta_LHB_PTH2	38	0.51682
chr7	100199881	100861011	+	meta_5118_8985	meta_PCOLCE_PLOD3	34	0.517991
chr2	231772032	232395182	+	meta_9290_10316	meta_GPR55_NMUR1	56	0.518067
chr16	23592334	23770256	+	meta_4706_63928	meta_NDUFAB1_CHP2	23	0.518407
chr4	108745720	108956331	+	meta_166929_3033	meta_SGMS2_HADH	42	0.519501
chr5	150694538	151304397	+	meta_153201_206358_2741	meta_SLC36A2_SLC36A1_GLRA1	86	0.519573
chr2	233390869	233411113	+	meta_1144_1146	meta_CHRND_CHRNG	18	0.521518
chr3	48198667	48509044	+	meta_993_84126	meta_CDC25A_ATRIP	16	0.521537
chr11	612554	1330892	+	meta_3665_54472	meta_IRF7_TOLLIP	43	0.521563
chr16	71481502	71523254	+	meta_7571_7567	meta_ZNF23_ZNF19	29	0.52248
chr19	36041094	36643771	+	meta_495_1340_1346	meta_ATP4A_COX6B1_COX7A1	65	0.522706
chr17	2965962	3337135	+	meta_8386_4991_8390_26189_8383_653166_4995_4994_390756_8387_8392_8388	meta_OR1D5_OR1D2_OR1G1_OR1A2_OR1A1_OR1D4_OR3A2_OR3A1_OR3A4P_OR1E1_OR3A3_OR1E2	80	0.522712
chr17	60704761	62658386	+	meta_9902_4215_5705_2689_1442_2688_974_3384_64750	meta_MRC2_MAP3K3_PSMC5_GH2_CSH1_GH1_CD79B_ICAM2_SMURF2	100	0.522785
chr3	127771211	128399918	+	meta_29927_6184	meta_SEC61A1_RPN1	33	0.523068
chr17	56078279	56429599	+	meta_6426_6827	meta_SRSF1_SUPT4H1	38	0.523086
chr17	26083791	27077976	+	meta_4843_9618	meta_NOS2_TRAF4	35	0.523204
chr7	73183326	73247015	+	meta_1365_1364	meta_CLDN3_CLDN4	29	0.523207
chr6	42896859	42980083	+	meta_10695_5528	meta_CNPY3_PPP2R5D	23	0.523414
chr15	45653321	45983492	+	meta_2628_58472	meta_GATM_SQRDL	48	0.524051
chr17	61904769	62658386	+	meta_5705_974_3384_64750	meta_PSMC5_CD79B_ICAM2_SMURF2	50	0.526043
chr15	74922898	75918719	+	meta_80153_10073	meta_EDC3_SNUPN	39	0.526113
chr8	17154305	17942507	+	meta_9108_427	meta_MTMR7_ASAH1	102	0.527123
chr12	6058039	7070479	+	meta_7450_928_2784_5777	meta_VWF_CD9_GNB3_PTPN6	124	0.527365
chr7	73183326	74203659	+	meta_1365_1364_653361	meta_CLDN3_CLDN4_NCF1	30	0.527455
chr3	49061761	49395791	+	meta_3615_2876	meta_IMPDH2_GPX1	15	0.528243
chr19	281043	893218	+	meta_8612_10025	meta_PPAP2C_MED16	51	0.528514
chr11	532241	1330892	+	meta_3265_54472	meta_HRAS_TOLLIP	38	0.528557
chr16	3022791	3930121	+	meta_9088_1387	meta_PKMYT1_CREBBP	46	0.528797
chr19	49468565	50432988	+	meta_2512_57030_23636	meta_FTL_SLC17A7_NUP62	80	0.529282
chr20	54967426	55953519	+	meta_1477_8480	meta_CSTF1_RAE1	40	0.529529
chr16	56764016	57505921	+	meta_9688_5432	meta_NUP93_POLR2C	55	0.529903
chr1	84543744	85358896	+	meta_5567_23566	meta_PRKACB_LPAR3	90	0.529984
chr19	50138551	50813801	+	meta_6237_79784	meta_RRAS_MYH14	54	0.530144
chr19	2511217	4124126	+	meta_2788_2767_2769_6915_5605	meta_GNG7_GNA11_GNA15_TBXA2R_MAP2K2	139	0.530168
chr19	1040101	2740074	+	meta_10347_148229_2788_29985	meta_ABCA7_ATP8B3_GNG7_SLC39A3	125	0.530707
chr11	111597631	112043279	+	meta_5519_56158	meta_PPP2R1B_TEX12	28	0.530722
chr17	2965962	3337135	+	meta_8386_4991_8390_26189_8383_653166_4995_4994_8387_8392_8388	meta_OR1D5_OR1D2_OR1G1_OR1A2_OR1A1_OR1D4_OR3A2_OR3A1_OR1E1_OR3A3_OR1E2	78	0.531257
chr15	26788693	27778373	+	meta_2562_2558_2567	meta_GABRB3_GABRA5_GABRG3	212	0.531351
chr2	46769866	47403740	+	meta_23433_805	meta_RHOQ_CALM2	56	0.531389
chr19	2511217	3606831	+	meta_2788_2767_2769_10362_6915	meta_GNG7_GNA11_GNA15_HMG20B_TBXA2R	124	0.531791
chr19	50138551	50310369	+	meta_6237_160	meta_RRAS_AP2A1	34	0.532389
chr17	28575212	29326929	+	meta_642_84282	meta_BLMH_RNF135	26	0.532498
chr15	102345922	102359328	+	meta_390648_390649	meta_OR4F6_OR4F15	14	0.532573
chr6	33762448	34123399	+	meta_4295_2914	meta_MLN_GRM4	89	0.532819
chr19	6531009	6670599	+	meta_8744_970_8740	meta_TNFSF9_CD70_TNFSF14	58	0.533617
chr1	66258192	68299155	+	meta_5142_10022_55970	meta_PDE4B_INSL5_GNG12	163	0.534471
chr19	3094407	4124126	+	meta_2767_5605	meta_GNA11_MAP2K2	47	0.534697
chr17	10204182	10560626	+	meta_8735_4626_4622_4619_4620_4621	meta_MYH13_MYH8_MYH4_MYH1_MYH2_MYH3	81	0.535095
chr17	4613788	4643223	+	meta_409_58191	meta_ARRB2_CXCL16	30	0.535793
chr2	201980876	202152434	+	meta_8837_841	meta_CFLAR_CASP8	29	0.535984
chr2	201980876	202152434	+	meta_8837_843_841	meta_CFLAR_CASP10_CASP8	29	0.535984
chr3	185864989	186462199	+	meta_1608_3273_3827	meta_DGKG_HRG_KNG1	118	0.536019
chr9	123151146	123939886	+	meta_55755_5711_11064	meta_CDK5RAP2_PSMD5_CNTRL	68	0.536655
chr19	3178735	3606831	+	meta_8698_6915	meta_S1PR4_TBXA2R	54	0.537141
chr11	113775517	113861034	+	meta_9177_3359	meta_HTR3B_HTR3A	27	0.538425
chr16	2303099	2827297	+	meta_10921_6923	meta_RNPS1_TCEB2	29	0.539019
chr19	49932654	50432988	+	meta_57030_23636	meta_SLC17A7_NUP62	54	0.53923
chr4	54243819	55991762	+	meta_5156_3791	meta_PDGFRA_KDR	175	0.53938
chr17	38218162	38566941	+	meta_7067_5914	meta_THRA_RARA	42	0.539856
chr5	68462836	68573257	+	meta_891_1022	meta_CCNB1_CDK7	35	0.540538
chr5	68462836	68573257	+	meta_891_64946_1022	meta_CCNB1_CENPH_CDK7	35	0.540538
chr3	48445260	49449526	+	meta_5364_387	meta_PLXNB1_RHOA	27	0.540558
chr9	130213764	131017527	+	meta_90678_1759	meta_LRSAM1_DNM1	44	0.542477
chr12	6437922	6560884	+	meta_7132_4055_939	meta_TNFRSF1A_LTBR_CD27	57	0.543418
chr10	33189245	33624006	+	meta_3688_8829	meta_ITGB1_NRP1	136	0.543925
chr19	17935590	18688270	+	meta_3718_5296_7311	meta_JAK3_PIK3R2_UBA52	74	0.545529
chr9	133589267	133968446	+	meta_25_10319	meta_ABL1_LAMC3	110	0.545976
chr11	64037299	64139687	+	meta_572_8986	meta_BAD_RPS6KA4	30	0.546108
chr19	42381189	42746736	+	meta_973_2931	meta_CD79A_GSK3A	24	0.546159
chr3	48636431	49395791	+	meta_7384_2876	meta_UQCRC1_GPX1	19	0.546328
chr9	133589267	134955274	+	meta_25_9442	meta_ABL1_MED27	90	0.547199
chr6	160542862	160873611	+	meta_6580_6582_6581	meta_SLC22A1_SLC22A2_SLC22A3	200	0.54827
chr18	3247527	3278282	+	meta_10627_103910	meta_MYL12A_MYL12B	36	0.548442
chr17	42018171	42638630	+	meta_5539_5697_2535	meta_PPY_PYY_FZD2	30	0.54861
chr19	14139016	14889353	+	meta_117579_976_5731_84658_30817	meta_RLN3_CD97_PTGER1_EMR3_EMR2	108	0.548748
chr6	132021608	132967142	+	meta_79541_83551_319100_9038_9287_134864	meta_OR2A4_TAAR8_TAAR6_TAAR5_TAAR2_TAAR1	80	0.548931
chr11	64692142	65065088	+	meta_5526_23649	meta_PPP2R5B_POLA2	21	0.551619
chr11	61066918	62534187	+	meta_1642_2237_5436	meta_DDB1_FEN1_POLR2G	34	0.551916
chr19	14491955	14889353	+	meta_976_84658_30817	meta_CD97_EMR3_EMR2	81	0.551973
chr2	237469423	238820755	+	meta_57007_51052_10267	meta_CXCR7_PRLH_RAMP1	83	0.552127
chr9	35609975	36212059	+	meta_971_7094_1211	meta_CD72_TLN1_CLTA	59	0.552802
chr12	48366747	49182820	+	meta_1280_112	meta_COL2A1_ADCY6	64	0.553498
chr6	160952514	161695107	+	meta_4018_56895	meta_LPA_AGPAT4	86	0.555149
chr17	73772514	74733493	+	meta_3021_6427	meta_H3F3B_SRSF2	31	0.555418
chr19	2841432	2878503	+	meta_148254_80032	meta_ZNF555_ZNF556	26	0.55562
chr2	85804613	85820511	+	meta_8673_10791	meta_VAMP8_VAMP5	19	0.555953
chr9	139305115	140138159	+	meta_23203_54461_11253_10383	meta_PMPCA_FBXW5_MAN1B1_TUBB4B	88	0.556269
chr15	42359880	42448839	+	meta_283748_255189	meta_PLA2G4D_PLA2G4F	51	0.55735
chr19	41836811	42385439	+	meta_7040_973	meta_TGFB1_CD79A	31	0.557627
chr8	48685668	48890719	+	meta_5591_4173	meta_PRKDC_MCM4	13	0.558359
chr17	79762009	80056106	+	meta_2642_2194	meta_GCGR_FASN	15	0.55866
chr12	50382944	51214943	+	meta_29127_466	meta_RACGAP1_ATF1	33	0.558868
chr4	100044832	100356667	+	meta_127_130_124_125_126_131	meta_ADH4_ADH6_ADH1A_ADH1B_ADH1C_ADH7	141	0.559078
chr17	1324646	1553392	+	meta_1398_83547	meta_CRK_RILP	39	0.559756
chr14	104029298	104647235	+	meta_3831_26153	meta_KLC1_KIF26A	66	0.559775
chr7	31003635	31151093	+	meta_2692_117	meta_GHRHR_ADCYAP1R1	62	0.560018
chr16	31000576	31051488	+	meta_112755_6810	meta_STX1B_STX4	22	0.560302
chr7	141463896	141673573	+	meta_50831_50832_54429_5726	meta_TAS2R3_TAS2R4_TAS2R5_TAS2R38	30	0.560934
chr18	56807124	57026508	+	meta_90701_3998	meta_SEC11C_LMAN1	79	0.561108
chr14	100150754	100626012	+	meta_10858_123099	meta_CYP46A1_DEGS2	39	0.56251
chr11	64018994	64072239	+	meta_5331_50801	meta_PLCB3_KCNK4	24	0.564419
chr3	150929904	151102544	+	meta_9934_53829_64805	meta_P2RY14_P2RY13_P2RY12	43	0.564456
chr19	2511217	3606831	+	meta_2788_2767_2769_8698_6915	meta_GNG7_GNA11_GNA15_S1PR4_TBXA2R	126	0.564562
chr8	146024260	146126846	+	meta_340385_58500	meta_ZNF517_ZNF250	27	0.564746
chr8	101715143	101965623	+	meta_26986_7534	meta_PABPC1_YWHAZ	45	0.56528
chr12	6058039	8218955	+	meta_7450_716_715_719	meta_VWF_C1S_C1R_C3AR1	113	0.565368
chr1	24069855	24999772	+	meta_6924_10250	meta_TCEB3_SRRM1	25	0.566011
chr11	118064441	119178859	+	meta_120425_916_915_917_9354_79671_867	meta_AMICA1_CD3E_CD3D_CD3G_UBE4A_NLRX1_CBL	96	0.566205
chr6	109761930	110146634	+	meta_6610_9896	meta_SMPD2_FIG4	33	0.566249
chr17	36921943	38256978	+	meta_8396_5469_9862_9572	meta_PIP4K2B_MED1_MED24_NR1D1	68	0.568196
chr17	7554253	7590868	+	meta_482_7157	meta_ATP1B2_TP53	38	0.5688
chr12	6309481	6929976	+	meta_928_920	meta_CD9_CD4	62	0.569171
chr8	42010463	43057970	+	meta_10947_138050	meta_AP3M2_HGSNAT	21	0.569417
chr12	48366747	49376396	+	meta_1280_784_27289_7480_7471	meta_COL2A1_CACNB3_RND1_WNT10B_WNT1	90	0.569716
chr17	7120443	8066293	+	meta_37_6844	meta_ACADVL_VAMP2	39	0.570104
chr17	73201596	73401790	+	meta_79902_2885	meta_NUP85_GRB2	31	0.570346
chr2	191833761	192038902	+	meta_6772_6775	meta_STAT1_STAT4	47	0.570409
chr5	133450401	133561950	+	meta_6932_6500_5515	meta_TCF7_SKP1_PPP2CA	17	0.571149
chr6	42981840	43021683	+	meta_116138_9820	meta_KLHDC3_CUL7	19	0.571335
chr3	48725435	53226733	+	meta_51447_10425_63891_7318_1154_7867_9730_1849_54106_5580	meta_IP6K2_ARIH2_RNF123_UBA7_CISH_MAPKAPK3_VPRBP_DUSP7_TLR9_PRKCD	136	0.572507
chr2	24787178	25391559	+	meta_8648_5443	meta_NCOA1_POMC	31	0.572889
chr12	48128452	49182820	+	meta_10411_112	meta_RAPGEF3_ADCY6	52	0.57296
chr14	24641233	24711880	+	meta_9985_26277	meta_REC8_TINF2	30	0.572981
chr4	22694536	25280831	+	meta_57733_10891_55300	meta_GBA3_PPARGC1A_PI4K2B	244	0.573198
chr11	102188180	102668966	+	meta_330_329_4312	meta_BIRC3_BIRC2_MMP1	56	0.573268
chr12	48366747	49222726	+	meta_1280_784	meta_COL2A1_CACNB3	65	0.574596
chr10	118956999	119038941	+	meta_338567_6571	meta_KCNK18_SLC18A2	24	0.575031
chr1	75667815	76229355	+	meta_204962_34	meta_SLC44A5_ACADM	87	0.575596
chr15	43235097	45010357	+	meta_197131_2923_567	meta_UBR1_PDIA3_B2M	39	0.576628
chr19	41497203	41713444	+	meta_1555_1572_29785	meta_CYP2B6_CYP2F1_CYP2S1	62	0.576948
chr15	66679210	68480404	+	meta_5604_4088_8554	meta_MAP2K1_SMAD3_PIAS1	94	0.577967
chr4	99992129	100356667	+	meta_128_127_130_124_125_126_131	meta_ADH5_ADH4_ADH6_ADH1A_ADH1B_ADH1C_ADH7	155	0.578228
chr19	42387266	42746736	+	meta_9138_2931	meta_ARHGEF1_GSK3A	29	0.578524
chr17	56160779	57774317	+	meta_140735_4591_1213	meta_DYNLL2_TRIM37_CLTC	41	0.579235
chr19	48885826	48985571	+	meta_10945_9266	meta_KDELR1_CYTH2	30	0.579688
chr11	18343815	18548503	+	meta_2965_7251	meta_GTF2H1_TSG101	35	0.579991
chr3	178136988	179169371	+	meta_10242_27094_59345	meta_KCNMB2_KCNMB3_GNB4	112	0.580382
chr12	49578577	49667113	+	meta_7846_84790	meta_TUBA1A_TUBA1C	20	0.580638
chr11	64494382	65418391	+	meta_10235_6494	meta_RASGRP2_SIPA1	39	0.582362
chr14	35761573	35873960	+	meta_5687_4792	meta_PSMA6_NFKBIA	43	0.582999
chr5	179660594	180076624	+	meta_5601_2324	meta_MAPK9_FLT4	64	0.583009
chr12	48366747	49259653	+	meta_1280_784_27289	meta_COL2A1_CACNB3_RND1	72	0.584158
chr17	26880405	27051374	+	meta_94005_6147	meta_PIGS_RPL23A	27	0.584205
chr3	45927995	46945289	+	meta_10803_10663_2829_1232_1230_729230_1234_5745	meta_CCR9_CXCR6_XCR1_CCR3_CCR1_CCR2_CCR5_PTH1R	88	0.584338
chr5	75911306	76131140	+	meta_2151_2149_2150	meta_F2RL2_F2R_F2RL1	81	0.584763
chr17	37006320	37360980	+	meta_9349_6143	meta_RPL23_RPL19	38	0.585817
chr5	176057682	176326333	+	meta_253314_3101	meta_EIF4E1B_HK3	48	0.586297
chr19	8920381	9731916	+	meta_148156_57693_84527_10781_147741_79088_93134	meta_ZNF558_ZNF317_ZNF559_ZNF266_ZNF560_ZNF426_ZNF561	82	0.586544
chr1	1571099	1655791	+	meta_984_728642	meta_CDK11B_CDK11A	5	0.58668
chr19	10823793	11244505	+	meta_1785_3949	meta_DNM2_LDLR	59	0.586746
chr10	71561643	72522195	+	meta_1305_140766	meta_COL13A1_ADAMTS14	199	0.586899
chr7	79764139	80308593	+	meta_2770_948	meta_GNAI1_CD36	104	0.58723
chr5	67511583	68474070	+	meta_5295_891	meta_PIK3R1_CCNB1	58	0.587569
chr19	2511217	3606831	+	meta_2788_2767_2769_6915	meta_GNG7_GNA11_GNA15_TBXA2R	122	0.58778
chr4	46251580	47595503	+	meta_2555_2557_2560_57205	meta_GABRA2_GABRA4_GABRB1_ATP10D	135	0.588647
chr9	33384947	33447631	+	meta_364_360	meta_AQP7_AQP3	35	0.589047
chr11	102391238	102826463	+	meta_4316_4317_4319_4312_4314_4322	meta_MMP7_MMP8_MMP10_MMP1_MMP3_MMP13	121	0.589177
chr11	116660085	116708338	+	meta_116519_335	meta_APOA5_APOA1	31	0.58953
chr11	116660085	116708338	+	meta_116519_345_335	meta_APOA5_APOC3_APOA1	31	0.58953
chr1	40506254	40783060	+	meta_10487_1298	meta_CAP1_COL9A2	39	0.59053
chr11	118064441	119178859	+	meta_120425_916_915_917_9354_867	meta_AMICA1_CD3E_CD3D_CD3G_UBE4A_CBL	91	0.591153
chr19	1383525	1605483	+	meta_374291_10975	meta_NDUFS7_UQCR11	31	0.591437
chr6	109761930	111136837	+	meta_6610_9896_23097	meta_SMPD2_FIG4_CDK19	59	0.592169
chr11	65421066	66244808	+	meta_5970_246330	meta_RELA_PELI3	27	0.592305
chr19	14202506	14676792	+	meta_5566_9524	meta_PRKACA_TECR	45	0.59232
chr14	67827033	68067017	+	meta_1965_5283	meta_EIF2S1_PIGH	44	0.593095
chr17	74034855	74582145	+	meta_6730_8877_10610	meta_SRP68_SPHK1_ST6GALNAC2	51	0.593185
chr1	117057155	117311851	+	meta_965_914	meta_CD58_CD2	41	0.593506
chr12	48128452	48551377	+	meta_10411_140461	meta_RAPGEF3_ASB8	61	0.593776
chr19	49838427	49990894	+	meta_951_2323	meta_CD37_FLT3LG	43	0.594186
chr14	52734430	52795322	+	meta_5729_5732	meta_PTGDR_PTGER2	41	0.594416
chr9	139388895	139841426	+	meta_4851_733	meta_NOTCH1_C8G	48	0.594863
chr7	136553398	137531609	+	meta_1129_9162	meta_CHRM2_DGKI	101	0.595347
chr1	44171494	44456843	+	meta_6487_8704	meta_ST3GAL3_B4GALT2	57	0.596136
chr5	151202073	151784840	+	meta_2741_56923	meta_GLRA1_NMUR2	50	0.596992
chr12	122326636	123110947	+	meta_5715_6249_9735	meta_PSMD9_CLIP1_KNTC1	55	0.59728
chr17	1733272	1962981	+	meta_6117_3090	meta_RPA1_HIC1	68	0.597434
chr22	39077953	39888199	+	meta_56993_6122_4248	meta_TOMM22_RPL3_MGAT3	58	0.597751
chr9	123578331	124095120	+	meta_5711_2934	meta_PSMD5_GSN	53	0.599368
chr1	116519118	116947396	+	meta_55356_476	meta_SLC22A15_ATP1A1	31	0.599735
chr3	121774208	122294049	+	meta_942_3836_151636	meta_CD86_KPNA1_DTX3L	70	0.600276
chr19	11708234	12904125	+	meta_199692_126068_126070_90594_163059_90589_7695_147837_79973_10224_163050_57474_3726	meta_ZNF627_ZNF441_ZNF440_ZNF439_ZNF433_ZNF625_ZNF136_ZNF563_ZNF442_ZNF443_ZNF564_ZNF490_JUNB	121	0.600825
chr5	133307565	133968533	+	meta_7416_51128	meta_VDAC1_SAR1B	49	0.601163
chr8	42552561	42623929	+	meta_1142_8973	meta_CHRNB3_CHRNA6	15	0.602225
chr12	6437922	6647537	+	meta_7132_2597	meta_TNFRSF1A_GAPDH	42	0.602593
chr5	154237808	154317776	+	meta_9337_25929	meta_CNOT8_GEMIN5	22	0.60309
chr17	48133339	48546227	+	meta_3675_1277_1101	meta_ITGA3_COL1A1_CHAD	71	0.603203
chr19	38899697	39108643	+	meta_115727_11184	meta_RASGRP4_MAP4K1	33	0.604998
chr12	18414473	18890993	+	meta_5288_89869	meta_PIK3C2G_PLCZ1	98	0.605312
chr6	35441373	35765121	+	meta_7005_1208	meta_TEAD3_CLPS	43	0.605424
chr12	49159974	49952077	+	meta_112_784_23416	meta_ADCY6_CACNB3_KCNH3	41	0.605646
chr1	1138887	1149548	+	meta_8784_7293	meta_TNFRSF18_TNFRSF4	17	0.605807
chr4	109541721	110461615	+	meta_6164_10427	meta_RPL34_SEC24B	20	0.606181
chr17	32582295	32615199	+	meta_6347_6354_6356	meta_CCL2_CCL7_CCL11	36	0.606363
chr12	51985019	52390863	+	meta_6334_91	meta_SCN8A_ACVR1B	77	0.607084
chr8	82192717	82395473	+	meta_2171_2167	meta_FABP5_FABP4	34	0.607734
chr8	22877647	23082680	+	meta_8795_8797	meta_TNFRSF10B_TNFRSF10A	68	0.60788
chr1	43391045	44456843	+	meta_6513_6487_8704	meta_SLC2A1_ST3GAL3_B4GALT2	88	0.608165
chr19	39390339	39670046	+	meta_4793_10298	meta_NFKBIB_PAK4	45	0.609347
chr11	118886421	118972852	+	meta_6230_1798	meta_RPS25_DPAGT1	45	0.610821
chr17	61957571	61996198	+	meta_2689_1442_2688	meta_GH2_CSH1_GH1	16	0.610899
chr17	61957571	61996198	+	meta_2689_2688	meta_GH2_GH1	16	0.610899
chr20	68350	241736	+	meta_245938_81623_140850_245939_140881_400830	meta_DEFB125_DEFB126_DEFB127_DEFB128_DEFB129_DEFB132	60	0.611403
chr7	6414125	6523849	+	meta_5879_221955	meta_RAC1_DAGLB	35	0.611508
chr3	10290176	10334631	+	meta_9797_51738	meta_TATDN2_GHRL	40	0.611847
chr1	115247084	115576930	+	meta_4893_7252	meta_NRAS_TSHB	51	0.612776
chr1	104078747	104301311	+	meta_280_279_276	meta_AMY2B_AMY2A_AMY1A	11	0.612843
chr5	137841781	137911318	+	meta_2107_3313	meta_ETF1_HSPA9	16	0.613308
chr2	45879042	47403740	+	meta_5581_805	meta_PRKCE_CALM2	231	0.614446
chr11	51411377	51516211	+	meta_81318_119749	meta_OR4A5_OR4C46	17	0.614563
chr5	96096513	96365115	+	meta_51752_4012	meta_ERAP1_LNPEP	65	0.614677
chr4	156587861	157892546	+	meta_2982_2983_56034	meta_GUCY1A3_GUCY1B3_PDGFC	74	0.615068
chr17	4172511	4701798	+	meta_7326_5694	meta_UBE2G1_PSMB6	44	0.616412
chr19	6677845	10628668	+	meta_718_7409_2015_23370_6370_284383_125963_390882_125962_390883_162998_125958_5032_9294_53637	meta_C3_VAV1_EMR1_ARHGEF18_CCL25_OR2Z1_OR1M1_OR7G2_OR7G1_OR7G3_OR7D2_OR7D4_P2RY11_S1PR2_S1PR5	254	0.617249
chr20	43514343	43708593	+	meta_7529_6789	meta_YWHAB_STK4	57	0.617398
chr7	123485222	123611461	+	meta_23553_6677	meta_HYAL4_SPAM1	24	0.618608
chr15	74630102	75048941	+	meta_1583_1543_1544	meta_CYP11A1_CYP1A1_CYP1A2	44	0.62014
chr2	158383278	158732374	+	meta_130399_90	meta_ACVR1C_ACVR1	36	0.622376
chr2	28974611	29073475	+	meta_5500_245711	meta_PPP1CB_SPDYA	25	0.622593
chr19	48373722	50342036	+	meta_6822_8605_56848_3972_8463_81857	meta_SULT2A1_PLA2G4C_SPHK2_LHB_TEAD2_MED25	162	0.622774
chr14	102228134	102606086	+	meta_5527_1778_3320	meta_PPP2R5C_DYNC1H1_HSP90AA1	50	0.623144
chr10	5680819	6622254	+	meta_79754_3559_5588	meta_ASB13_IL2RA_PRKCQ	173	0.62338
chr11	65421066	66488870	+	meta_5970_1072_10589_6712	meta_RELA_CFL1_DRAP1_SPTBN2	62	0.624199
chr3	186501360	186796341	+	meta_1974_6480	meta_EIF4A2_ST6GAL1	88	0.624252
chr3	23986750	24536453	+	meta_9975_7068	meta_NR1D2_THRB	133	0.625206
chr6	41902670	42980083	+	meta_896_5528	meta_CCND3_PPP2R5D	61	0.625483
chr17	7387697	8173809	+	meta_5430_3000_5198	meta_POLR2A_GUCY2D_PFAS	72	0.62643
chr17	40996608	41010147	+	meta_314_8639	meta_AOC2_AOC3	6	0.627782
chr4	38773859	39784410	+	meta_81793_7096_10333_3093	meta_TLR10_TLR1_TLR6_UBE2K	58	0.628002
chr7	72349935	73086440	+	meta_9883_155382	meta_POM121_VPS37D	22	0.628384
chr1	948846	1209234	+	meta_9636_118424	meta_ISG15_UBE2J2	20	0.628662
chr4	54243819	55991762	+	meta_5156_3815_3791	meta_PDGFRA_KIT_KDR	213	0.628712
chr3	194995464	195809032	+	meta_23527_7037	meta_ACAP2_TFRC	37	0.628745
chr17	37560537	38566941	+	meta_5469_7067_9572_5914	meta_MED1_THRA_NR1D1_RARA	50	0.630227
chr1	1846265	2116834	+	meta_163688_5590	meta_CALML6_PRKCZ	45	0.630887
chr17	1324646	1658559	+	meta_1398_5345	meta_CRK_SERPINF2	58	0.631609
chr3	49158546	49449526	+	meta_3913_387	meta_LAMB2_RHOA	33	0.631658
chr21	34602230	34809828	+	meta_3455_3454_3460	meta_IFNAR2_IFNAR1_IFNGR2	68	0.632246
chr21	34602230	34809828	+	meta_3455_3588_3454_3460	meta_IFNAR2_IL10RB_IFNAR1_IFNGR2	68	0.632246
chr17	4634722	4726727	+	meta_400569_5338	meta_MED11_PLD2	46	0.632295
chr17	1247833	1359561	+	meta_7531_1398	meta_YWHAE_CRK	43	0.632325
chr19	3630178	4400565	+	meta_23396_6455	meta_PIP5K1C_SH3GL1	59	0.633657
chr11	64018994	65430443	+	meta_5331_10235_5970	meta_PLCB3_RASGRP2_RELA	55	0.635012
chr6	52614884	53409927	+	meta_2939_2938_221357_2940_2941_2729	meta_GSTA2_GSTA1_GSTA5_GSTA3_GSTA4_GCLC	135	0.635196
chr6	165740775	167552629	+	meta_10846_6196_1235	meta_PDE10A_RPS6KA2_CCR6	324	0.635549
chr8	20002365	20079207	+	meta_6570_526	meta_SLC18A1_ATP6V1B2	41	0.635767
chr20	47538274	48330421	+	meta_10564_9334	meta_ARFGEF2_B4GALT5	54	0.635926
chr22	51017386	51066601	+	meta_1120_410	meta_CHKB_ARSA	33	0.636334
chr19	41349442	41713444	+	meta_1548_1555_1553_1572_29785	meta_CYP2A6_CYP2B6_CYP2A13_CYP2F1_CYP2S1	72	0.636655
chr11	60223281	60895323	+	meta_931_921	meta_MS4A1_CD5	57	0.636822
chr19	17970686	18688270	+	meta_6142_25804_7311	meta_RPL18A_LSM4_UBA52	73	0.636836
chr2	70314584	70520869	+	meta_5093_6637	meta_PCBP1_SNRPG	18	0.637947
chr7	30691558	31151093	+	meta_1395_2692_117	meta_CRHR2_GHRHR_ADCYAP1R1	97	0.638763
chr9	21165635	21441315	+	meta_3452_3441_3444_3446_3449_3451_3448_3442_3443_3447_3440_3445_3439	meta_IFNA21_IFNA4_IFNA7_IFNA10_IFNA16_IFNA17_IFNA14_IFNA5_IFNA6_IFNA13_IFNA2_IFNA8_IFNA1	48	0.639093
chr11	49973942	50004071	+	meta_283092_283093	meta_OR4C13_OR4C12	7	0.63926
chr9	35869459	35958151	+	meta_392309_56656	meta_OR13J1_OR2S2	50	0.639812
chr20	5095598	5975831	+	meta_5111_84515	meta_PCNA_MCM8	53	0.640772
chr3	49158546	49573051	+	meta_3913_1605	meta_LAMB2_DAG1	33	0.641229
chr4	38797875	38858438	+	meta_7096_10333	meta_TLR1_TLR6	32	0.64137
chr14	104029298	105262080	+	meta_3831_26153_207	meta_KLC1_KIF26A_AKT1	82	0.641948
chr4	38773859	38858438	+	meta_81793_10333	meta_TLR10_TLR6	37	0.642528
chr4	38773859	38858438	+	meta_81793_7096_10333	meta_TLR10_TLR1_TLR6	37	0.642528
chr6	35995453	36200567	+	meta_1432_27154	meta_MAPK14_BRPF3	52	0.643575
chr14	64319682	65009954	+	meta_23224_3306	meta_SYNE2_HSPA2	80	0.643968
chr17	7387697	7590868	+	meta_5430_7157	meta_POLR2A_TP53	69	0.644299
chr19	41256758	41813811	+	meta_6626_11100	meta_SNRPA_HNRNPUL1	53	0.644995
chr15	74630102	75017877	+	meta_1583_1543	meta_CYP11A1_CYP1A1	40	0.645622
chr3	185864989	187388201	+	meta_1608_3827_6750	meta_DGKG_KNG1_SST	122	0.64563
chr16	29985187	30134630	+	meta_9344_5595	meta_TAOK2_MAPK3	32	0.64565
chr11	6411643	6640692	+	meta_6609_1200	meta_SMPD1_TPP1	43	0.646614
chr6	41873091	42016610	+	meta_9477_896	meta_MED20_CCND3	46	0.646817
chr3	196466727	196669464	+	meta_5062_22916	meta_PAK2_NCBP2	50	0.646832
chr19	3094407	3163766	+	meta_2767_2769	meta_GNA11_GNA15	42	0.647164
chr10	51946999	52384923	+	meta_56624_259230	meta_ASAH2_SGMS1	81	0.647403
chr6	110745891	111544606	+	meta_85413_117247	meta_SLC22A16_SLC16A10	87	0.647457
chr12	111843751	112947717	+	meta_10019_5781	meta_SH2B3_PTPN11	22	0.647616
chr19	41892275	42375484	+	meta_56915_6223	meta_EXOSC5_RPS19	41	0.648741
chr19	41349442	41634281	+	meta_1548_1555_1553_1572	meta_CYP2A6_CYP2B6_CYP2A13_CYP2F1	58	0.648772
chr14	55595934	56768031	+	meta_3958_57161	meta_LGALS3_PELI2	76	0.649141
chr1	11905766	11918992	+	meta_4878_4879	meta_NPPA_NPPB	45	0.649734
chr19	9945882	11639987	+	meta_5300_3383_3386_3385_7297_9817_10053_1785_5589_51295	meta_PIN1_ICAM1_ICAM4_ICAM3_TYK2_KEAP1_AP1M2_DNM2_PRKCSH_ECSIT	144	0.650816
chr15	78857861	79383215	+	meta_1138_1136_1143_5923	meta_CHRNA5_CHRNA3_CHRNB4_RASGRF1	100	0.651001
chr19	49258815	50143400	+	meta_26291_4909_6237	meta_FGF21_NTF4_RRAS	53	0.651892
chr10	38065453	38412278	+	meta_57209_219749_7581_7587	meta_ZNF248_ZNF25_ZNF33A_ZNF37A	32	0.652503
chr11	64002055	64052176	+	meta_7423_572	meta_VEGFB_BAD	23	0.653336
chr1	27992571	28520447	+	meta_2537_5724	meta_IFI6_PTAFR	21	0.653666
chr8	56685790	56987140	+	meta_96764_6224	meta_TGS1_RPS20	28	0.653822
chr3	48785217	49449526	+	meta_5576_387	meta_PRKAR2A_RHOA	23	0.654271
chr17	40023178	40707232	+	meta_47_3292	meta_ACLY_HSD17B1	35	0.654326
chr5	42423876	43412488	+	meta_2690_56477	meta_GHR_CCL28	37	0.655078
chr5	148753829	149535422	+	meta_27190_1436_5159	meta_IL17B_CSF1R_PDGFRB	83	0.655424
chr17	1247833	2588909	+	meta_7531_6117_5048	meta_YWHAE_RPA1_PAFAH1B1	90	0.655472
chr19	17581299	18005983	+	meta_376497_6528	meta_SLC27A1_SLC5A5	55	0.655821
chr20	29845466	30922811	+	meta_245929_245930_117285_245932_245934_245936_245937_598_3055_9371	meta_DEFB115_DEFB116_DEFB118_DEFB119_DEFB121_DEFB123_DEFB124_BCL2L1_HCK_KIF3B	82	0.656131
chr1	65613231	66840262	+	meta_205_5142	meta_AK4_PDE4B	141	0.657186
chr5	612404	1295162	+	meta_55722_7015	meta_CEP72_TERT	49	0.657673
chr3	183892633	184086363	+	meta_1173_5708_5437	meta_AP2M1_PSMD2_POLR2H	62	0.658062
chr7	148700153	149577787	+	meta_9601_155066	meta_PDIA4_ATP6V0E2	27	0.658636
chr12	69201970	69973562	+	meta_4193_10818	meta_MDM2_FRS2	56	0.659452
chr19	6739706	7294011	+	meta_9322_3643	meta_TRIP10_INSR	82	0.659549
chr14	75408532	76448092	+	meta_5228_2353_7043	meta_PGF_FOS_TGFB3	57	0.660657
chr12	48596121	49488602	+	meta_121275_341568_112_7480_7471_50846	meta_OR10AD1_OR8S1_ADCY6_WNT10B_WNT1_DHH	92	0.66078
chr8	22877647	23082680	+	meta_8795_8794_8793_8797	meta_TNFRSF10B_TNFRSF10C_TNFRSF10D_TNFRSF10A	72	0.661918
chr19	52249022	52329334	+	meta_2357_2358_2359	meta_FPR1_FPR2_FPR3	60	0.66198
chr17	906757	1359561	+	meta_29_7531_1398	meta_ABR_YWHAE_CRK	97	0.662469
chr19	41349442	41602100	+	meta_1548_1549_1553	meta_CYP2A6_CYP2A7_CYP2A13	62	0.66403
chr19	41349442	41602100	+	meta_1548_1549_1555_1553	meta_CYP2A6_CYP2A7_CYP2B6_CYP2A13	62	0.66403
chr7	79764139	80551675	+	meta_2770_10512	meta_GNAI1_SEMA3C	76	0.66417
chr19	8841390	9325547	+	meta_284383_125963_390882_125962_390883_162998_125958	meta_OR2Z1_OR1M1_OR7G2_OR7G1_OR7G3_OR7D2_OR7D4	56	0.664844
chr6	35995453	36112301	+	meta_1432_5603	meta_MAPK14_MAPK13	39	0.665385
chr1	1550794	2461684	+	meta_142678_388585	meta_MIB2_HES5	19	0.66548
chr17	72199794	73231854	+	meta_6169_79902	meta_RPL38_NUP85	39	0.666143
chr5	148875456	149669403	+	meta_1452_815	meta_CSNK1A1_CAMK2A	67	0.666574
chr11	117857105	118766980	+	meta_3587_643	meta_IL10RA_CXCR5	54	0.666655
chr12	6456008	6956557	+	meta_6337_2784	meta_SCNN1A_GNB3	51	0.666927
chr17	32582295	32685629	+	meta_6347_6354_6356_6355_6357	meta_CCL2_CCL7_CCL11_CCL8_CCL13	58	0.668751
chr17	32582295	32690252	+	meta_6347_6354_6356_6355_6357_6346	meta_CCL2_CCL7_CCL11_CCL8_CCL13_CCL1	58	0.668751
chr3	183852809	184053146	+	meta_8893_1981	meta_EIF2B5_EIF4G1	50	0.669417
chr12	48128452	49222726	+	meta_10411_112_784	meta_RAPGEF3_ADCY6_CACNB3	58	0.669736
chr3	42913683	43764217	+	meta_1582_51099	meta_CYP8B1_ABHD5	31	0.670492
chr9	136207754	137332431	+	meta_6837_6256	meta_MED22_RXRA	69	0.670875
chr19	21203425	22850472	+	meta_80264_170959_7562_284443_163227_7594_7757_148198_57615	meta_ZNF430_ZNF431_ZNF708_ZNF493_ZNF100_ZNF43_ZNF208_ZNF98_ZNF492	100	0.67174
chr17	7341591	7590868	+	meta_2256_7157	meta_FGF11_TP53	64	0.67291
chr3	3823035	5261650	+	meta_285362_9695	meta_SUMF1_EDEM1	182	0.673031
chr17	49230896	49249105	+	meta_4830_4831	meta_NME1_NME2	8	0.673213
chr19	4090319	4831754	+	meta_5605_148022	meta_MAP2K2_TICAM1	42	0.673227
chr18	56807124	56898002	+	meta_90701_2922	meta_SEC11C_GRP	62	0.673532
chr17	40465342	41066450	+	meta_6774_2538	meta_STAT3_G6PC	35	0.673709
chr2	99235568	100016728	+	meta_11320_9669	meta_MGAT4A_EIF5B	42	0.674006
chr14	94400498	94583033	+	meta_51676_3429	meta_ASB2_IFI27	80	0.675268
chr5	75911306	76724080	+	meta_2151_2149_2150_8622	meta_F2RL2_F2R_F2RL1_PDE8B	158	0.675577
chr3	9834178	10168874	+	meta_10093_55845	meta_ARPC4_BRK1	43	0.676185
chr17	47035917	47287936	+	meta_2695_2793	meta_GIP_GNGT2	36	0.676299
chr12	8234806	9102357	+	meta_25977_4074	meta_NECAP1_M6PR	40	0.676431
chr3	48445260	50296786	+	meta_5364_387_2779_2771	meta_PLXNB1_RHOA_GNAT1_GNAI2	39	0.676811
chr16	56463047	57505921	+	meta_11051_9688_5432	meta_NUDT21_NUP93_POLR2C	71	0.677404
chr11	73685715	73720282	+	meta_7351_7352	meta_UCP2_UCP3	16	0.67761
chr17	37006320	38328431	+	meta_9349_6143_22794	meta_RPL23_RPL19_CASC3	50	0.67763
chr9	130965662	131395944	+	meta_1759_6709	meta_DNM1_SPTAN1	32	0.678411
chr17	48261456	48704832	+	meta_1277_8913	meta_COL1A1_CACNA1G	67	0.678734
chr4	107842958	109090112	+	meta_27123_51176	meta_DKK2_LEF1	86	0.678766
chr8	101145587	101965623	+	meta_286151_7534	meta_FBXO43_YWHAZ	42	0.679541
chr19	49199227	49258647	+	meta_2524_2523	meta_FUT2_FUT1	34	0.679609
chr15	25923859	27778373	+	meta_57194_2562_2558_2567	meta_ATP10A_GABRB3_GABRA5_GABRG3	307	0.680562
chr11	8008444	8711419	+	meta_8665_6157	meta_EIF3F_RPL27A	60	0.681184
chr12	93802087	93970521	+	meta_7334_8835	meta_UBE2N_SOCS2	38	0.681841
chr6	155585146	155777037	+	meta_49861_50508	meta_CLDN20_NOX3	73	0.682021
chr17	76170159	77005899	+	meta_7083_124583	meta_TK1_CANT1	52	0.6829
chr12	10457049	10607215	+	meta_3824_3821	meta_KLRD1_KLRC1	29	0.682933
chr17	61904769	62009704	+	meta_5705_974	meta_PSMC5_CD79B	26	0.684367
chr6	35310334	35464861	+	meta_5467_7005	meta_PPARD_TEAD3	45	0.684849
chr11	111652918	111957522	+	meta_79796_26521	meta_ALG9_TIMM8B	27	0.684904
chr1	35220647	35261348	+	meta_2709_127534_2707_2701	meta_GJB5_GJB4_GJB3_GJA4	18	0.685051
chr7	102987970	103848495	+	meta_5701_5001	meta_PSMC2_ORC5	32	0.685052
chr12	123185839	123201439	+	meta_338442_8843	meta_HCAR2_HCAR3	10	0.68607
chr17	37560537	38256978	+	meta_5469_9572	meta_MED1_NR1D1	22	0.686075
chr5	133492081	133561950	+	meta_6500_5515	meta_SKP1_PPP2CA	11	0.686114
chr12	57923832	57978554	+	meta_10540_3798	meta_DCTN2_KIF5A	26	0.686335
chr17	79670399	80197375	+	meta_1468_9123	meta_SLC25A10_SLC16A3	26	0.686428
chr11	65769549	66012218	+	meta_8815_55690	meta_BANF1_PACS1	49	0.686618
chr5	68462836	68710630	+	meta_891_64946_1022_5884	meta_CCNB1_CENPH_CDK7_RAD17	49	0.687778
chr19	47278139	47975307	+	meta_6510_6543	meta_SLC1A5_SLC8A2	40	0.688136
chr4	108534821	108874613	+	meta_9061_113612	meta_PAPSS1_CYP2U1	43	0.688517
chr6	44213902	44233525	+	meta_3326_4794	meta_HSP90AB1_NFKBIE	31	0.68904
chr11	46406639	46761056	+	meta_1132_2147	meta_CHRM4_F2	19	0.689516
chr17	4699438	5394130	+	meta_5694_79003	meta_PSMB6_MIS12	54	0.689687
chr2	39208689	40739575	+	meta_6654_6546	meta_SOS1_SLC8A1	151	0.690389
chr19	14139016	18366229	+	meta_117579_5731_26664_26659_390892_26333_26658_126370_26538_26532_284433_26539_126541_9002_3640_5296_5143	meta_RLN3_PTGER1_OR7C1_OR7A5_OR7A10_OR7A17_OR7C2_OR1I1_OR10H2_OR10H3_OR10H5_OR10H1_OR10H4_F2RL3_INSL3_PIK3R2_PDE4C	299	0.69228
chr19	13001942	13885096	+	meta_2639_84245	meta_GCDH_MRI1	31	0.692794
chr3	49396578	50296786	+	meta_387_2771	meta_RHOA_GNAI2	21	0.692902
chr6	3153901	3227968	+	meta_7280_347733	meta_TUBB2A_TUBB2B	18	0.693247
chr19	48958963	49576198	+	meta_3770_3743	meta_KCNJ14_KCNA7	32	0.693924
chr7	93220884	94060544	+	meta_2792_2791_1278	meta_GNGT1_GNG11_COL1A2	79	0.693999
chr17	79163392	80231594	+	meta_22994_51529_1453	meta_AZI1_ANAPC11_CSNK1D	38	0.69469
chr17	40351194	40540513	+	meta_6777_6776_6774	meta_STAT5B_STAT5A_STAT3	31	0.694801
chr2	219724545	219758651	+	meta_7475_80326	meta_WNT6_WNT10A	11	0.695152
chr20	29845466	30310656	+	meta_245929_245930_117285_245932_245934_245936_245937_598	meta_DEFB115_DEFB116_DEFB118_DEFB119_DEFB121_DEFB123_DEFB124_BCL2L1	49	0.695161
chr19	12786530	13055304	+	meta_1725_811	meta_DHPS_CALR	25	0.695323
chr2	48913912	49381666	+	meta_3973_2492	meta_LHCGR_FSHR	124	0.69542
chr9	127243514	127533576	+	meta_2516_2649	meta_NR5A1_NR6A1	27	0.696464
chr9	101569980	101984246	+	meta_79695_85365	meta_GALNT12_ALG2	36	0.696513
chr20	29845466	30060816	+	meta_245929_245930_117285_245932_245934_245936_245937	meta_DEFB115_DEFB116_DEFB118_DEFB119_DEFB121_DEFB123_DEFB124	35	0.696575
chr19	10683346	10944160	+	meta_10053_1785	meta_AP1M2_DNM2	49	0.696982
chr1	1270657	1848733	+	meta_1855_163688	meta_DVL1_CALML6	22	0.697041
chr22	24615621	25024972	+	meta_2687_2678	meta_GGT5_GGT1	22	0.697363
chr19	48373722	49102684	+	meta_6822_6820	meta_SULT2A1_SULT2B1	71	0.697776
chr19	10222196	10628668	+	meta_5032_9294_53637	meta_P2RY11_S1PR2_S1PR5	60	0.697904
chr17	7942357	7991021	+	meta_247_242	meta_ALOX15B_ALOX12B	45	0.698453
chr17	47283595	48279000	+	meta_2793_3675_1277	meta_GNGT2_ITGA3_COL1A1	69	0.698707
chr12	49159974	49376396	+	meta_112_7480_7471	meta_ADCY6_WNT10B_WNT1	37	0.699145
chr19	49258815	50813801	+	meta_26291_6237_79784	meta_FGF21_RRAS_MYH14	77	0.699856
chr2	204571197	204826298	+	meta_940_1493_29851	meta_CD28_CTLA4_ICOS	53	0.700283
chr5	179224597	180242541	+	meta_11282_4245	meta_MGAT4B_MGAT1	33	0.700412
chr12	49208214	49412629	+	meta_784_5571	meta_CACNB3_PRKAG1	36	0.701214
chr16	23194039	24231932	+	meta_6340_6338_5579	meta_SCNN1G_SCNN1B_PRKCB	123	0.701357
chr3	10857916	11080935	+	meta_6538_6529	meta_SLC6A11_SLC6A1	101	0.701477
chr17	40610861	40696466	+	meta_535_4669	meta_ATP6V0A1_NAGLU	21	0.701598
chr1	1716724	2116834	+	meta_2782_5590	meta_GNB1_PRKCZ	54	0.702014
chr3	9791627	10143614	+	meta_4968_2177	meta_OGG1_FANCD2	41	0.702298
chr11	118230295	119178859	+	meta_9354_867	meta_UBE4A_CBL	50	0.702743
chr5	133492081	133727799	+	meta_6500_7320	meta_SKP1_UBE2B	13	0.703179
chr17	62079954	62407083	+	meta_3384_5175	meta_ICAM2_PECAM1	31	0.703828
chr19	48898131	49465055	+	meta_2906_581	meta_GRIN2D_BAX	49	0.704083
chr19	3094407	3606831	+	meta_2767_2769_6915	meta_GNA11_GNA15_TBXA2R	68	0.704685
chr9	80037994	80646219	+	meta_9630_2776	meta_GNA14_GNAQ	112	0.705017
chr17	66970772	67240956	+	meta_10350_23460_10349	meta_ABCA9_ABCA6_ABCA10	61	0.705053
chr20	45128268	46285621	+	meta_55713_8202	meta_ZNF334_NCOA3	68	0.706525
chr3	23244652	23933131	+	meta_7325_7324	meta_UBE2E2_UBE2E1	92	0.707678
chr11	14665268	15103888	+	meta_5140_796_797	meta_PDE3B_CALCA_CALCB	82	0.708
chr9	135545727	135933890	+	meta_9329_9328	meta_GTF3C4_GTF3C5	51	0.709392
chr22	46546498	47134152	+	meta_5465_64781	meta_PPARA_CERK	83	0.709481
chr1	115247084	115880857	+	meta_4893_4803	meta_NRAS_NGF	65	0.709544
chr5	176307869	177037346	+	meta_3101_11285	meta_HK3_B4GALT7	23	0.709622
chr2	39208689	39664453	+	meta_6654_8491	meta_SOS1_MAP4K3	37	0.709809
chr11	125462738	126138877	+	meta_3703_6734	meta_STT3A_SRPR	48	0.709922
chr13	25875665	26796508	+	meta_9818_6049	meta_NUPL1_RNF6	42	0.712584
chr10	5454513	6622254	+	meta_10276_5588	meta_NET1_PRKCQ	108	0.712735
chr5	68530621	68665840	+	meta_1022_6880	meta_CDK7_TAF9	34	0.714145
chr16	30064410	31051488	+	meta_226_6810	meta_ALDOA_STX4	35	0.714338
chr3	50229042	50296786	+	meta_2779_2771	meta_GNAT1_GNAI2	12	0.715317
chr17	40023178	40725221	+	meta_47_6945	meta_ACLY_MLX	38	0.716181
chr7	56119377	56148365	+	meta_908_25870	meta_CCT6A_SUMF2	19	0.717632
chr15	69070874	69747884	+	meta_8125_6176	meta_ANP32A_RPLP1	23	0.717721
chr5	179125427	180242541	+	meta_821_11282_9945_4245	meta_CANX_MGAT4B_GFPT2_MGAT1	80	0.718749
chr19	48898131	50832634	+	meta_2906_3770_3743_57030_6237_160_3748	meta_GRIN2D_KCNJ14_KCNA7_SLC17A7_RRAS_AP2A1_KCNC3	127	0.718844
chr12	48235319	49110781	+	meta_7421_121274_904	meta_VDR_ZNF641_CCNT1	76	0.719263
chr10	71331790	73062635	+	meta_50674_4838_219699	meta_NEUROG3_NODAL_UNC5B	103	0.71984
chr10	5540657	6622254	+	meta_51806_810_5588	meta_CALML5_CALML3_PRKCQ	117	0.720331
chr14	103058995	104647235	+	meta_23186_3831_26153	meta_RCOR1_KLC1_KIF26A	89	0.721387
chr17	40687950	41066450	+	meta_4669_2538	meta_NAGLU_G6PC	20	0.721943
chr3	183892633	184053146	+	meta_1173_5708_1981	meta_AP2M1_PSMD2_EIF4G1	57	0.723465
chr16	67226067	67696681	+	meta_1874_50855	meta_E2F4_PARD6A	17	0.724003
chr14	90863326	91526993	+	meta_801_9252	meta_CALM1_RPS6KA5	62	0.72438
chr3	48663155	48885270	+	meta_65010_5576	meta_SLC26A6_PRKAR2A	26	0.725261
chr20	60790016	61394123	+	meta_11255_4923	meta_HRH3_NTSR1	82	0.725963
chr10	35297478	35930362	+	meta_8453_8325	meta_CUL2_FZD8	23	0.726729
chr5	75699148	76031595	+	meta_10788_2149	meta_IQGAP2_F2R	98	0.72739
chr9	101569980	101992901	+	meta_79695_85365_10952	meta_GALNT12_ALG2_SEC61B	38	0.727797
chr19	8841390	9362739	+	meta_284383_125963_390882_125962_390883_162998_125958_26648	meta_OR2Z1_OR1M1_OR7G2_OR7G1_OR7G3_OR7D2_OR7D4_OR7E24	60	0.727814
chr22	38453261	38851205	+	meta_9463_3761	meta_PICK1_KCNJ4	38	0.727837
chr3	149682690	150481263	+	meta_5217_6478	meta_PFN2_SIAH2	13	0.728339
chr7	100612903	100702140	+	meta_10071_140453	meta_MUC12_MUC17	19	0.728691
chr7	44102325	44229022	+	meta_5224_2645	meta_PGAM2_GCK	43	0.729169
chr9	123664670	124095120	+	meta_7185_2934	meta_TRAF1_GSN	62	0.730351
chr12	69201970	69973562	+	meta_4193_11052_10818	meta_MDM2_CPSF6_FRS2	81	0.730988
chr14	75745480	76448092	+	meta_2353_7043	meta_FOS_TGFB3	42	0.732205
chr19	49118583	50432988	+	meta_6141_23521_6205_23636	meta_RPL18_RPL13A_RPS11_NUP62	88	0.732364
chr18	12785476	12987536	+	meta_5771_81929	meta_PTPN2_SEH1L	63	0.732675
chr3	49158546	50378367	+	meta_3913_387_11186	meta_LAMB2_RHOA_RASSF1	39	0.732769
chr7	107301079	107443678	+	meta_5172_1811	meta_SLC26A4_SLC26A3	47	0.732883
chr7	115928126	116438440	+	meta_858_857_4233	meta_CAV2_CAV1_MET	81	0.73339
chr1	28473676	29190208	+	meta_5724_4985	meta_PTAFR_OPRD1	42	0.733965
chr11	63953586	64139687	+	meta_10963_8986	meta_STIP1_RPS6KA4	27	0.734573
chr11	236807	2418649	+	meta_5719_8519_3265_161_1509_975	meta_PSMD13_IFITM1_HRAS_AP2A2_CTSD_CD81	126	0.735646
chr5	149109814	150649953	+	meta_133522_340075_2760	meta_PPARGC1B_ARSI_GM2A	97	0.735691
chr17	40351194	40463960	+	meta_6777_6776	meta_STAT5B_STAT5A	21	0.735817
chr19	14139016	18366229	+	meta_117579_5566_976_5731_84658_30817_26664_26659_390892_26333_26658_126370_26538_26532_284433_26539_126541_9002_3640_5296_5143	meta_RLN3_PRKACA_CD97_PTGER1_EMR3_EMR2_OR7C1_OR7A5_OR7A10_OR7A17_OR7C2_OR1I1_OR10H2_OR10H3_OR10H5_OR10H1_OR10H4_F2RL3_INSL3_PIK3R2_PDE4C	370	0.736522
chr1	115247084	115323308	+	meta_4893_80143	meta_NRAS_SIKE1	30	0.737493
chr2	202047620	203103322	+	meta_843_841_7341	meta_CASP10_CASP8_SUMO1	37	0.738129
chr10	101468504	102289636	+	meta_1355_4714	meta_COX15_NDUFB8	41	0.738158
chr11	64018994	65667997	+	meta_5331_5526_8061	meta_PLCB3_PPP2R5B_FOSL1	55	0.738299
chr14	50583845	51411248	+	meta_6655_5836	meta_SOS2_PYGL	75	0.738932
chr17	4699438	5323059	+	meta_5694_4927	meta_PSMB6_NUP88	57	0.739283
chr19	55644160	55669100	+	meta_7138_7137	meta_TNNT1_TNNI3	23	0.740174
chr19	9945882	10491277	+	meta_5300_3383_7297	meta_PIN1_ICAM1_TYK2	58	0.741263
chr3	53529075	55108584	+	meta_776_55799	meta_CACNA1D_CACNA2D3	329	0.74208
chr11	118895060	119033374	+	meta_2542_64137	meta_SLC37A4_ABCG4	46	0.742185
chr11	12695968	13753893	+	meta_7003_406_84188	meta_TEAD1_ARNTL_FAR1	129	0.742547
chr11	12695968	13408812	+	meta_7003_406	meta_TEAD1_ARNTL	112	0.743919
chr14	24836144	25103432	+	meta_4776_3002	meta_NFATC4_GZMB	59	0.744798
chr17	39868577	40833845	+	meta_2520_3060_2826	meta_GAST_HCRT_CCR10	37	0.746978
chr12	20848288	21548371	+	meta_53919_28234_10599_6579	meta_SLCO1C1_SLCO1B3_SLCO1B1_SLCO1A2	302	0.747744
chr12	20963637	21548371	+	meta_28234_10599_6579	meta_SLCO1B3_SLCO1B1_SLCO1A2	263	0.747853
chr16	67188088	67517716	+	meta_8717_181	meta_TRADD_AGRP	14	0.748144
chr12	21917888	22094336	+	meta_3764_10060	meta_KCNJ8_ABCC9	67	0.748443
chr4	76404246	77069655	+	meta_25898_53371	meta_RCHY1_NUP54	39	0.74845
chr17	73314156	74073573	+	meta_2885_8811	meta_GRB2_GALR2	27	0.748672
chr3	45927995	46417697	+	meta_10803_10663_2829_1232_1230_729230_1234	meta_CCR9_CXCR6_XCR1_CCR3_CCR1_CCR2_CCR5	71	0.749144
[truncated: 439 more rows]

## Sheet: Meta_analysis_Pathway
Name	chi2Pvalue
[truncated: 1,077 more rows]

## Sheet: Meta_analysis_Meta_gene_set
chromosome	start	end	strand	gene_id	gene_symbol	numSnps	pvalue
[truncated: 1,971 more rows]

[truncated: 1 more sheets: Meta_analysis_Gene_sets]
